# Supplementary material for: Physiological and Multi-Omics Integrative Analysis Provides New Insights into Tolerance to Waterlogging Stress in Sesame (Sesamum indicum L.)
Source: Int J Mol Sci. 2025 Jan 3;26(1):351. doi: 10.3390/ijms26010351 (PMC11720211; doi:10.3390/ijms26010351)
Supplement: Supplementary file 1 [file ijms-26-00351-s001.zip › Table S1.xlsx]

## Sheet: Sheet1
Table S1. Summary of mRNA sequencing datasets
Type	R0h	R24h	R72h	R120h	S0h	S24h	S72h	S120h
Clean reads(×106)	45.71±1.03	40.85±2.32	42.48±1.47	43.56±3.56	43.82±2.59	40.86±1.03	42.74±2.79	40.82±0.83
Clean Bases(×109bp)	6.86±0.15	6.13±0.34	6.37±0.22	6.53±0.54	6.57±0.39	6.13±0.15	6.41±0.42	6.12±0.12
Clean GC(%)	45.37±0.24	45.25±0.21	45.25±0.08	45.41±0.13	45.14±0.51	45.25±0.18	45.33±0.08	45.61±0.16
Clean Q20(%)	98.77±0.02	98.79±0.06	98.76±0.02	98.80±0.01	98.78±0.06	98.78±0.04	98.74±0.05	98.78±0.03
Clean Q30(%)	96.57±0.05	96.60±0.15	96.55±0.06	96.63±0.02	96.59±0.13	96.56±0.08	96.50±0.08	96.57±0.06
Mapping rate(%)	91.55±0.49	92.71±0.48	92.44±0.55	92.46±0.29	91.77±1.69	92.21±1.04	91.37±1.10	91.84±0.88
