# Supplementary material for: Physiological and Multi-Omics Integrative Analysis Provides New Insights into Tolerance to Waterlogging Stress in Sesame (Sesamum indicum L.)
Source: Int J Mol Sci. 2025 Jan 3;26(1):351. doi: 10.3390/ijms26010351 (PMC11720211; doi:10.3390/ijms26010351)
Supplement: Supplementary file 1 [file ijms-26-00351-s001.zip › Table S10.xlsx]

## Sheet: Sheet1
Table S10. Detailed information on differentially accumulated metabolites (DAMs) of S under flooding stress.
Name	Class_I	Class_Ⅱ	Molecular Weight	S0h	S24h	S0h Vs 24h log2FoldChange	S0h Vs 24h pvalue	S0h Vs 24h ROC	S0h Vs 24h VIP	S72h	S0h Vs 72h log2FoldChange	S0h Vs 72h pvalue	S0h Vs 72h ROC	S0h Vs 72h VIP	S120h	S0h Vs 120h log2FoldChange	S0h Vs 120h pvalue	S0h Vs 120h ROC	S0h Vs 120h VIP
Corticosterone	Lipids and lipid-like molecules	Steroids and steroid derivatives	382.184	359235	577925	0.685954	0.318105	0.694444	0.218461	8.89222e+06	4.62954	0.000268875	1	1.61831	1.34664e+07	5.2283	4.17764e-06	1	1.41101
Phenylacetylglutamine	Organic acids and derivatives	Carboxylic acids and derivatives	264.111	671642	2.29682e+06	1.77387	0.0238243	0.972222	2.23889	886179	0.399905	0.202368	0.75	0.387036	709624	0.0793624	0.272588	0.638889	0.0812784
Voglibose			267.132	1.2151e+06	1.23815e+06	0.027113	0.816768	0.555556	0.0796329	1.64608e+06	0.437962	2.11393e-05	1	1.26041	1.71835e+06	0.499949	4.28791e-06	1	1.05399
DL-Panthenol	Lipids and lipid-like molecules	Fatty Acyls	205.131	1.64281e+06	2.59328e+06	0.658613	0.0169444	0.888889	1.03259	2.1671e+06	0.399598	0.036043	0.861111	0.562284	1.28973e+06	-0.349097	0.0948531	0.75	0.349231
Tenuifoliside B	Phenylpropanoids and polyketides	Cinnamic acids and derivatives	668.193	322861	604214	0.904148	0.0426532	0.777778	1.09936	213359	-0.597632	0.379758	0.611111	0.385583	106882	-1.5949	0.0148365	1	0.777161
Oroxin B	Phenylpropanoids and polyketides	Flavonoids	594.16	5.69551e+06	3.40871e+06	-0.740599	0.0023564	0.972222	1.23772	2.96084e+06	-0.943817	0.000406436	1	1.13478	1.68297e+06	-1.75882	7.0773e-05	1	1.5725
Piceatannol	Phenylpropanoids and polyketides	Stilbenes	244.074	7.44125e+06	5.77859e+06	-0.364826	0.251848	0.611111	0.174143	2.16486e+06	-1.78127	0.0310969	1	0.773815	99189.3	-6.22922	2.21736e-08	1	1.43579
Tectorigenin	Phenylpropanoids and polyketides	Isoflavonoids	300.064	4.96856e+06	1.47094e+06	-1.75609	5.67039e-05	1	1.55872	945458	-2.39374	4.96959e-05	1	1.55164	334868	-3.89116	1.08584e-07	1	1.76336
Alantolactone	Lipids and lipid-like molecules	Prenol lipids	232.146	1.35152e+06	744309	-0.860612	0.100827	0.805556	0.927918	341855	-1.98313	0.00170089	0.972222	1.42629	248314	-2.44435	0.00105175	1	1.26857
13(S)-HOTrE	Lipids and lipid-like molecules	Fatty Acyls	294.219	2.13567e+07	1.60936e+07	-0.408203	0.024737	0.861111	0.775295	1.52529e+07	-0.485608	0.0240458	0.916667	0.712116	9.45806e+06	-1.17507	0.000697444	1	1.2668
Imidazolelactic acid	Organoheterocyclic compounds	Azoles	156.053	5.2916e+06	1.1681e+07	1.14239	0.000395234	1	1.95849	1.11573e+07	1.07621	0.000601682	1	1.4642	1.3702e+07	1.37261	0.000108793	1	1.34572
Methyl hexadecanoate			316.261	5.02197e+06	3.99399e+06	-0.330421	0.171781	0.666667	0.625693	3.73326e+06	-0.427817	0.116287	0.777778	0.672564	2.44293e+06	-1.03964	0.00193044	0.944444	1.08171
Tanshinlactone	Lipids and lipid-like molecules	Steroids and steroid derivatives	264.078	4.19552e+06	1.20796e+06	-1.79628	0.000111333	1	1.44297	1.61148e+06	-1.38046	0.00995767	0.972222	1.00514	687068	-2.61033	0.000113512	1	1.2176
Cytidine-5'-monophosphate	Nucleosides, nucleotides, and analogues	Pyrimidine nucleotides	323.052	2.13727e+06	1.04239e+06	-1.03587	0.0140931	0.861111	1.0902	4.13792e+06	0.95314	0.0132279	0.972222	0.878197	5.77206e+06	1.43332	0.00141236	1	0.957005
Lysopa 16:0	Lipids and lipid-like molecules	Glycerophospholipids	410.243	2.03857e+07	3.66922e+07	0.847912	0.00152225	1	1.83625	3.01763e+07	0.565854	0.0488616	0.777778	0.955997	3.13923e+07	0.622851	0.015089	0.888889	0.770816
Coumestrol	Phenylpropanoids and polyketides	Isoflavonoids	268.037	2.33194e+06	294391	-2.98572	6.82736e-07	1	2.38592	184296	-3.66143	5.83887e-06	1	2.10319	127963	-4.18773	4.26884e-06	1	1.75986
Anthraquinone-2-carboxylic Acid	Benzenoids	Anthracenes	252.042	983422	290572	-1.75891	0.000212921	1	2.24991	236732	-2.05456	3.91422e-05	1	1.92178	168628	-2.54397	3.54042e-05	1	1.73826
Ethyl gallate	Benzenoids	Benzene and substituted derivatives	198.053	2.38064e+07	3.23789e+07	0.443703	0.202163	0.805556	1.03955	4.22701e+07	0.828287	0.0639858	1	1.1876	4.83662e+07	1.02265	0.0364554	1	1.03255
L-Histidine	Organic acids and derivatives	Carboxylic acids and derivatives	155.07	2.08503e+07	2.7791e+07	0.414552	0.0226549	0.944444	0.43406	6.16473e+07	1.56397	0.000167937	1	1.17869	1.32829e+08	2.67143	5.51353e-08	1	1.51308
LPC 16:0-SN1			495.332	5.46435e+07	8.74243e+07	0.677984	0.0544653	0.833333	1.18998	8.66255e+07	0.66474	0.0669759	0.833333	0.944697	1.37207e+08	1.32823	0.00378206	1	1.26548
HexCer 18:2;2O/16:1			695.534	9.10095e+06	6.91389e+06	-0.39652	0.326592	0.611111	0.618797	4.44847e+06	-1.03271	0.0356203	0.888889	0.640872	1.87869e+06	-2.27629	0.00168249	1	1.17645
3-(4-methoxyanilino)-1-(4-methoxyphenyl)prop-2-ene-1-thione			299.101	298804	788529	1.39996	0.0407869	1	0.442404	7.19548e+06	4.58982	3.16899e-05	1	1.36937	3.1652e+07	6.72695	1.97997e-06	1	1.50067
di-C,C-pentosyl-apigenin			534.135	1.40934e+07	1.92475e+07	0.449653	0.0260033	0.861111	0.695019	2.9718e+07	1.07632	0.000117643	1	1.27719	1.82882e+07	0.375896	0.0410551	0.833333	0.335825
2-(3,4-dihydroxyphenyl)-7-hydroxy-3,4-dihydro-2H-1-benzopyran-4-one			272.068	1.22939e+07	1.17768e+07	-0.061997	0.784611	0.527778	0.0781018	8.61532e+06	-0.512963	0.195736	0.805556	0.48179	1.30434e+06	-3.23655	1.82717e-07	1	1.41293
3-[2-(3-Hydroxyphenyl)ethyl]-5-methoxyphenol	Phenylpropanoids and polyketides	Stilbenes	244.11	1.81013e+06	1.64888e+06	-0.134605	0.336686	0.694444	0.212212	1.18127e+06	-0.61576	0.00266298	0.944444	0.828236	763012	-1.24632	0.000551924	1	1.2568
Scopoletin	Phenylpropanoids and polyketides	Coumarins and derivatives	192.042	3.62153e+07	5.95379e+07	0.717208	0.000218048	0.972222	1.76365	6.33264e+07	0.806207	5.03671e-05	1	1.56506	7.49786e+07	1.04988	1.07803e-06	1	1.50282
DG 16:0_18:2			609.533	1.57679e+07	9.83801e+06	-0.680553	0.172888	0.694444	0.911278	6.73723e+06	-1.22676	0.00752027	0.916667	0.933983	3.07158e+06	-2.35994	8.00052e-06	1	1.20334
D-Glucuronic acid	Nucleosides, nucleotides, and analogues	Pyrimidine nucleotides	194.042	6.41744e+06	5.73767e+06	-0.161534	0.845847	0.583333	0.0895342	9.13365e+06	0.509194	0.0690701	0.861111	0.70097	1.68748e+07	1.3948	0.000897354	1	1.27723
2-(3,5-difluorophenyl)-3-(3-thienyl)acrylic acid			266.025	2.44789e+07	3.27312e+07	0.419129	0.0108004	0.916667	0.507765	1.31637e+07	-0.894973	0.000140309	1	0.761491	8.1774e+06	-1.58182	0.00603984	0.916667	1.24097
martynoside	Phenylpropanoids and polyketides	Cinnamic acids and derivatives	652.236	1.38016e+06	4.98896e+06	1.8539	0.000991174	1	1.56526	4.31297e+06	1.64385	0.00255196	0.972222	1.01492	5.42847e+06	1.97571	0.000422274	1	0.898909
1-O-b-D-glucopyranosyl sinapate	Phenylpropanoids and polyketides	Cinnamic acids and derivatives	386.121	3.05238e+07	3.44449e+07	0.174356	0.145641	0.722222	0.260467	2.0212e+07	-0.594725	0.000269306	1	0.644214	1.08407e+07	-1.49348	2.28365e-07	1	1.17981
Dl-Dihydrosphingosine	Organic nitrogen compounds	Organonitrogen compounds	301.298	1.04942e+06	1.58753e+06	0.597196	0.00423779	0.916667	1.25459	1.47187e+06	0.488055	0.00752763	0.916667	0.827973	1.30222e+06	0.311382	0.19745	0.694444	0.35068
Nortanshinone	Lipids and lipid-like molecules	Prenol lipids	280.074	1.04395e+07	282897	-5.20563	7.78539e-11	1	2.72211	389210	-4.74536	9.33305e-06	1	2.04588	231045	-5.49774	1.51677e-08	1	1.64699
Ademetionine	Nucleosides, nucleotides, and analogues	5'-deoxyribonucleosides	398.137	306415	409771	0.41933	0.206134	0.722222	0.395737	1.22706e+06	2.00164	0.00115712	1	1.60051	1.16617e+06	1.92822	0.000155338	1	1.18048
Naringenin chalcone	Phenylpropanoids and polyketides	Linear 1,3-diarylpropanoids	272.069	4.72268e+07	3.69303e+07	-0.354798	0.0779744	0.861111	0.342707	2.62098e+07	-0.849499	0.00866772	0.972222	0.647752	6.2588e+06	-2.91565	1.79886e-07	1	1.52466
4-Hydroxybenzylalcohol	Benzenoids	Benzene and substituted derivatives	124.052	3.28918e+06	4.25943e+06	0.372931	0.112507	0.805556	0.799203	5.8056e+06	0.819717	0.00112169	1	1.30295	7.07193e+06	1.10437	0.000329666	1	1.29171
8,8-dimethyl-2H,8H-pyrano[3,2-g]chromen-2-one			228.079	2.35138e+06	845998	-1.47478	0.00152425	1	1.43846	308744	-2.92903	2.70718e-06	1	2.08932	278793	-3.07624	3.74089e-06	1	1.60384
L-lysine	Organic acids and derivatives	Carboxylic acids and derivatives	146.106	1.16016e+07	1.08972e+07	-0.0903646	0.472183	0.611111	0.226683	1.25051e+07	0.108198	0.36092	0.666667	0.176877	2.46567e+07	1.08766	1.91442e-05	1	1.25718
Pilocarpine	Alkaloids and derivatives	Not available	208.121	7.38798e+06	5.03474e+06	-0.553262	0.0384448	0.888889	0.659066	3.22437e+06	-1.19616	0.000322172	1	1.03848	1.31042e+06	-2.49515	0.000645377	1	1.65793
5α-Dihydrotestosterone	Lipids and lipid-like molecules	Steroids and steroid derivatives	290.224	1.03551e+07	1.73833e+07	0.74736	0.00170419	1	1.61939	1.74754e+07	0.754984	0.0226213	0.861111	1.19079	1.25655e+07	0.279128	0.222535	0.777778	0.337432
Xanthopterin Hydrate	Organoheterocyclic compounds	Pteridines and derivatives	197.054	6.80868e+06	7.95663e+06	0.224782	0.0799255	0.777778	0.619348	5.5491e+06	-0.29512	0.0241777	0.888889	0.601033	4.09504e+06	-0.733497	0.000110636	1	1.12018
N6-Acetyl-L-lysine	Organic acids and derivatives	Carboxylic acids and derivatives	188.116	1.90471e+07	1.3034e+07	-0.547284	0.0331914	0.888889	0.999185	1.14847e+07	-0.729851	0.00189604	0.916667	1.00174	1.06282e+07	-0.841674	0.000688604	0.972222	0.819775
Demethoxycurcumin	Phenylpropanoids and polyketides	Diarylheptanoids	338.115	1.6548e+08	9.02438e+07	-0.874758	0.0815206	0.833333	0.942957	3.91756e+07	-2.07863	0.000883818	0.972222	1.09167	2.44315e+07	-2.75985	0.000136019	1	1.09771
Maltitol	Lipids and lipid-like molecules	Fatty Acyls	344.133	624791	544781	-0.197695	0.510813	0.472222	0.349703	197768	-1.65956	0.0014869	0.972222	1.20933	107389	-2.54053	1.42984e-05	1	1.27654
Mevalonic acid	Lipids and lipid-like molecules	Fatty Acyls	148.073	3.28224e+06	3.71262e+07	3.49969	1.52301e-05	1	3.17264	9.81805e+06	1.58075	3.19692e-06	1	1.05183	4.22249e+06	0.363412	0.0235058	0.972222	0.169417
5,6,7-Trimethoxyflavone	Phenylpropanoids and polyketides	Flavonoids	312.099	5.25965e+06	536504	-3.29331	3.67647e-05	1	2.35036	443060	-3.56939	1.03476e-05	1	1.93181	277877	-4.24245	2.14507e-06	1	1.63921
3-O-p-coumaroyl quinic acid O-hexoside			500.153	2.90862e+06	2.71658e+06	-0.0985395	0.49946	0.666667	0.115667	714857	-2.02461	7.1337e-08	1	1.52735	645614	-2.17159	8.31866e-08	1	1.19495
Arginine	Organic acids and derivatives	Carboxylic acids and derivatives	174.111	592871	781387	0.398318	0.330439	0.722222	0.258511	2.20655e+06	1.896	1.9438e-07	1	1.1026	7.14402e+06	3.59095	5.92843e-07	1	1.49694
3-(propan-2-yl)-octahydropyrrolo[1,2-a]pyrazine-1,4-dione			196.121	6.15123e+06	4.98908e+06	-0.302099	0.0874263	0.861111	0.548838	3.2071e+06	-0.939604	7.96207e-05	1	1.28369	3.4666e+06	-0.827353	0.000223427	1	0.82382
Valepotriate	Lipids and lipid-like molecules	Prenol lipids	422.195	6.07666e+06	4.31272e+06	-0.494681	0.437939	0.555556	0.45061	344078	-4.14247	0.00335329	1	1.55792	2.93807e+06	-1.04841	0.141699	0.833333	0.601459
Guanosine 5'-diphosphoglucose	Nucleosides, nucleotides, and analogues	Purine nucleotides	605.085	1.69191e+07	1.35795e+07	-0.317228	0.0423899	0.777778	0.274124	7.1784e+06	-1.23692	0.00383544	1	0.805788	1.14824e+06	-3.88116	4.97902e-07	1	1.70814
5'-Adenylic acid	Nucleosides, nucleotides, and analogues	Purine nucleotides	347.063	1.77668e+06	508115	-1.80596	0.000135773	1	1.84462	2.23226e+06	0.329319	0.120647	0.805556	0.234029	3.04227e+06	0.775962	5.26254e-05	1	0.438997
4-Methylcatechol	Benzenoids	Phenols	124.052	4.66582e+07	7.76339e+07	0.734556	0.00197628	0.944444	1.05891	1.29924e+08	1.47746	1.17028e-06	1	1.56467	1.70314e+08	1.86799	1.47555e-06	1	1.44779
Glutathione	Organic acids and derivatives	Carboxylic acids and derivatives	307.083	417054	1.80451e+06	2.1133	5.01517e-05	1	1.2624	3.9328e+06	3.23725	1.29052e-05	1	1.53789	6.67439e+06	4.00033	1.80233e-07	1	1.39521
N'-hydroxy-3-[3-(trifluoromethyl)phenoxy]pyrazine-2-carboximidamide			276.084	1.02111e+08	2.4853e+08	1.28328	9.33455e-05	1	1.14864	5.48545e+08	2.42547	8.56618e-07	1	1.69366	6.28869e+08	2.62262	2.18631e-07	1	1.32941
Selgin C-hexoside			478.109	4.93964e+06	8.10133e+06	0.713753	0.00670867	0.944444	0.562756	2.48678e+06	-0.990128	0.00187017	1	0.668072	628459	-2.97451	4.15833e-08	1	1.4111
Triethyl citrate	Organic acids and derivatives	Carboxylic acids and derivatives	276.121	2.15537e+06	2.89544e+06	0.425847	0.195794	0.75	0.772028	5.20809e+06	1.27282	0.0103422	1	1.40248	6.42185e+06	1.57505	0.00406414	1	1.21754
N-Phenylacetylglycine	Organic acids and derivatives	Carboxylic acids and derivatives	193.074	2.30792e+06	2.42037e+06	0.0686376	0.658262	0.388889	0.180353	3.25505e+06	0.496089	0.431598	0.833333	0.506414	4.6651e+06	1.01532	0.00067766	1	1.03839
Apigenin C-pentoside			402.096	1.97893e+06	1.42776e+06	-0.470962	0.0103423	0.944444	0.677632	922264	-1.10146	0.00102319	1	1.15562	425485	-2.21754	1.20422e-05	1	1.64536
Riboflavin-5'-monophosphate	Nucleosides, nucleotides, and analogues	Flavin nucleotides	456.103	1.07041e+08	6.58527e+06	-4.02278	4.29299e-07	1	2.00793	6.73921e+06	-3.98945	2.17765e-05	1	1.64746	3.13674e+06	-5.09276	5.44531e-08	1	1.43669
Lactucin	Organoheterocyclic compounds	Lactones	276.1	3.53952e+06	8.83992e+06	1.32048	0.00752718	0.972222	1.15922	1.85084e+07	2.38655	0.00099383	1	1.51598	9.04105e+06	1.35294	0.064412	0.888889	0.507136
D-(+)-Maltose	Organic oxygen compounds	Organooxygen compounds	364.098	5.12208e+08	4.64248e+08	-0.141836	0.508118	0.611111	0.181283	1.92991e+08	-1.4082	0.000226731	1	1.34925	2.09067e+08	-1.29276	5.33643e-05	1	0.863336
Sattabacin	Benzenoids	Benzene and substituted derivatives	206.131	1.04294e+07	7.91208e+06	-0.39852	0.115303	0.777778	0.576188	4.37384e+06	-1.25368	0.000443719	1	1.37988	3.57265e+06	-1.54558	3.12204e-05	1	1.27072
4-(5-propyl-2-pyridyl)benzonitrile			244.099	7.00748e+06	8.75041e+06	0.320455	0.0082623	0.916667	0.531188	4.56534e+06	-0.618173	0.00220591	1	0.844215	3.00618e+06	-1.22096	0.000397207	1	1.21773
Maltopentaose	Organic oxygen compounds	Organooxygen compounds	850.257	8.85521e+06	1.77489e+07	1.00313	0.000690813	1	1.37916	5.85462e+06	-0.596951	0.00500952	0.916667	0.662902	5.4925e+06	-0.689064	0.0121141	0.916667	0.591892
Caffeic acid	Phenylpropanoids and polyketides	Cinnamic acids and derivatives	180.042	3.82846e+07	5.45097e+07	0.50975	0.11038	0.777778	0.642657	7.69679e+07	1.00749	0.000140433	1	1.15323	1.09497e+08	1.51605	1.27996e-07	1	1.29234
1-(4-hydroxyphenyl)propane-1,2-diol			150.068	1.90835e+07	2.35328e+07	0.302346	0.111128	0.722222	0.850971	3.18805e+07	0.740348	0.00237747	1	1.57784	2.97571e+07	0.64091	0.00915827	0.944444	0.978221
5,5-Dimethylhydantoin	Organoheterocyclic compounds	Azolidines	128.058	4.96676e+06	8.42805e+06	0.762894	0.0100603	0.916667	0.622914	2.64282e+07	2.4117	2.73899e-06	1	1.41866	4.94368e+07	3.31521	1.03311e-06	1	1.42203
3-(2,3-dihydro-1H-indol-1-yl)-2-[(2-furylmethyl)sulfonyl]acrylonitrile			314.076	1.07456e+07	1.32076e+07	0.297622	0.220563	0.666667	0.409853	7.3417e+06	-0.549558	0.12492	0.75	0.621675	3.47788e+06	-1.62746	0.000710583	1	1.16777
Oleamide	Lipids and lipid-like molecules	Fatty Acyls	281.271	1.3455e+10	1.78844e+10	0.410559	0.0397218	0.861111	1.53614	1.40019e+10	0.0574816	0.5727	0.527778	0.291095	1.28545e+10	-0.0658702	0.7923	0.472222	0.0991719
tetranor-PGFM	Lipids and lipid-like molecules	Fatty Acyls	312.157	2.79709e+07	2.20415e+07	-0.343709	0.00107684	0.972222	0.427932	9.05881e+06	-1.62654	2.0406e-09	1	1.47878	5.36518e+06	-2.38223	1.43739e-07	1	1.59388
Ligustroflavone	Phenylpropanoids and polyketides	Flavonoids	724.22	868658	386453	-1.16849	0.0506418	0.861111	1.29226	355256	-1.28993	0.0316287	0.916667	1.22709	503647	-0.786376	0.174499	0.75	0.617889
N-Acetylneuraminic acid	Organic oxygen compounds	Organooxygen compounds	331.088	261269	266555	0.0288979	0.655245	0.666667	0.0278273	3.53363e+06	3.75754	0.0114716	1	1.69305	1.19882e+06	2.19801	0.00382128	1	0.875965
Estriol 17-sulfate	Lipids and lipid-like molecules	Steroids and steroid derivatives	368.126	7.56521e+06	1.5535e+06	-2.28385	0.000231249	1	1.39944	381027	-4.31141	1.85881e-08	1	1.81706	178089	-5.40871	1.81242e-09	1	1.66507
Pantothenic acid	Organic oxygen compounds	Organooxygen compounds	219.111	5.65487e+07	2.66833e+07	-1.08356	0.0045544	1	1.80792	2.3633e+07	-1.25869	0.00242185	1	1.51017	3.30602e+07	-0.7744	0.0264838	0.916667	0.681228
Erucic acid	Lipids and lipid-like molecules	Fatty Acyls	338.318	4.46261e+06	6.76582e+06	0.600377	0.0828525	0.861111	0.95696	3.76945e+06	-0.243534	0.790597	0.694444	0.142235	1.48007e+06	-1.59222	0.00717788	0.916667	1.09979
Prostaglandin F1β	Lipids and lipid-like molecules	Fatty Acyls	392.233	6.84368e+06	4.1695e+06	-0.714899	0.167225	0.833333	1.27482	3.41363e+06	-1.00347	0.0498775	0.833333	1.08471	3.55123e+06	-0.946455	0.063655	0.861111	0.772608
L-Ornithine	Organic acids and derivatives	Carboxylic acids and derivatives	132.09	822064	1.07068e+06	0.381206	0.250172	0.722222	0.413069	1.42051e+06	0.789091	0.00118459	1	0.710975	3.47994e+06	2.08174	6.31365e-06	1	1.31761
5,6-dimethyl-4-oxo-4H-pyran-2-carboxylic acid			168.042	5.88382e+07	7.26089e+07	0.303393	0.121219	0.777778	0.633436	1.10477e+08	0.908917	0.000484691	1	1.47844	1.09914e+08	0.901545	0.000973359	1	1.08233
Robinin	Phenylpropanoids and polyketides	Flavonoids	740.217	3.3462e+06	7.71059e+06	1.20432	0.616691	0.472222	0.292892	1.4246e+07	2.08997	0.000228132	0.972222	1.12236	1.56216e+07	2.22294	6.50426e-05	1	0.879122
Roseoside	Lipids and lipid-like molecules	Fatty Acyls	386.194	7.3483e+06	1.31216e+07	0.836466	0.000408167	1	1.06165	4.53949e+06	-0.694881	0.0059815	0.944444	0.714889	2.8284e+06	-1.37742	5.23738e-06	1	0.988128
Oxobutanedioic acid	Organic acids and derivatives	Keto acids and derivatives	132.006	2.06328e+06	3.433e+06	0.734531	0.0351481	0.833333	1.437	3.47989e+06	0.754101	0.00241967	1	1.14041	2.72153e+06	0.399476	0.0191844	0.861111	0.449132
(2S)-Isoxanthohumol			354.147	5.8145e+06	219707	-4.726	0.000212462	1	2.59823	251775	-4.52945	4.00605e-05	1	2.02459	151294	-5.26423	0.000123944	1	1.67514
Vanillic acid	Benzenoids	Benzene and substituted derivatives	186.05	2.49157e+06	2.35899e+06	-0.0788876	0.645521	0.555556	0.107688	898390	-1.47164	0.0227505	1	0.915715	202386	-3.62188	2.00501e-06	1	1.34791
LysoPC 19:0	Lipids and lipid-like molecules	Glycerophospholipids	537.38	1.63987e+06	557582	-1.55633	0.00110234	1	1.54433	513235	-1.67589	0.000489739	0.972222	1.27977	712131	-1.20337	0.00637349	0.916667	0.702758
4-[1-(dimethylamino)ethylidene]-2-phenyl-1,3-oxazol-5(4H)-one			268.062	1.08055e+07	1.11705e+07	0.0479275	0.663232	0.583333	0.248734	7.25063e+06	-0.575591	0.0897798	0.75	0.884903	5.41e+06	-0.998069	0.0070357	0.944444	1.09337
13,14-Dihydro prostaglandin E1	Lipids and lipid-like molecules	Fatty Acyls	338.243	9.3639e+06	7.00292e+06	-0.419154	0.226582	0.722222	0.50436	5.81442e+06	-0.687475	0.0552435	0.833333	0.750776	4.08969e+06	-1.19512	0.00384922	1	1.00492
Tricin 4'-O-(beta-guaiacylglyceryl) ether	Lignans, neolignans and related compounds	Lignan glycosides	526.147	1.54327e+07	2.07957e+06	-2.89163	1.15929e-05	1	2.14064	2.56286e+06	-2.59016	9.43866e-05	1	1.44239	1.30791e+06	-3.56065	3.27341e-06	1	1.39109
3-Furoic acid	Organoheterocyclic compounds	Furans	112.016	1.52701e+08	1.92926e+08	0.337334	0.0604255	0.75	0.727534	2.55658e+08	0.743501	1.82042e-05	1	1.30588	3.21461e+08	1.07393	1.55675e-05	1	1.36344
(2S)-2-(2-hydroxypropan-2-yl)-2H,3H,7H-furo[3,2-g]chromen-7-one			246.089	8.4003e+06	6.48919e+06	-0.372401	0.11383	0.805556	0.397732	4.39742e+06	-0.933783	0.0119639	0.916667	0.808056	1.31209e+06	-2.67858	2.60054e-08	1	1.4807
Geranyl monophosphate	Lipids and lipid-like molecules	Prenol lipids	234.101	1.33556e+06	1.24411e+06	-0.102335	0.905188	0.527778	0.320729	605064	-1.14228	0.013608	1	1.47742	589427	-1.18006	0.0119674	1	1.11173
6-Methylcoumarin	Phenylpropanoids and polyketides	Coumarins and derivatives	160.052	6.63809e+07	1.37647e+07	-2.26979	9.14857e-05	1	1.41378	8.57876e+06	-2.95193	8.71623e-07	1	1.40634	3.09931e+06	-4.42075	2.26529e-07	1	1.5384
4-oxododecanedioic acid			113.059	1.04488e+09	9.09536e+08	-0.200138	0.115173	0.722222	0.260672	5.31771e+08	-0.974463	1.02795e-08	1	0.906337	1.91169e+08	-2.45042	1.86116e-10	1	1.67034
3-(3,4,5-trimethoxyphenyl)propanoic acid			262.084	1.36787e+07	7.07824e+06	-0.950471	0.00137226	1	1.36093	9.26053e+06	-0.562766	0.0108308	0.888889	0.637366	5.07077e+06	-1.43166	0.000150338	1	1.16789
Prostaglandin D3	Lipids and lipid-like molecules	Fatty Acyls	350.209	1.5155e+06	984751	-0.621962	0.00852891	1	1.34193	908264	-0.738609	0.00668466	1	1.1846	646338	-1.22943	1.84784e-05	1	1.33246
Isosilybin	Lignans, neolignans and related compounds	Flavonolignans	482.121	1.74999e+07	1.80564e+07	0.0451662	0.986623	0.555556	0.0873033	1.54602e+07	-0.17879	0.371723	0.611111	0.274904	7.84308e+06	-1.15786	2.62776e-05	1	1.0455
4-Methoxybenzaldehyde	Benzenoids	Benzene and substituted derivatives	136.052	3.33886e+07	5.47433e+07	0.713325	0.00296573	0.972222	1.46821	7.31808e+07	1.13211	0.000164976	1	1.8134	7.94336e+07	1.25039	4.34511e-05	1	1.48976
Harpagide	Lipids and lipid-like molecules	Prenol lipids	364.137	1.70709e+07	1.96593e+07	0.203668	0.0281462	0.833333	0.50234	1.3659e+07	-0.321694	0.00500351	0.972222	0.620036	8.26752e+06	-1.04602	4.14491e-07	1	1.4686
Isorhamnetin	Phenylpropanoids and polyketides	Flavonoids	316.059	1.23264e+06	807916	-0.609469	0.181069	0.777778	0.69076	651061	-0.920881	0.0494616	0.833333	0.83288	311580	-1.98407	0.000627578	1	1.45572
Naringin	Phenylpropanoids and polyketides	Flavonoids	290.09	796353	1.50141e+06	0.91484	0.0379137	1	0.605134	5.37552e+06	2.75492	2.00751e-06	1	1.67759	3.0704e+06	1.94695	0.00899562	0.972222	0.75641
8Z,11Z,14Z-Eicosatrienoic acid	Lipids and lipid-like molecules	Fatty Acyls	306.253	367671	321964	-0.191514	0.414018	0.638889	0.111372	1.75934e+07	5.58047	1.56149e-05	1	1.77613	7.97583e+06	4.43915	0.00333539	1	0.89475
(12Z)-9,10,11-trihydroxyoctadec-12-enoic acid			347.267	1.73076e+08	1.24452e+08	-0.475816	0.0126235	0.888889	0.794443	1.24325e+08	-0.477286	0.0708289	0.777778	0.778548	6.79069e+07	-1.34978	5.14122e-06	1	1.30012
4-chloro-5-morpholino-2-quinoxalin-2-ylpyridazin-3(2H)-one			343.084	7.27385e+07	5.96878e+07	-0.285282	0.0173582	0.916667	0.522427	3.92818e+07	-0.888859	3.84845e-06	1	1.27466	2.42055e+07	-1.58738	1.34266e-07	1	1.67751
Bisulfurous Acid	Homogeneous non-metal compounds	Non-metal oxoanionic compounds	172.053	2.1757e+06	2.166e+06	-0.00645106	0.925594	0.472222	0.0702275	1.19143e+06	-0.868785	0.00071327	0.972222	1.17546	991685	-1.13353	0.000109518	1	1.10085
5α-Pregnan-3,20-dione	Lipids and lipid-like molecules	Steroids and steroid derivatives	316.238	9.86298e+06	2.33242e+07	1.24173	0.27643	0.722222	0.57357	4.09611e+07	2.05416	0.00172888	0.944444	1.21696	1.09735e+08	3.47586	2.47957e-05	1	1.4895
Indole	Organoheterocyclic compounds	Indoles and derivatives	117.058	7.23575e+06	1.30695e+07	0.852987	0.00272753	1	0.763606	1.56286e+07	1.11098	0.00279583	0.972222	0.771679	3.41418e+07	2.23833	0.000131121	1	1.15067
Myricetin 3-O-galactoside	Phenylpropanoids and polyketides	Flavonoids	480.09	6.5064e+06	1.29803e+07	0.996391	0.028314	0.888889	1.15721	2.13421e+07	1.71377	0.000842641	1	1.54824	3.04341e+07	2.22576	0.000131327	1	1.44295
Tricin 4'-O-beta-guaiacylglycerol			514.052	1.61158e+06	1.89648e+06	0.234843	0.0332584	0.861111	0.293802	2.50854e+06	0.63837	0.264329	0.805556	0.446646	5.78439e+06	1.84369	0.00359619	1	1.15878
DL-Arginine	Organic acids and derivatives	Carboxylic acids and derivatives	174.112	6.50125e+07	8.67145e+07	0.415557	0.0380761	0.861111	0.345379	1.63217e+08	1.328	2.01751e-05	1	0.876962	6.76186e+08	3.37863	7.77295e-09	1	1.63726
10-Nitrolinoleate	Lipids and lipid-like molecules	Fatty Acyls	307.212	1.71331e+07	1.91884e+07	0.163448	0.347104	0.694444	0.405297	1.49846e+07	-0.193307	0.200886	0.722222	0.441444	1.01774e+07	-0.751412	7.63336e-05	1	1.12564
4-(2,3-dihydro-1,4-benzodioxin-6-yl)butanoic acid			111.044	5.55655e+07	5.9091e+07	0.0887488	0.731404	0.583333	0.141914	4.84812e+07	-0.196765	0.245285	0.666667	0.37216	2.9807e+07	-0.898541	0.000176378	1	1.02036
Asp-Glu	Organic acids and derivatives	Carboxylic acids and derivatives	262.08	7.8585e+06	1.24137e+07	0.659607	0.00918258	0.916667	1.6609	8.30674e+06	0.0800287	0.768565	0.583333	0.335056	9.75311e+06	0.311609	0.0562471	0.861111	0.495764
Plumbagin	Benzenoids	Naphthalenes	188.047	8.59347e+06	1.08179e+07	0.332103	0.00535388	1	0.255325	2.81309e+07	1.71084	0.0337144	0.833333	0.81894	6.14829e+07	2.83887	0.000276518	1	1.16155
Resibufogenin	Lipids and lipid-like molecules	Steroids and steroid derivatives	384.23	1.60347e+06	436238	-1.87801	0.000727231	1	1.64936	484116	-1.72777	0.00557713	0.972222	1.35114	790927	-1.01958	0.0202148	0.888889	0.525599
α,α-Trehalose	Organic oxygen compounds	Organooxygen compounds	342.116	2.91823e+08	1.46492e+08	-0.99427	0.00324132	1	1.47423	1.05049e+08	-1.47403	0.000344787	1	1.64615	1.92473e+08	-0.600437	0.0516409	0.833333	0.47395
Fluprostenol	Lipids and lipid-like molecules	Fatty Acyls	458.188	2.59256e+06	238667	-3.4413	0.00218733	1	2.48431	196294	-3.72329	0.00142719	1	2.13364	160974	-4.00948	0.000962731	1	1.69983
4,6,8-trihydroxy-7-methoxy-3-methyl-3,4-dihydro-1H-2-benzopyran-1-one			120.032	4.4995e+07	8.19373e+07	0.864756	0.000472176	1	0.763344	2.09932e+08	2.22209	3.4085e-07	1	1.56367	2.87646e+08	2.67646	7.81162e-09	1	1.3698
Inosine diphosphate	Nucleosides, nucleotides, and analogues	Purine nucleotides	428.012	1.86094e+06	2.55623e+06	0.457988	0.945688	0.777778	0.0674128	892199	-1.06059	0.0112614	0.944444	1.00821	574046	-1.69679	0.00067409	1	1.17734
Estrone sulfate	Lipids and lipid-like molecules	Steroids and steroid derivatives	350.115	7.84249e+06	1.66421e+06	-2.23647	0.00197569	1	1.33561	435927	-4.16915	1.65364e-07	1	1.61248	251937	-4.96017	8.17848e-07	1	1.41305
Adenosine	Nucleosides, nucleotides, and analogues	Purine nucleosides	267.097	5.03193e+09	5.40568e+09	0.103365	0.322373	0.666667	0.335044	3.7186e+09	-0.43635	0.00245411	1	0.995161	3.10915e+09	-0.694591	6.2197e-05	1	1.17512
2-Hydroxyisocaproic Acid	Lipids and lipid-like molecules	Fatty Acyls	132.079	610076	3.76406e+06	2.62523	1.23366e-07	1	2.56199	3.73972e+06	2.61587	2.2763e-07	1	1.99734	3.20901e+06	2.39507	1.05807e-05	1	1.31174
α-Lactose	Organic oxygen compounds	Organooxygen compounds	388.121	8.15575e+07	3.75337e+07	-1.11963	0.000333065	1	1.39588	3.05108e+07	-1.4185	0.000100791	1	1.32805	6.64682e+07	-0.295153	0.212356	0.75	0.205344
5-(2-chloro-6-fluorobenzyl)-6-methyl-2-morpholinopyrimidin-4-ol			337.103	3.48183e+06	845420	-2.04211	0.000981596	1	1.34882	371649	-3.22783	4.75421e-05	1	1.60349	145141	-4.58432	5.90479e-10	1	1.60451
S-allyl-L-cysteine	Organic acids and derivatives	Carboxylic acids and derivatives	161.051	2.03332e+06	4.51797e+07	4.47376	6.43849e-05	1	1.65969	1.35162e+08	6.05471	1.3439e-08	1	1.86897	1.21524e+08	5.90126	5.25881e-08	1	1.35209
Tricin O-sinapoylpentoside	Phenylpropanoids and polyketides	Flavonoids	668.177	1.27496e+07	1.58446e+07	0.313535	0.0945116	0.75	0.250683	6.48516e+06	-0.975243	0.00547112	0.972222	0.619621	1.22084e+06	-3.38451	4.65273e-06	1	1.51507
Benzoylaconitine	Lipids and lipid-like molecules	Prenol lipids	603.306	122859	110688	-0.150509	0.0145835	0.916667	0.195305	217723	0.825488	0.439911	0.5	0.413797	390741	1.6692	0.00364943	1	1.13218
Tetrahydropiperine	Organoheterocyclic compounds	Benzodioxoles	289.163	7.05626e+06	7.27003e+06	0.0430571	0.8481	0.527778	0.0756267	2.78414e+06	-1.34167	3.87795e-05	1	1.21995	2.53898e+06	-1.47465	5.57246e-08	1	0.94805
Pterostilbene	Phenylpropanoids and polyketides	Stilbenes	256.107	2.9981e+06	2.27775e+06	-0.396442	0.238155	0.722222	0.348142	697938	-2.10288	7.79743e-05	1	1.55857	589390	-2.34676	1.52343e-05	1	1.30325
Lancerin	Organoheterocyclic compounds	Benzopyrans	406.089	2.36636e+06	4.45039e+06	0.911259	0.0678166	0.861111	0.749675	9.02174e+06	1.93074	0.000307796	1	1.32149	1.06914e+07	2.17571	0.000135676	1	1.09425
2-Ethyl-3-hydroxy-4H-pyran-4-one	Organoheterocyclic compounds	Pyrans	140.047	1.85483e+08	2.75808e+08	0.572374	0.248657	0.722222	0.501121	5.34263e+08	1.52626	0.000136071	1	1.17415	7.22415e+08	1.96154	4.40856e-05	1	1.10956
Eupatilin	Phenylpropanoids and polyketides	Flavonoids	344.089	8.71914e+06	5.06971e+06	-0.782281	0.00128066	0.944444	1.01283	5.54506e+06	-0.652981	0.114832	0.694444	1.09546	2.81142e+06	-1.63289	0.000265568	1	1.2124
3'-Hydroxypterostilbene	Phenylpropanoids and polyketides	Stilbenes	272.105	1.15899e+06	1.28166e+06	0.145139	0.522465	0.555556	0.135501	582404	-0.992778	0.0299197	0.888889	0.686902	148738	-2.96202	1.89251e-05	1	1.2234
D-Erythrose 4-phosphate			200.008	1.62511e+07	1.4407e+07	-0.173764	0.400678	0.611111	0.891116	1.22716e+07	-0.405214	0.00151958	0.944444	0.84413	9.781e+06	-0.732483	1.87327e-05	1	1.12078
3,4,5-trihydroxy-6-methyloxan-2-yl 2-(methylamino)benzoate			297.121	168666	191395	0.182387	0.365927	0.472222	0.0917355	2.46153e+06	3.86732	9.02692e-07	1	1.53211	4.09374e+06	4.60118	3.22235e-06	1	1.32154
FRH			480.223	1.13767e+07	2.43679e+07	1.0989	0.000707359	0.972222	2.04905	1.58109e+07	0.47484	0.0248362	0.861111	0.752835	1.13088e+07	-0.00863178	0.824946	0.666667	0.0683096
Tangeretin	Phenylpropanoids and polyketides	Flavonoids	372.121	1.16729e+07	949018	-3.62058	1.87743e-05	1	2.14888	731612	-3.99593	1.41493e-05	1	1.88266	350292	-5.05846	6.73073e-08	1	1.67965
Isopimpinellin	Phenylpropanoids and polyketides	Coumarins and derivatives	246.053	1.22211e+07	727498	-4.07028	2.98349e-05	1	2.60727	2.12829e+06	-2.5216	0.00129639	1	1.32178	1.83475e+06	-2.73571	0.000494503	1	1.01474
HexCer 18:2;2O/20:0;O			769.607	3.40241e+07	2.14749e+07	-0.663904	0.130312	0.805556	1.39138	2.39645e+07	-0.505655	0.0820018	0.805556	0.626676	1.34527e+07	-1.33866	0.000484984	1	1.12331
Benzoic acid	Benzenoids	Benzene and substituted derivatives	139.061	1.75494e+06	1.67183e+06	-0.0699979	0.592275	0.583333	0.441481	1.13597e+06	-0.627499	0.000844172	1	1.316	1.04426e+06	-0.748946	0.000374991	1	1.14782
nor-6β-Oxycodol	Benzenoids	Phenanthrenes and derivatives	303.15	782161	584949	-0.419154	0.000969828	1	0.607387	379348	-1.04394	7.76207e-05	1	1.10199	1.26154e+06	0.689652	0.442827	0.833333	0.53745
L-Phenylalanine	Organic acids and derivatives	Carboxylic acids and derivatives	165.079	6.99836e+08	9.98604e+08	0.512895	0.00254695	0.972222	0.712382	2.04006e+09	1.54352	7.6145e-05	1	1.6699	2.31537e+09	1.72615	6.07609e-07	1	1.38794
7,8-Dihydroxycoumarin			178.027	2.50195e+07	3.08878e+07	0.303983	0.239182	0.694444	0.473712	5.29556e+07	1.08173	0.00062511	0.972222	1.19823	5.48973e+07	1.13368	0.00011877	1	0.944109
(-)-secoisolariciresinol	Lignans, neolignans and related compounds	Dibenzylbutane lignans	362.174	7.00889e+06	1.12333e+07	0.68053	0.456317	0.583333	0.32087	966165	-2.85884	1.37666e-05	1	1.57304	1.56081e+06	-2.16689	0.00249392	1	0.964793
5-Methylcytosine	Organoheterocyclic compounds	Diazines	125.059	663908	705082	0.0868076	0.793826	0.472222	0.287208	343157	-0.952115	0.00514531	0.916667	1.30197	413370	-0.683549	0.0259743	0.888889	0.66562
Ala-Leu	Organic acids and derivatives	Carboxylic acids and derivatives	202.132	4.99083e+07	3.45435e+07	-0.530865	0.0309451	0.861111	1.30435	3.37801e+07	-0.563103	0.0151034	0.888889	1.11366	3.46524e+07	-0.526325	0.00910838	0.916667	0.693923
2-Hydroxy-2-methyl-3-buten-1-yl beta-D-glucopyranoside			310.126	4.79391e+07	4.57393e+07	-0.0677686	0.46183	0.527778	0.206859	3.06304e+07	-0.646237	4.07963e-05	1	1.09386	2.42355e+07	-0.98408	1.68397e-05	1	1.21687
Docosahexaenoic acid	Lipids and lipid-like molecules	Fatty Acyls	340.259	1.38569e+07	1.43952e+07	0.0549856	0.832069	0.694444	0.473489	9.02632e+06	-0.618393	0.178849	0.75	0.694184	5.62202e+06	-1.30144	0.00803829	0.916667	1.00099
2,5-bis(4-hydroxy-3-methoxyphenyl)-3,4-dimethyloxolan-3-ol			382.139	7.50336e+06	1.07531e+06	-2.80279	8.04072e-05	1	2.06497	762486	-3.29875	6.0817e-06	1	1.88561	409894	-4.19422	4.43179e-08	1	1.70214
N'3-(3,4,5-trimethoxybenzylidene)pyridine-3-carbohydrazide			337.103	3.36468e+06	527947	-2.67201	6.11365e-06	1	2.08989	309963	-3.4403	4.0796e-09	1	2.06367	226527	-3.89272	3.08254e-07	1	1.69927
tert-Butyl N-[1-(aminocarbonyl)-3-methylbutyl]carbamate	Organic acids and derivatives	Carboxylic acids and derivatives	230.163	3.45169e+07	2.76573e+07	-0.319644	0.116682	0.722222	0.466907	1.64294e+07	-1.07102	0.000224842	1	1.17834	1.62307e+07	-1.08858	4.18963e-05	1	0.846634
LPE 20:0	Lipids and lipid-like molecules	Glycerophospholipids	509.348	189238	284690	0.589189	0.463468	0.694444	0.405366	618108	1.70766	0.00571049	0.944444	1.17743	657391	1.79655	0.00214845	0.972222	0.943661
Minocycline	Phenylpropanoids and polyketides	Tetracyclines	914.372	799498	818948	0.0346787	0.424608	0.638889	0.0326322	3.01887e+06	1.91684	6.11013e-05	1	1.22853	5.46773e+06	2.77378	1.62709e-07	1	1.32141
Hydroxycitric acid	Organic acids and derivatives	Carboxylic acids and derivatives	208.022	3.33025e+06	4.10335e+06	0.301173	0.000931813	0.972222	0.587489	3.05977e+06	-0.122205	0.166451	0.666667	0.202107	1.52524e+06	-1.12659	0.00185247	1	1.33748
Thromoboxane B1	Lipids and lipid-like molecules	Fatty Acyls	408.228	3.14768e+06	7.08122e+06	1.16971	0.00427175	0.972222	2.22418	4.36256e+06	0.470888	0.093589	0.777778	0.771333	4.82998e+06	0.617729	0.0556918	0.888889	0.685703
4-(acetylamino)phenyl 3-chlorobenzoate			327.004	1.04868e+06	865451	-0.27705	0.0234895	0.888889	0.584973	680350	-0.624225	0.00110477	1	1.03289	540014	-0.957505	4.05266e-05	1	1.14674
D-Fructose 1,6-bisphosphate			339.995	7.14271e+06	7.27906e+06	0.0272824	0.758696	0.583333	0.153971	6.02077e+06	-0.246522	0.144916	0.722222	0.676898	4.23242e+06	-0.754987	0.000128291	1	1.35799
DIMBOA glucoside	Organic oxygen compounds	Organooxygen compounds	373.1	1.58662e+06	578366	-1.4559	0.00174679	1	1.2193	3.64851e+06	1.20135	0.014794	0.944444	0.5988	6.6002e+06	2.05655	5.94512e-05	1	0.820451
Threonine	Organic acids and derivatives	Carboxylic acids and derivatives	119.058	2.15891e+06	2.46277e+06	0.189977	0.278653	0.638889	0.183964	1.14175e+07	2.40288	5.74296e-06	1	1.39467	2.06451e+07	3.25742	1.26048e-07	1	1.39586
Myrislignan	Lignans, neolignans and related compounds	Not available	374.172	1.10455e+07	8.95514e+06	-0.302666	0.581829	0.75	0.309859	4.40589e+06	-1.32595	0.0187673	0.833333	0.928311	1.8475e+06	-2.57981	0.00021641	0.972222	1.46214
Terephthalic acid	Organic acids and derivatives	Carboxylic acids and derivatives	166.026	8.63179e+07	4.7039e+07	-0.875802	0.000616313	1	2.27121	8.00213e+07	-0.109277	0.578069	0.416667	0.20454	9.20739e+07	0.0931312	0.535731	0.583333	0.188107
Engeletin	Phenylpropanoids and polyketides	Flavonoids	434.121	1.48034e+08	7.7823e+06	-4.24959	1.75894e-06	1	2.20181	6.85023e+06	-4.43364	2.80696e-06	1	1.68853	3.11301e+06	-5.57148	1.8655e-07	1	1.4844
N-Caffeoyl putrescine			250.132	593904	703839	0.245017	0.0285194	0.861111	0.179126	3.00235e+06	2.33779	0.000508678	1	1.23396	7.8215e+06	3.71914	1.11448e-05	1	1.48936
4-(octyloxy)benzoic acid			250.157	610740	685457	0.166506	0.392396	0.388889	0.400733	392706	-0.637109	0.00884879	0.944444	0.990755	295494	-1.04743	0.000383233	1	1.22272
Avobenzone			332.139	3.55223e+07	5.67439e+06	-2.64619	1.35198e-05	1	1.36371	2.61069e+06	-3.76622	1.30409e-07	1	1.51235	1.53884e+06	-4.52881	9.38223e-08	1	1.33433
Sorbic acid	Lipids and lipid-like molecules	Fatty Acyls	112.052	1.24079e+08	1.17697e+08	-0.0761813	0.284677	0.666667	0.217459	8.83084e+07	-0.490634	0.0037497	1	1.19751	7.02629e+07	-0.820422	0.000250248	1	1.43459
GDP-alpha-D-glucose	Nucleosides, nucleotides, and analogues	Purine nucleotides	605.08	161912	183166	0.177936	0.0853239	0.694444	0.412969	226359	0.483401	0.00119107	1	0.835698	279267	0.786429	6.49758e-06	1	1.00037
LPA 18:3	Lipids and lipid-like molecules	Glycerophospholipids	432.227	3.49913e+07	6.56431e+07	0.907645	0.0334517	0.805556	1.42149	4.2408e+07	0.277338	0.270425	0.611111	0.437085	3.41445e+07	-0.0353446	0.878448	0.5	0.0570638
L-Cystathionine	Organic acids and derivatives	Carboxylic acids and derivatives	222.067	1.34094e+06	4.18383e+06	1.64158	0.000232596	1	2.21036	1.9464e+06	0.537562	0.0322556	0.805556	0.606857	1.65389e+06	0.30262	0.304997	0.694444	0.234777
trans-Cinnamic acid	Phenylpropanoids and polyketides	Cinnamic acids and derivatives	148.052	2.32911e+09	2.87054e+09	0.301544	0.0721786	0.777778	0.998895	3.16344e+09	0.441715	0.00591736	0.972222	1.17995	2.97065e+09	0.351003	0.0237296	0.916667	0.680532
4-[(4-phenethyl-1,4-diazepan-1-yl)sulfonyl]-2,1,3-benzoxadiazole			386.138	2.48026e+06	379817	-2.70711	0.0593649	1	1.97714	303125	-3.0325	0.0335659	1	1.79223	235453	-3.39698	0.0180151	1	1.55527
3-phenyl-5-(1,2,3-thiadiazol-4-yl)-1,2,4-oxadiazole			230.022	1.90682e+06	2.14085e+06	0.167016	0.995833	0.583333	0.0326442	997978	-0.934086	0.0389206	0.916667	0.697276	229752	-3.05301	2.13505e-06	1	1.41236
1-(2'-fluoro[1,1'-biphenyl]-4-yl)propan-1-one			228.099	144866	227391	0.650456	0.107414	0.805556	1.23597	262748	0.858959	0.00829637	0.916667	1.39152	240334	0.730322	0.0142503	0.944444	0.866778
Spinosin	Phenylpropanoids and polyketides	Flavonoids	608.175	2.12706e+06	402136	-2.4031	0.000562861	1	2.81454	352589	-2.5928	0.000144618	1	2.23042	294405	-2.85299	0.000223633	1	1.78524
Cyclopentyl fentanyl-d5			359.303	170443	178023	0.0627755	0.620157	0.583333	0.0338488	3.19628e+06	4.22903	5.37567e-05	1	1.6291	2.01109e+06	3.56062	0.001099	1	0.936299
Succinic anhydride	Organic acids and derivatives	Carboxylic acids and derivatives	100.016	5.2177e+07	9.19283e+07	0.817095	0.0454901	0.972222	1.20359	1.53564e+08	1.55735	0.00602224	1	1.5815	1.50918e+08	1.53228	0.00461848	1	1.18908
Asperulosid	Organic oxygen compounds	Organooxygen compounds	414.116	6.18093e+06	1.10373e+07	0.836486	0.0203771	0.888889	0.762259	2.0244e+07	1.7116	0.000244834	1	1.10771	5.07378e+07	3.03717	4.17292e-06	1	1.41441
Umbelliferone	Phenylpropanoids and polyketides	Coumarins and derivatives	162.032	1.17768e+07	1.36164e+07	0.209392	0.379969	0.611111	0.507584	2.27239e+07	0.94826	0.065257	0.888889	0.918218	4.17064e+07	1.82432	0.00538926	1	1.19349
Debromohymenialdisine	Organoheterocyclic compounds	Pyrroloazepines	267.074	525842	630155	0.261077	0.0884588	0.805556	0.108009	6.78605e+06	3.68987	0.000620738	1	1.12302	3.94143e+07	6.22795	1.51216e-06	1	1.50204
L-Threonic acid	Organic oxygen compounds	Organooxygen compounds	136.037	1.37823e+07	1.19061e+07	-0.211113	0.326397	0.666667	0.307716	3.03487e+07	1.13882	0.0001091	1	1.09618	2.9136e+07	1.07999	0.000125634	1	0.770042
4-Methylumbelliferone hydrate			176.047	4.8361e+07	7.19799e+07	0.573749	0.0255797	0.888889	0.862981	9.03717e+07	0.902026	0.000202997	1	1.1219	1.37118e+08	1.5035	0.00499499	1	1.23796
DQH			398.156	848488	2.6343e+06	1.63445	0.00313065	1	1.32956	4.70254e+06	2.47047	6.59489e-06	1	1.72489	3.83457e+06	2.1761	1.49538e-05	1	1.11267
DGDG O-8:0_2:0			592.268	171609	779142	2.18276	0.0511006	0.944444	1.04187	1.2531e+06	2.86831	7.30865e-07	1	1.53587	675584	1.97701	0.00414072	0.944444	0.701441
Dehydronuciferin			293.147	3.6896e+06	4.49264e+06	0.284097	0.2631	0.75	0.520778	7.48743e+06	1.021	0.000669516	1	1.51866	7.6512e+06	1.05222	0.000784671	0.972222	1.13713
Eriodictyol	Phenylpropanoids and polyketides	Flavonoids	288.063	2.18358e+06	2.10844e+06	-0.0505186	0.982458	0.527778	0.227804	1.5548e+06	-0.489959	0.452211	0.611111	0.48099	366832	-2.5735	0.00100905	1	1.26924
Acetylharpagide	Lipids and lipid-like molecules	Prenol lipids	406.148	2.32909e+07	3.12959e+07	0.42621	0.0321269	0.861111	1.13616	2.71242e+07	0.219819	0.0283595	0.888889	0.486745	1.94106e+07	-0.262921	0.0380593	0.833333	0.446085
LysoPC 15:1	Lipids and lipid-like molecules	Glycerophospholipids	479.301	1.12249e+07	5.33438e+06	-1.07331	0.000600722	1	1.83194	8.51002e+06	-0.399464	0.138746	0.805556	0.535426	1.01316e+07	-0.147841	0.542576	0.666667	0.142927
LysoPC 15:0	Lipids and lipid-like molecules	Glycerophospholipids	481.317	542736	787631	0.537269	0.452839	0.722222	0.513611	1.36241e+06	1.32784	0.014885	0.972222	1.20192	1.37217e+06	1.33814	0.0149527	0.888889	0.884605
3-Acetyl-2,5-dimethylfuran	Organic oxygen compounds	Organooxygen compounds	276.131	758145	767703	0.0180756	0.811257	0.611111	0.214151	534339	-0.504718	0.101261	0.777778	0.541077	268520	-1.49744	0.0034323	1	1.1731
Xanthosine	Nucleosides, nucleotides, and analogues	Purine nucleosides	284.076	1.2919e+07	4.73841e+06	-1.44702	0.000173231	1	1.91303	5.97177e+06	-1.11327	0.000180818	1	1.02642	2.7031e+06	-2.25681	1.02248e-06	1	1.53497
Schisandrin C	Phenylpropanoids and polyketides	Tannins	384.157	4.74069e+06	2.56809e+06	-0.884399	0.0469032	0.888889	1.38377	1.23531e+06	-1.94022	1.36513e-05	1	1.80716	799239	-2.5684	1.49716e-06	1	1.79469
Schisandrin B	Phenylpropanoids and polyketides	Tannins	400.189	1.51942e+06	1.61061e+06	0.0840929	0.168408	0.666667	0.225158	1.41021e+06	-0.107611	0.391781	0.75	0.276242	910850	-0.738233	0.00925352	0.916667	1.10376
Schisandrin A	Phenylpropanoids and polyketides	Tannins	416.219	572941	395475	-0.534801	0.297105	0.638889	0.51221	206861	-1.46972	0.00907114	0.916667	0.922516	116246	-2.3012	0.00138267	1	1.03814
Uridine 5'-monophosphate	Nucleosides, nucleotides, and analogues	Pyrimidine nucleotides	324.036	6.07591e+06	1.77635e+06	-1.77419	3.72128e-05	1	1.78538	6.41822e+06	0.0790724	0.930325	0.472222	0.0527881	8.3661e+06	0.461454	0.185289	0.75	0.251942
6-Pentyl-2H-pyran-2-one			166.1	7.43676e+06	7.66408e+06	0.0434396	0.784568	0.5	0.0702823	4.96522e+06	-0.582816	0.0831515	0.833333	0.403253	1.31205e+06	-2.50285	0.00258769	1	1.29644
1-Methyladenine	Organoheterocyclic compounds	Imidazopyrimidines	149.07	1.36322e+06	4.6185e+06	1.76041	0.00012555	1	2.00613	2.78977e+06	1.03313	0.00806636	0.916667	0.948794	1.37139e+06	0.00862049	0.850393	0.5	0.0708988
L-Homocarnosine	Organic acids and derivatives	Peptidomimetics	240.121	3.02734e+06	3.22887e+06	0.0929785	0.733123	0.555556	0.299517	2.16754e+06	-0.481991	0.0353676	0.833333	0.69742	1.3302e+06	-1.1864	5.83395e-05	1	1.23793
Artemether	Lipids and lipid-like molecules	Prenol lipids	298.177	454683	871939	0.939367	0.00289734	0.972222	1.17685	606887	0.416569	0.153922	0.722222	0.392755	217868	-1.0614	0.00362079	0.944444	0.659896
3-(4-hydroxy-3-methoxyphenyl)propanoic acid			178.063	6.12174e+07	8.5327e+07	0.479062	0.0141092	0.916667	1.15471	1.17525e+08	0.940951	0.000218825	1	1.78775	9.26827e+07	0.598359	0.00283756	1	0.842909
bicyclo[2.2.2]oct-2-en-1-yl 4-methylbenzene-1-sulfonate			278.1	4.28478e+06	4.61936e+06	0.108472	0.492844	0.583333	0.0944103	1.56589e+07	1.86969	1.95385e-05	1	0.908491	3.94099e+07	3.20126	2.76982e-07	1	1.13292
N-[4-(benzyloxy)phenyl]-N'-[2-chloro-6-(4-methoxyphenoxy)benzyl]urea			510.135	4.7793e+07	3.1993e+07	-0.579042	0.0265283	0.888889	1.10351	2.2884e+07	-1.06246	7.16341e-05	1	1.46536	1.59522e+07	-1.58304	3.09792e-06	1	1.60308
2-Phenylethyl glucosinolate	Organic oxygen compounds	Organooxygen compounds	423.065	926700	1.1264e+06	0.28154	0.146235	0.722222	0.320651	2.05116e+06	1.14627	9.34848e-06	1	0.96327	9.58485e+06	3.37058	0.0295638	1	1.29267
14,15-Dehydrocrepenynic acid			276.209	5.67876e+07	4.05516e+07	-0.485819	0.00836188	0.888889	0.87198	4.12057e+07	-0.462732	0.0563925	0.777778	0.781034	2.39225e+07	-1.24721	2.62145e-06	1	1.27009
7-Hydroxy-4-methyl-8-nitrocoumarin	Phenylpropanoids and polyketides	Coumarins and derivatives	221.033	209035	201554	-0.0525721	0.488926	0.583333	0.0612109	235929	0.17461	0.0973335	0.805556	0.145747	1.18865e+06	2.50751	2.94295e-05	1	1.53373
1-(7-methoxy-2-oxo-2H-chromen-8-yl)-3-methyl-2-oxobutyl acetate			356.066	3.13753e+07	5.59676e+06	-2.48697	2.46481e-05	1	1.0993	2.71079e+06	-3.53284	1.3898e-05	1	1.2339	580363	-5.75653	3.9104e-05	1	1.51003
Petunidin 3-O-rutinoside	Phenylpropanoids and polyketides	Flavonoids	625.174	914616	515954	-0.825923	0.0163589	0.944444	0.641065	2.44784e+06	1.42027	0.0720234	0.805556	0.726571	4.05565e+06	2.14869	1.87931e-05	1	1.03242
Galangin	Phenylpropanoids and polyketides	Flavonoids	270.053	1.47898e+06	1.05398e+06	-0.488756	0.113232	0.777778	0.448405	470778	-1.65148	0.000432239	0.972222	1.31788	298251	-2.31	0.000126717	1	1.27618
Plantamajoside	Phenylpropanoids and polyketides	Cinnamic acids and derivatives	640.2	3.02427e+06	1.23168e+07	2.02597	0.00359216	1	1.41298	1.11354e+07	1.88049	0.135715	0.75	0.75304	2.60541e+06	-0.215076	0.63511	0.472222	0.0574964
4-[4-(trifluoromethoxy)anilino]-2H-1,3-benzoxazin-2-one			360.018	4.02275e+06	2.72767e+06	-0.560513	0.0122398	0.888889	0.442614	2.56612e+06	-0.648593	0.0115812	0.944444	0.415083	387152	-3.37721	1.13629e-09	1	1.48501
Pipecolic acid	Organic acids and derivatives	Carboxylic acids and derivatives	129.079	1.16016e+07	1.08972e+07	-0.0903646	0.472183	0.611111	0.226683	1.25051e+07	0.108198	0.36092	0.666667	0.176877	2.46567e+07	1.08766	1.91442e-05	1	1.25718
Indole-3-acrylic acid	Organoheterocyclic compounds	Indoles and derivatives	187.063	1.7967e+08	3.50367e+08	0.963519	0.0131072	0.861111	1.20213	2.7924e+08	0.636155	0.0493731	0.833333	0.618175	5.43227e+08	1.59621	0.000981014	1	1.15503
Pentadecanoic Acid	Lipids and lipid-like molecules	Fatty Acyls	288.23	1.91165e+06	1.81291e+06	-0.0765075	0.518607	0.416667	0.129634	1.4425e+06	-0.406245	0.0641272	0.861111	0.600312	773677	-1.30501	0.000415724	1	1.30429
Pseudolaric Acid B	Lipids and lipid-like molecules	Prenol lipids	432.178	5.54013e+07	5.08967e+07	-0.122347	0.722383	0.666667	0.212709	3.72374e+07	-0.573166	0.0358322	0.833333	0.91926	3.15566e+07	-0.811977	0.0295126	0.888889	1.12601
Protopanaxadiol	Lipids and lipid-like molecules	Prenol lipids	460.391	4.91406e+06	2.81667e+06	-0.802925	0.121758	0.75	1.30179	1.855e+06	-1.4055	0.016105	0.944444	1.03424	839056	-2.55007	0.00065539	1	1.30262
4-Hydroxy-2,5-dimethyl-3(2H)furanone	Lipids and lipid-like molecules	Prenol lipids	128.047	1.62158e+07	1.76427e+07	0.12167	0.477382	0.805556	0.252053	6.74572e+07	2.05657	0.000828024	1	1.24506	1.07427e+08	2.72788	0.000320301	1	1.19379
Methyl cinnamate	Phenylpropanoids and polyketides	Cinnamic acids and derivatives	162.068	1.33717e+08	1.64511e+08	0.299005	0.0146714	0.888889	1.20887	1.35442e+08	0.0184972	0.860809	0.5	0.10091	1.20153e+08	-0.154307	0.145399	0.694444	0.365795
(-)-N-[3',4'-Dihydroxy-(E)-cinnamoyl]-L-glutamic acid			309.085	1.31282e+07	2.28703e+07	0.80081	0.154626	0.75	0.534992	6.85316e+07	2.3841	1.76941e-06	1	1.59025	6.13699e+07	2.22487	0.00155826	1	1.01123
Catharanthine	Alkaloids and derivatives	Ibogan-type alkaloids	336.182	134839	270946	1.00677	0.00199137	1	1.33312	214211	0.667799	0.0235289	0.861111	0.648084	169553	0.330504	0.335886	0.666667	0.20976
p-Anisaldehyde	Benzenoids	Benzene and substituted derivatives	136.052	7.55929e+07	1.0664e+08	0.496421	0.0350537	0.833333	0.650434	2.1507e+08	1.50849	1.7979e-06	1	1.4698	2.91861e+08	1.94896	2.41093e-06	1	1.39399
1,2,3,7-Tetramethoxyxanthone			316.094	1.36568e+07	1.21952e+07	-0.163313	0.257078	0.722222	0.285499	8.75869e+06	-0.640835	0.00220766	1	0.85911	3.99518e+06	-1.77329	8.73072e-07	1	1.69533
Stearic acid	Lipids and lipid-like molecules	Fatty Acyls	284.271	1.15092e+06	1.3152e+06	0.192499	0.902178	0.638889	0.0218315	1.30155e+08	6.8213	1.29317e-05	1	1.81735	1.50061e+07	3.7047	0.083228	0.833333	0.471949
Stachyose	Organic oxygen compounds	Organooxygen compounds	666.222	4.65302e+08	3.85569e+08	-0.271177	0.106594	0.75	0.625137	3.42744e+08	-0.441037	0.0239336	0.861111	0.720341	1.86801e+08	-1.31667	4.25599e-05	1	1.52621
2-morpholinophenyl 2-thiophenecarboxylate			289.078	2.09912e+07	1.75083e+07	-0.261742	0.19411	0.805556	0.522593	1.16972e+07	-0.843621	0.000786291	1	1.2986	7.99903e+06	-1.39188	3.19609e-05	1	1.55837
lupinine	Alkaloids and derivatives	Lupin alkaloids	169.147	1.94204e+07	2.76647e+07	0.510479	0.0138072	0.888889	1.66187	2.09428e+07	0.108882	0.395123	0.666667	0.30958	1.86586e+07	-0.0577314	0.714059	0.444444	0.140861
Sennoside C	Benzenoids	Anthracenes	848.215	213739	221688	0.0526835	0.928994	0.472222	0.0851994	117627	-0.861627	0.0144519	0.916667	0.814371	73601.4	-1.53805	0.000960631	1	1.01259
Poncirin	Phenylpropanoids and polyketides	Flavonoids	594.195	1.99205e+06	3.52698e+06	0.824184	0.012917	0.916667	1.08689	1.08349e+06	-0.878569	0.0261456	0.888889	0.809494	867025	-1.2001	0.00359775	0.972222	0.789909
4-(3,4-dihydro-2H-1,5-benzodioxepin-7-ylamino)-4-oxobutanoic acid			287.077	757490	2.4433e+06	1.68953	1.93064e-05	1	1.28035	4.63198e+06	2.61233	2.65138e-06	1	1.56483	3.74153e+06	2.30433	0.000532088	1	0.962766
Esculetin	Phenylpropanoids and polyketides	Coumarins and derivatives	178.027	1.16656e+09	1.10457e+09	-0.0787708	0.890499	0.527778	0.0307949	4.09396e+08	-1.51069	0.00070706	1	0.94392	1.21259e+08	-3.26609	1.4345e-06	1	1.46268
Corymboside	Phenylpropanoids and polyketides	Flavonoids	582.15	722159	173363	-2.05852	0.000226744	1	2.24428	143437	-2.3319	9.84825e-05	1	2.00713	118742	-2.60449	6.69123e-05	1	1.64496
Guanosine 3',5'-Cyclic Monophosphate	Nucleosides, nucleotides, and analogues	Purine nucleotides	345.048	4.27785e+06	1.4004e+06	-1.61105	0.000650486	1	1.3787	7.04409e+06	0.719528	0.0367376	0.888889	0.529579	1.01594e+07	1.24785	0.0135983	0.888889	0.626583
Ingenol-3-angelate	Lipids and lipid-like molecules	Prenol lipids	452.216	3.884e+06	5.31685e+06	0.453029	0.0732589	0.805556	0.439056	2.44059e+06	-0.670311	0.0226359	0.972222	0.601736	972911	-1.99716	1.78765e-07	1	1.18997
3-hydroxy-4-(3-hydroxyphenyl)-1,2-dihydroquinolin-2-one			582.053	2.61677e+06	712183	-1.87746	0.00174	1	1.62261	1.22611e+06	-1.0937	0.0199914	0.861111	0.712636	1.0407e+06	-1.33023	0.00468236	0.944444	0.590567
Colchicine	Hydrocarbon derivatives	Tropones	399.166	6.91647e+06	5.99088e+06	-0.207268	0.058982	0.805556	0.352013	3.77864e+06	-0.872168	0.00069213	1	1.23015	2.27603e+06	-1.60351	8.19282e-08	1	1.61397
Taurochenodeoxycholic acid	Lipids and lipid-like molecules	Steroids and steroid derivatives	499.296	566026	481217	-0.234183	0.0496637	0.833333	0.29835	264882	-1.09552	0.000212685	1	1.04305	148972	-1.92583	6.26941e-05	1	1.35175
Abscisic acid glucose ester			426.189	8.44364e+06	6.1751e+06	-0.451403	0.615188	0.666667	0.291056	4.44222e+06	-0.926585	0.127129	0.666667	0.709009	2.10001e+06	-2.00747	0.00357445	0.944444	1.35311
N3,N4-Dimethyl-L-arginine	Organic acids and derivatives	Carboxylic acids and derivatives	202.143	6.299e+06	2.60618e+07	2.04874	2.1531e-07	1	1.90422	2.79812e+07	2.15126	1.89626e-06	1	1.58736	3.72231e+07	2.56301	1.26911e-07	1	1.37827
4-Demethylepipodophyllotoxin	Lignans, neolignans and related compounds	Lignan lactones	400.116	7.00152e+06	8.20089e+06	0.228114	0.317011	0.555556	0.398833	1.21626e+06	-2.52522	0.00165585	1	1.35719	1.12937e+06	-2.63215	0.00117314	1	1.09813
VitaMin U	Organic acids and derivatives	Carboxylic acids and derivatives	199.043	282403	723820	1.35787	0.00537011	0.916667	0.865348	2.68305e+06	3.24804	8.99847e-07	1	1.69952	3.67317e+06	3.7012	6.41904e-08	1	1.43338
Honokiol	Benzenoids	Benzene and substituted derivatives	266.131	402385	98360.8	-2.03242	0.000125316	1	2.68524	76049.2	-2.40357	4.39289e-05	1	2.31127	67315.3	-2.57957	3.36858e-05	1	1.81436
1'-Hydroxymidazolam	Organoheterocyclic compounds	Benzodiazepines	341.074	1.04144e+06	1.42819e+06	0.455607	0.313822	0.694444	0.272357	7.21001e+06	2.79142	5.55875e-06	1	1.44067	1.03711e+07	3.31591	1.47782e-06	1	1.24796
Sibiricose A5	Phenylpropanoids and polyketides	Cinnamic acids and derivatives	518.163	3.11709e+06	5.9215e+06	0.925761	0.00389185	1	1.29012	2.08766e+06	-0.578316	0.0518951	0.833333	0.696351	1.7584e+06	-0.825939	0.000749008	0.972222	0.627295
(4-methoxyphenyl)(4-phenyl-3-quinolinyl)methanone			339.132	2.30583e+06	2.60746e+06	0.177359	0.307424	0.611111	0.162824	8.18202e+06	1.82717	0.00035105	1	1.10166	2.34312e+07	3.34507	1.35255e-06	1	1.51737
Sibiricose A6	Phenylpropanoids and polyketides	Cinnamic acids and derivatives	548.174	8.39442e+06	7.6266e+06	-0.13839	0.360278	0.638889	0.554799	6.32664e+06	-0.407991	0.0134106	0.888889	1.13151	6.70689e+06	-0.323786	0.0254658	0.833333	0.635158
(2R)-5-hydroxy-7-methoxy-2-phenyl-3,4-dihydro-2H-1-benzopyran-4-one			292.073	6.12162e+06	4.16054e+06	-0.557144	0.0216291	0.888889	0.455101	707707	-3.11269	2.37949e-09	1	1.87661	529816	-3.53035	9.37008e-10	1	1.55485
Miyabenol C	Phenylpropanoids and polyketides	2-arylbenzofuran flavonoids	680.206	2.1096e+06	1.74709e+06	-0.272011	0.400777	0.583333	0.456299	6.70604e+06	1.66849	0.000886578	1	0.965787	1.20949e+07	2.51936	0.000181599	1	1.05854
Lactobionic acid	Lipids and lipid-like molecules	Fatty Acyls	358.111	1.18088e+06	422758	-1.48196	2.93237e-05	1	2.15556	410816	-1.5233	8.47828e-05	1	1.72088	627586	-0.911974	0.0126251	0.861111	0.866004
Triptophenolide	Lipids and lipid-like molecules	Steroids and steroid derivatives	312.173	5.40225e+06	1.50055e+06	-1.84806	0.00298849	1	1.31943	2.17338e+06	-1.31362	0.00476717	0.972222	0.722734	1.69849e+06	-1.6693	0.00106739	1	0.657804
cis-Aconitic acid	Organic acids and derivatives	Carboxylic acids and derivatives	192.027	1.56541e+10	2.33338e+10	0.575879	0.0132037	0.972222	1.72808	1.89845e+10	0.278278	0.00202525	0.944444	0.64497	1.59378e+10	0.0259059	0.734538	0.638889	0.0484894
3-[4-methyl-1-(2-methylpropanoyl)-3-oxocyclohexyl]butanoic acid			290.149	6.93051e+06	3.42977e+06	-1.01485	0.171242	0.75	1.04497	1.56818e+06	-2.14387	0.0198885	0.916667	1.17897	1.75815e+06	-1.97891	0.0309152	0.888889	0.720348
Methyl linoleate	Lipids and lipid-like molecules	Fatty Acyls	294.255	413703	1.01674e+06	1.29729	0.000452746	1	1.84257	978120	1.24142	0.000605782	1	1.37932	605711	0.550035	0.132542	0.833333	0.411449
Gramine	Organoheterocyclic compounds	Indoles and derivatives	174.116	1.04106e+06	566600	-0.877651	0.00469569	0.944444	1.75494	511522	-1.02518	0.000826969	0.972222	1.56832	464152	-1.16538	1.11941e-05	1	1.23198
Meisoindigo	Organoheterocyclic compounds	Indoles and derivatives	276.09	5.78698e+06	1.1339e+06	-2.35152	0.00452015	1	1.33125	821037	-2.81729	0.0011486	1	1.13898	86010	-6.07216	6.65429e-09	1	1.55725
4-(4-chlorophenoxy)-3,5-dimethyl-1H-pyrazole			222.052	116684	165305	0.502521	0.558628	0.555556	0.18681	117291	0.00747986	0.931198	0.444444	0.0191761	1.83354e+06	3.97394	7.41647e-08	1	1.5963
(-)-Norepinephrine N-hexoside			331.126	1.28068e+07	1.80153e+07	0.492306	0.0629732	0.805556	0.4964	3.95442e+07	1.62655	3.38589e-05	1	1.26058	5.75576e+07	2.16809	5.64166e-06	1	1.21245
diethyl 2-[(4-methoxy-2-nitroanilino)methylidene]malonate			338.115	9.55518e+06	2.53176e+06	-1.91614	0.000125646	1	1.50118	2.00561e+06	-2.25224	2.05493e-05	1	1.26866	1.27795e+06	-2.90245	7.51325e-07	1	1.17408
16α-Hydroxydehydroepiandrosterone	Lipids and lipid-like molecules	Steroids and steroid derivatives	321.228	6.32597e+06	6.88134e+06	0.121402	0.525287	0.527778	0.35187	5.25069e+06	-0.268779	0.177742	0.75	0.522767	3.27252e+06	-0.950884	0.000394496	1	1.2083
(3R)-4,4-Dimethyl-2-oxotetrahydro-3-furanyl beta-D-glucopyranoside			338.115	7.16012e+06	2.25177e+06	-1.66892	0.000676184	1	1.34544	1.28057e+06	-2.4832	1.02252e-06	1	1.39042	790777	-3.17864	1.66808e-07	1	1.30737
TriacetonaMine	Organoheterocyclic compounds	Piperidines	155.131	1.82241e+07	2.45346e+07	0.42897	0.0155355	0.916667	1.50606	1.83672e+07	0.011282	0.890331	0.5	0.11064	1.67884e+07	-0.118388	0.444344	0.416667	0.24286
Nodakenetin	Phenylpropanoids and polyketides	Coumarins and derivatives	246.089	8.56107e+07	4.46943e+07	-0.937701	0.00538388	0.972222	0.67558	2.17755e+07	-1.97508	0.000130662	1	0.994856	3.88604e+06	-4.46142	0.000190227	1	1.67135
Ethyl paraben	Benzenoids	Benzene and substituted derivatives	166.063	3.94172e+07	4.35012e+07	0.14223	0.232953	0.722222	0.326464	6.13534e+07	0.638319	0.000188037	1	1.09657	6.43185e+07	0.706408	0.00169097	1	0.867764
Dehydroeffusol	Benzenoids	Phenanthrenes and derivatives	250.099	4.00438e+06	196760	-4.34707	4.2857e-07	1	2.45647	434826	-3.20307	0.000308828	1	1.49248	250844	-3.99672	1.71439e-06	1	1.29888
4-Hydroxyisoleucine	Organic acids and derivatives	Carboxylic acids and derivatives	147.09	3.66712e+07	5.21635e+07	0.508393	0.0507071	0.861111	0.947554	6.34411e+07	0.790771	0.00976192	0.944444	1.11876	9.85055e+07	1.42556	0.000798809	1	1.42449
3-[4-(2-phenylethynyl)phenyl]-1-(phenylsulfonyl)-1H-pyrazole			384.097	7.06991e+07	6.90182e+07	-0.0347158	0.987855	0.555556	0.0987369	1.59711e+07	-2.14623	1.40037e-05	1	1.31807	9.40899e+06	-2.90958	1.34468e-06	1	1.31965
ethyl 1-(3-nitro-2-thienyl)piperidine-4-carboxylate			284.084	8.74148e+06	220120	-5.31152	2.63628e-07	1	2.55831	1.04704e+06	-3.06156	0.0020754	1	1.4903	129741	-6.07417	5.91301e-06	1	1.66466
N(6)-OH-Me-Adenosine	Nucleosides, nucleotides, and analogues	Purine nucleosides	297.107	1.5224e+08	1.11758e+08	-0.445973	0.0703221	0.805556	0.427129	3.79134e+07	-2.00557	0.000114935	1	1.50945	4.21918e+07	-1.85132	3.33448e-05	1	0.993152
Coenzyme Q2	Lipids and lipid-like molecules	Prenol lipids	318.187	5.30664e+06	6.83782e+06	0.365738	0.0426725	0.888889	1.18835	7.37422e+06	0.474692	0.0161433	0.916667	1.18712	6.37164e+06	0.263865	0.11645	0.722222	0.494677
Aminophylline	Organic nitrogen compounds	Organonitrogen compounds	420.199	1.53944e+07	1.34124e+07	-0.198832	0.185885	0.75	0.376378	7.92166e+06	-0.958529	7.84853e-05	1	1.43194	6.85989e+06	-1.16615	1.61005e-05	1	1.27777
D-Glucaric acid	Organic oxygen compounds	Organooxygen compounds	210.037	1.80752e+06	2.54673e+06	0.494632	0.032742	0.944444	0.854972	4.02017e+06	1.15324	0.000425571	1	1.37449	4.95548e+06	1.45501	0.000386487	1	1.23385
7-O-Methylaloeresin A			554.176	7.29641e+06	1.07779e+07	0.562818	0.00370959	0.972222	0.840826	7.34507e+06	0.00958976	0.793405	0.555556	0.182024	3.23591e+06	-1.17301	0.000501091	1	1.0083
4-(4-methoxyphenyl)-6-pyridin-4-yl-1,3,5-triazin-2(3H)-one			318.048	2.63251e+07	1.89393e+07	-0.475054	0.163547	0.638889	0.283621	1.03975e+07	-1.34021	0.0207456	1	0.886757	2.08891e+06	-3.65562	1.40016e-06	1	1.50222
5-methoxy-8,8-dimethyl-2-phenyl-4H,8H-pyrano[2,3-h]chromen-4-one			356.102	5.55237e+07	3.28549e+07	-0.756996	0.0590591	0.861111	0.655575	1.10045e+07	-2.33501	1.28801e-06	1	1.26705	4.21046e+06	-3.72105	1.66733e-06	1	1.49879
N-Acetylsphingosine	Lipids and lipid-like molecules	Sphingolipids	341.293	624174	266775	-1.22632	0.00430707	0.888889	1.50053	617971	-0.0144097	0.800715	0.583333	0.205836	498914	-0.323157	0.330449	0.694444	0.325996
Praeruptorin A	Phenylpropanoids and polyketides	Coumarins and derivatives	386.136	5.32811e+06	1.41632e+07	1.41045	0.00734343	0.972222	1.28541	5.06287e+06	-0.0736682	0.586557	0.5	0.271061	2.9333e+06	-0.861098	0.0226906	0.944444	0.572651
L-Threonine	Organic acids and derivatives	Carboxylic acids and derivatives	119.058	3.521e+07	3.21694e+07	-0.130297	0.503532	0.666667	0.175736	7.01754e+07	0.99498	0.000387065	1	1.13048	1.03001e+08	1.5486	2.13623e-05	1	1.30228
Testosterone undecanoate	Lipids and lipid-like molecules	Steroids and steroid derivatives	456.36	1.97842e+06	912157	-1.11699	0.000632704	1	1.58911	1.57041e+06	-0.333203	0.109089	0.777778	0.378699	2.32995e+06	0.235948	0.157106	0.75	0.198601
N-benzyl-3-(4-chlorophenyl)-4,5-dihydro-5-isoxazolecarboxamide			314.086	2.50505e+07	1.6342e+07	-0.616254	0.0261176	0.833333	1.27125	1.33448e+07	-0.908562	0.00443966	0.972222	1.38417	1.43876e+07	-0.800013	0.00822031	0.888889	0.897318
Andrographolide	Organoheterocyclic compounds	Lactones	664.401	334043	1.41754e+06	2.08529	0.0149025	0.916667	2.01259	390291	0.224516	0.575125	0.555556	0.196291	300219	-0.154017	0.332694	0.75	0.208828
Agmatine	Organic nitrogen compounds	Organonitrogen compounds	130.122	2.04027e+06	1.65462e+06	-0.302257	0.237125	0.583333	0.226171	2.87003e+06	0.492307	0.241669	0.75	0.305824	1.63335e+07	3.001	0.000507989	1	1.38746
LSD-d3			326.222	1.40797e+07	5.55571e+06	-1.34157	0.000448543	1	1.88769	5.95571e+06	-1.24127	0.000295212	1	1.35975	3.29983e+06	-2.09315	1.13592e-06	1	1.63752
alpha-Ketoglutaric acid	Organic acids and derivatives	Keto acids and derivatives	146.022	1.94902e+08	2.96669e+08	0.606107	0.0088555	0.944444	1.23667	2.33439e+08	0.260295	0.0617882	0.833333	0.432701	1.3312e+08	-0.550022	0.0103236	1	0.726133
Praeruptorin E	Phenylpropanoids and polyketides	Coumarins and derivatives	428.183	4.07704e+06	3.49088e+06	-0.223932	0.564275	0.611111	0.209033	1.11827e+06	-1.86625	0.000198159	1	1.54152	904161	-2.17287	0.000153979	1	1.25672
Picropodophyllin	Lignans, neolignans and related compounds	Lignan lactones	414.13	1.08948e+07	1.13611e+07	0.060452	0.977632	0.583333	0.0438497	3.39047e+06	-1.68409	0.00363023	1	1.54289	2.99446e+06	-1.86328	0.000140116	1	1.12496
Isoliquiritigenin	Phenylpropanoids and polyketides	Linear 1,3-diarylpropanoids	256.073	6.10745e+06	4.70578e+06	-0.376138	0.222184	0.638889	0.359197	2.62689e+06	-1.21722	0.0255255	0.944444	0.985577	978318	-2.6422	1.72067e-05	1	1.2491
Trigonelline	Alkaloids and derivatives	Not available	137.048	1.45132e+08	1.21993e+08	-0.250569	0.36247	0.638889	0.283241	1.78977e+08	0.302415	0.218066	0.805556	0.313932	4.39477e+08	1.59842	7.56327e-05	1	1.17388
15-epi Cloprostenol	Lipids and lipid-like molecules	Fatty Acyls	446.155	1.17327e+07	2.29264e+07	0.966473	0.000752838	1	1.36196	1.65709e+07	0.498114	0.0436389	0.805556	0.538969	9.56268e+06	-0.295053	0.146498	0.833333	0.250537
N-Acetyl-Asp-Glu	Organic acids and derivatives	Carboxylic acids and derivatives	304.091	2.17188e+06	2.18733e+06	0.0102313	0.978794	0.527778	0.02243	454578	-2.25634	0.000204412	1	1.3301	210324	-3.36825	6.15443e-07	1	1.36617
8-Hydroxyguanosine	Nucleosides, nucleotides, and analogues	Purine nucleosides	299.086	801252	956656	0.255745	0.0372458	0.861111	0.175891	3.17785e+06	1.98772	0.0026888	1	1.02918	5.86678e+06	2.87224	4.6379e-05	1	1.16002
Υ-Aminobutyric acid (GABA)	Organic acids and derivatives	Carboxylic acids and derivatives	103.063	8.20863e+06	8.6186e+06	0.0703127	0.809671	0.5	0.0819638	1.86655e+07	1.18516	8.53502e-05	1	1.12042	2.73281e+07	1.73517	1.73559e-06	1	1.21843
Isovanillin	Benzenoids	Phenols	152.047	4.77178e+07	6.94614e+07	0.541684	0.02716	0.888889	0.636493	1.51226e+08	1.6641	2.03378e-05	1	1.36281	2.57774e+08	2.43351	2.49739e-06	1	1.47832
1,2,3,6,7-Pentamethoxyxanthone			346.105	5.75275e+07	2.84259e+07	-1.01705	0.0275808	0.944444	1.60169	6.97595e+07	0.278138	0.345068	0.722222	0.231641	3.01743e+07	-0.93093	0.0012832	1	0.631098
Enoxolone	Lipids and lipid-like molecules	Prenol lipids	470.338	7.4526e+06	2.82644e+06	-1.39876	0.000136699	1	1.60366	4.08917e+06	-0.865937	0.000294646	1	0.71148	3.32902e+06	-1.16264	0.0679593	1	1.1424
N6-Succinyl Adenosine	Nucleosides, nucleotides, and analogues	Purine nucleosides	383.107	3.43592e+06	3.79169e+06	0.142145	0.499948	0.638889	0.181321	1.01582e+07	1.56388	0.000306096	1	1.08475	1.88685e+07	2.45721	0.00526589	0.888889	1.12062
Hordatine B	Phenylpropanoids and polyketides	2-arylbenzofuran flavonoids	580.31	335910	365427	0.12151	0.817423	0.833333	0.153134	843463	1.32825	0.0027495	1	0.929184	1.81929e+06	2.43723	0.00203919	1	1.21148
Forskolin	Lipids and lipid-like molecules	Prenol lipids	410.23	5.0179e+06	703502	-2.83446	1.94674e-06	1	2.38621	811217	-2.62892	0.000353313	1	1.71986	1.13618e+06	-2.1429	8.55749e-06	1	0.944616
Diosbulbin B	Organoheterocyclic compounds	Naphthofurans	344.126	4.58597e+06	110064	-5.38082	0.000255549	1	2.63224	230864	-4.31211	0.000149786	1	1.74963	142485	-5.00834	5.44641e-05	1	1.47087
2-Oxoglutaric acid	Organic acids and derivatives	Keto acids and derivatives	164.032	4.22052e+06	5.69111e+06	0.431291	0.00547981	0.916667	1.69267	4.71635e+06	0.16025	0.290907	0.75	0.442803	4.63449e+06	0.134991	0.285632	0.638889	0.306781
L-5-Hydroxytryptophan	Organoheterocyclic compounds	Indoles and derivatives	220.085	8.33523e+06	1.18953e+07	0.513104	7.66847e-05	1	0.476974	1.80727e+07	1.11652	0.00317268	1	0.764211	5.6174e+07	2.75261	0.000160151	1	1.38837
2-Ethylbutyric Acid	Lipids and lipid-like molecules	Fatty Acyls	116.084	1.54406e+07	1.55657e+07	0.0116396	0.953386	0.5	0.0348035	3.14581e+06	-2.29523	8.1233e-05	1	1.27371	1.56387e+06	-3.30353	8.24954e-05	1	1.4118
Cryptotanshinone	Lipids and lipid-like molecules	Prenol lipids	296.141	1.46792e+06	125051	-3.55318	5.05036e-06	1	2.53761	171178	-3.1002	9.57266e-05	1	1.74597	151927	-3.27232	3.84869e-06	1	1.27124
Stearoyl Ethanolamide	Organic nitrogen compounds	Organonitrogen compounds	327.314	551321	1.27443e+06	1.20889	0.0286555	0.861111	1.28411	1.63987e+06	1.57262	0.00671647	0.972222	1.36501	2.79747e+06	2.34316	0.00108106	0.972222	1.3516
trans-Aconitic acid	Organic acids and derivatives	Carboxylic acids and derivatives	174.016	4.90979e+08	7.31136e+08	0.574479	0.00933663	1	1.35626	5.86427e+08	0.25629	0.00544075	0.944444	0.510691	3.65866e+08	-0.424345	0.00202528	1	0.623635
Tetrahydropalmatine	Alkaloids and derivatives	Protoberberine alkaloids and derivatives	355.178	883152	131922	-2.74298	1.17106e-05	1	2.48501	106066	-3.0577	5.96745e-06	1	2.18695	90485.8	-3.2869	9.41171e-06	1	1.71611
cis,cis-Muconic acid	Lipids and lipid-like molecules	Fatty Acyls	142.027	7.93557e+07	5.08329e+07	-0.642571	0.0277868	0.861111	1.14257	9.89036e+07	0.317689	0.537711	0.805556	0.254768	1.09813e+08	0.468643	0.111705	0.833333	0.399844
PC O-18:3			517.317	5.15725e+07	3.30451e+07	-0.642166	0.0325231	0.833333	1.22353	3.11959e+07	-0.725247	0.0134628	0.861111	1.00931	5.35684e+07	0.0547805	0.843775	0.5	0.196013
Octanedioic acid	Lipids and lipid-like molecules	Fatty Acyls	174.089	5.40884e+06	5.69208e+06	0.0736367	0.71123	0.638889	0.259849	3.46713e+06	-0.641576	0.0458536	0.833333	0.722116	1.73344e+06	-1.64168	0.000236212	1	1.34243
IAA-Glu			304.106	1.69154e+07	1.1146e+07	-0.601815	0.000483633	1	0.75852	7.77334e+06	-1.12173	0.000303871	1	1.03948	2.79152e+06	-2.59921	7.47159e-07	1	1.72025
Parishin B	Organic oxygen compounds	Organooxygen compounds	728.215	496436	932651	0.909729	0.00888093	0.944444	0.822307	2.56916e+06	2.37162	0.00207857	1	1.38741	1.13756e+06	1.19626	0.000563321	1	0.597268
5-hydroxy-6,7-dimethoxy-2-phenyl-4H-chromen-4-one			280.074	5.17951e+06	988687	-2.38923	9.00716e-05	1	1.42694	230843	-4.48783	3.43257e-08	1	2.04838	162279	-4.99626	2.09635e-06	1	1.64723
Parishin E	Organic oxygen compounds	Organooxygen compounds	460.121	661178	696176	0.0744115	0.909592	0.527778	0.0283578	1.8576e+06	1.49033	0.00526955	0.972222	0.743216	5.81532e+06	3.13675	7.80306e-07	1	1.21903
Isoliquiritin	Phenylpropanoids and polyketides	Flavonoids	418.126	6.53556e+06	5.91122e+06	-0.144857	0.869811	0.611111	0.101646	1.72657e+06	-1.9204	0.00982222	0.888889	1.29439	557938	-3.55014	7.2389e-05	1	1.34135
N1-(1-benzyl-4-piperidyl)-4-chlorobenzene-1-sulfonamide			364.094	8.24741e+06	1.10196e+06	-2.90387	9.73297e-05	1	2.06173	1.18801e+06	-2.7954	0.000201626	1	1.54157	527777	-3.96594	1.69971e-06	1	1.5357
Wulignan A1	Lignans, neolignans and related compounds	Aryltetralin lignans	342.146	8.71836e+06	2.22177e+06	-1.97235	2.0845e-05	1	1.14913	1.64454e+06	-2.40637	0.00140396	1	1.19693	494664	-4.13954	1.17982e-05	1	1.41666
Glycitin	Phenylpropanoids and polyketides	Isoflavonoids	468.106	2.58074e+06	3.60224e+06	0.481112	0.0611043	0.75	0.612101	982096	-1.39385	0.000281134	1	1.27686	782573	-1.72148	0.000290144	1	1.13651
dCMP	Nucleosides, nucleotides, and analogues	Pyrimidine nucleotides	307.055	1.33301e+07	1.06011e+07	-0.330469	0.151094	0.75	0.618799	8.767e+06	-0.604532	0.0238408	0.833333	0.837239	6.14248e+06	-1.11779	0.00015551	1	1.05469
Pyrogallol	Benzenoids	Phenols	126.031	1.50923e+08	1.38677e+08	-0.122084	0.882114	0.611111	0.0570619	4.94182e+08	1.71123	0.00129903	0.944444	1.14029	8.54499e+08	2.50127	0.000210164	1	1.1886
Ethyl Coumarin-3-carboxylate			218.058	6.24633e+06	3.48959e+06	-0.839953	0.0303722	1	1.27306	2.3398e+06	-1.41663	7.25571e-06	1	1.40713	2.02011e+06	-1.62857	0.000129438	1	1.2098
2-(3-thienylcarbonyl)-3-(3,4,5-trimethoxyphenyl)acrylonitrile			329.072	1.07472e+06	1.67546e+06	0.640595	0.12908	0.722222	0.623289	3.86322e+06	1.84584	0.00169099	0.972222	1.32667	1.20397e+06	0.163838	0.671202	0.444444	0.236601
Psoralidin	Phenylpropanoids and polyketides	Isoflavonoids	336.099	2.19868e+07	2.34314e+06	-3.23013	0.00014189	1	1.68409	3.41946e+06	-2.6848	0.00244015	1	1.2078	1.58754e+06	-3.79178	5.58433e-05	1	1.12824
Lauric Acid	Lipids and lipid-like molecules	Fatty Acyls	200.178	1.88983e+06	443142	-2.09242	0.000358096	1	2.13636	465842	-2.02034	0.00051091	1	1.61049	722568	-1.38705	0.00536438	1	0.782073
Protosappanin B	Organic oxygen compounds	Organooxygen compounds	304.095	5.02074e+07	2.78841e+07	-0.848458	0.0182598	0.944444	1.24242	2.32391e+07	-1.11134	0.00356652	0.972222	1.18685	1.25254e+07	-2.00304	7.29859e-05	1	1.57185
L-Valine	Organic acids and derivatives	Carboxylic acids and derivatives	117.079	3.6844e+08	3.73684e+08	0.0203884	0.881137	0.527778	0.0661104	7.90389e+08	1.10113	0.00200122	1	1.04863	1.35145e+09	1.875	3.65232e-08	1	1.37105
4-Aminobutyric acid	Organic acids and derivatives	Carboxylic acids and derivatives	103.063	1.83438e+08	2.89043e+08	0.655995	0.000506802	1	0.983324	4.24214e+08	1.2095	7.16818e-07	1	1.44845	4.89813e+08	1.41694	0.00186631	1	1.15057
Baohuoside II	Phenylpropanoids and polyketides	Flavonoids	500.166	1.49356e+06	1.68654e+06	0.17531	0.471759	0.583333	0.169366	811957	-0.879282	0.0109698	0.944444	0.707875	281296	-2.4086	2.35395e-07	1	1.29185
Isohomovanillic acid	Benzenoids	Phenols	182.058	3.9827e+07	4.66365e+07	0.227714	0.0901498	0.833333	0.250547	1.24654e+08	1.64611	1.115e-06	1	1.25671	1.98196e+08	2.31511	6.58296e-08	1	1.29327
Cinnamaldehyde	Phenylpropanoids and polyketides	Cinnamaldehydes	132.058	2.72635e+07	4.97257e+07	0.867024	0.0209466	1	1.49814	4.01625e+07	0.55888	0.263159	0.777778	0.648178	3.76263e+07	0.464774	0.423008	0.722222	0.342581
5-Sulfanyl-1-pentanesulfonamide			183.038	1.6481e+07	1.71622e+07	0.05843	0.914456	0.722222	0.0987616	1.07315e+07	-0.618955	0.000722669	1	1.24843	1.18706e+07	-0.47341	0.0061845	1	0.73232
(±)9-HpODE			312.23	2.00328e+07	1.21933e+07	-0.716284	0.0010873	1	1.69026	1.83598e+07	-0.125818	0.361976	0.694444	0.259554	1.24516e+07	-0.686038	0.000914643	1	0.851613
Santacruzamate A	Organic acids and derivatives	Carboxylic acids and derivatives	278.163	8.55837e+06	6.25465e+06	-0.452408	0.0384911	0.861111	0.753775	4.74784e+06	-0.850065	0.00112059	0.972222	1.05492	4.74189e+06	-0.851875	0.00472039	0.972222	0.789893
Sinapic acid	Phenylpropanoids and polyketides	Cinnamic acids and derivatives	224.069	2.49541e+07	2.99783e+07	0.264642	0.141346	0.75	0.56221	3.34386e+07	0.422236	0.00614859	0.916667	0.721754	4.90669e+07	0.975475	0.000243627	1	1.1878
L-Kynurenine	Organic oxygen compounds	Organooxygen compounds	208.084	5.46355e+06	5.48267e+06	0.00503979	0.866689	0.666667	0.141072	3.05475e+06	-0.838784	1.70828e-07	1	1.41815	3.70426e+06	-0.560651	0.0113096	0.861111	0.757072
Creatine	Organic acids and derivatives	Carboxylic acids and derivatives	131.07	5.7605e+06	8.07343e+06	0.486987	0.32446	0.666667	0.303753	2.76298e+07	2.26196	4.47701e-05	1	1.24249	4.89775e+07	3.08785	4.36465e-07	1	1.26807
Hematoxylin	Organoheterocyclic compounds	Benzopyrans	302.079	3.03505e+06	1.44199e+06	-1.07366	0.00529328	0.972222	1.32975	1.44115e+06	-1.0745	0.00255546	0.972222	0.935062	719974	-2.07571	1.03836e-05	1	1.26343
Tubuloside A	Organic oxygen compounds	Organooxygen compounds	828.267	1.34217e+06	2.16837e+06	0.692047	0.000157866	1	0.669978	441972	-1.60254	0.000556735	1	1.2934	330332	-2.02257	1.31506e-08	1	1.12134
Cytosine	Organoheterocyclic compounds	Diazines	111.043	2.50274e+07	3.59633e+07	0.523015	0.00799993	0.916667	1.45147	3.28725e+07	0.393369	0.0590403	0.833333	0.860433	2.60459e+07	0.0575452	0.716632	0.555556	0.223053
ethyl 3-[(1-benzyl-4-piperidyl)amino]-2-cyanoacrylate			313.179	1.477e+07	2.29716e+07	0.637183	0.705191	0.805556	0.222307	3.78485e+06	-1.96436	6.74926e-06	1	1.1168	1.98624e+07	0.427376	0.382891	0.666667	0.355888
Aleuritic Acid	Lipids and lipid-like molecules	Fatty Acyls	304.225	2.59152e+06	1.14017e+06	-1.18454	0.0101393	0.944444	1.7618	750256	-1.78834	5.80367e-06	1	1.77865	551880	-2.23137	6.31702e-07	1	1.6307
2-({[4-(6-methyl-1,3-benzothiazol-2-yl)phenyl]imino}methyl)phenol			344.102	5.22166e+07	6.00519e+06	-3.12023	8.83185e-07	1	1.57984	5.27357e+06	-3.30766	3.94156e-05	1	1.34196	3.13897e+06	-4.05615	3.58355e-05	1	1.21077
LPC 16:0	Lipids and lipid-like molecules	Glycerophospholipids	541.338	1.78663e+07	2.98626e+07	0.741104	0.0400782	0.944444	1.492	2.54156e+07	0.508477	0.107725	0.805556	0.789546	3.91017e+07	1.13	0.0082343	0.972222	1.14193
Paliperidone	Organoheterocyclic compounds	Pyridopyrimidines	426.2	1.09452e+06	1.73578e+06	0.665288	0.0434696	0.833333	0.72331	3.66027e+06	1.74165	0.000281983	1	1.41759	4.46863e+06	2.02953	0.000273897	1	1.16704
Lauric acid ethyl ester	Lipids and lipid-like molecules	Fatty Acyls	228.209	3.37478e+06	2.29306e+06	-0.55752	0.119797	0.694444	1.01563	2.47464e+06	-0.447578	0.222036	0.694444	0.65663	1.71557e+06	-0.976105	0.012754	0.916667	1.04117
Prostaglandin E2-1-glyceryl ester	Lipids and lipid-like molecules	Fatty Acyls	816.518	3.95177e+06	900570	-2.13359	0.0022684	0.972222	2.13369	1.78658e+06	-1.1453	0.0538805	0.805556	0.826501	1.3253e+06	-1.57618	0.0144513	0.861111	1.0194
(2-anilino-4-methyl-1,3-thiazol-5-yl)(4-methoxyphenyl)methanone			324.095	219427	225396	0.0387254	0.488325	0.583333	0.0235413	808556	1.88161	0.00576616	1	0.73939	3.86028e+06	4.13689	1.13165e-06	1	1.3591
3-Butylidenephthalide	Organoheterocyclic compounds	Isocoumarans	188.083	675724	661760	-0.0301248	0.687368	0.5	0.033447	2.31834e+06	1.77859	0.0428269	0.833333	0.743129	1.19628e+07	4.14598	6.22278e-06	1	1.58995
N-(4-chlorophenyl)-N'-(2-phenoxyphenyl)urea			338.085	8.7975e+06	5.03633e+06	-0.80472	7.94594e-05	1	1.65373	3.92702e+06	-1.16366	3.89875e-06	1	1.72772	4.93695e+06	-0.833472	3.55334e-05	1	0.892564
Naringin Dihydrochalcone	Phenylpropanoids and polyketides	Flavonoids	582.194	2.77459e+06	9.11603e+06	1.71613	0.00267132	1	1.98225	3.99578e+06	0.526199	0.0763605	0.805556	0.520165	2.43427e+06	-0.188787	0.294206	0.611111	0.118234
Gluconolactone	Organic oxygen compounds	Organooxygen compounds	178.048	1.05083e+08	5.02419e+07	-1.06457	0.000150061	1	1.28116	3.84158e+07	-1.45176	0.0137832	1	1.59297	2.33384e+07	-2.17075	0.000455902	1	1.56458
8-O-acetyl shanzhiside methyl ester			448.157	6.53083e+06	5.05145e+06	-0.370568	0.012169	0.888889	1.05155	6.42451e+06	-0.0236794	0.903489	0.583333	0.0707552	4.1187e+06	-0.665075	0.0102492	0.944444	1.062
Isorhapontigenin	Phenylpropanoids and polyketides	Stilbenes	258.089	2.76067e+06	1.61677e+06	-0.771906	0.000870503	1	0.756275	1.78413e+06	-0.629795	0.0573689	0.833333	0.631897	350713	-2.97666	0.000506626	1	1.75436
Methylgallate	Benzenoids	Benzene and substituted derivatives	184.037	5.70352e+06	6.66907e+06	0.225635	0.041675	0.861111	0.442673	1.102e+07	0.950198	0.00157577	1	1.27423	1.49556e+07	1.39076	3.60221e-06	1	1.40252
N-Sinapoylputrescine	Benzenoids	Phenols	294.158	7.91035e+06	1.98543e+07	1.32764	0.000120009	1	1.0218	1.13851e+07	0.52533	0.0296402	0.833333	0.321727	7.59171e+06	-0.0593159	0.654278	0.472222	0.130747
5-methoxyflavone	Phenylpropanoids and polyketides	Flavonoids	252.079	847758	576330	-0.556758	0.095526	0.916667	1.2301	455829	-0.895158	0.01595	1	1.59957	357273	-1.24663	0.0027239	1	1.69685
3-chloro-2,6-dimethoxybenzoic acid			216.023	1.57515e+07	1.8896e+06	-3.05933	8.07522e-06	1	2.79642	2.64057e+06	-2.57657	1.31615e-05	1	1.72526	2.16406e+06	-2.86367	5.51984e-06	1	1.41029
3-isopropoxy-4-morpholinocyclobut-3-ene-1,2-dione			242.127	4.9103e+06	6.75426e+06	0.459987	0.0177775	0.916667	0.371315	2.53266e+07	2.36677	5.69748e-07	1	1.56915	2.49932e+07	2.34765	1.57301e-08	1	1.14211
Vincamine	Alkaloids and derivatives	Eburnan-type alkaloids	354.194	928305	376596	-1.30158	0.0108086	0.888889	1.17823	372199	-1.31853	0.0101715	0.888889	0.957846	397106	-1.22507	0.021703	0.861111	0.959736
Homovanillic acid	Benzenoids	Phenols	182.058	8.60027e+07	9.02478e+07	0.06951	0.723129	0.611111	0.172799	1.61166e+08	0.906092	4.0895e-05	1	1.20141	2.10446e+08	1.29099	1.55782e-06	1	1.24084
(+)-epipinoresinol-4-O-beta-D-glucoside	Lignans, neolignans and related compounds	Lignan glycosides	520.193	1.47491e+07	8.89331e+06	-0.729837	0.0116637	0.944444	0.620938	3.77896e+06	-1.96457	8.59899e-05	1	1.31952	3.96911e+06	-1.89374	0.000597272	1	0.957969
2-Methoxybenzaldehyde			136.052	1.90921e+08	2.1463e+08	0.168874	0.310977	0.694444	0.337672	3.32941e+08	0.802289	0.000141985	1	1.31017	4.19834e+08	1.13684	2.18306e-05	1	1.35241
UDP-N-acetylglucosamine	Nucleosides, nucleotides, and analogues	Pyrimidine nucleotides	607.081	1.36558e+07	1.52678e+07	0.160982	0.299187	0.638889	0.195182	2.41308e+07	0.821367	5.69087e-05	1	0.768231	4.22349e+07	1.62892	2.01223e-06	1	1.11772
2-(acetyloxy)-3-amino-1-[1,2-di(acetyloxy)ethyl]-3-oxopropyl acetate			355.09	881805	873221	-0.0141134	0.975882	0.555556	0.064906	2.76678e+06	1.64968	0.00044614	1	1.08774	6.63611e+06	2.91181	7.91363e-07	1	1.44045
Linderane	Organoheterocyclic compounds	Dioxanes	260.105	5.2207e+09	4.07225e+09	-0.358416	0.122962	0.722222	0.296363	1.92206e+09	-1.44159	0.00183415	1	0.937302	4.63534e+08	-3.49349	5.56721e-08	1	1.56717
Nystose	Organic oxygen compounds	Organooxygen compounds	712.227	4.25023e+07	2.48999e+07	-0.771401	0.0116943	0.944444	1.6442	3.42092e+07	-0.313156	0.0873199	0.805556	0.482883	2.77687e+07	-0.614081	0.00632968	0.972222	0.655052
Ethyl caffeate	Phenylpropanoids and polyketides	Cinnamic acids and derivatives	208.073	4.77704e+07	2.47024e+07	-0.951467	0.0213269	1	1.0374	1.45617e+07	-1.71394	7.88638e-07	1	1.15241	7.01696e+06	-2.7672	0.000235346	1	1.45443
L-Glutamic acid	Organic acids and derivatives	Carboxylic acids and derivatives	147.053	7.48231e+08	6.92534e+08	-0.1116	0.571848	0.583333	0.291514	1.06067e+09	0.50342	0.0327602	0.861111	0.986567	1.24227e+09	0.731426	0.00159799	1	1.09938
L-Homocystine	Organic acids and derivatives	Carboxylic acids and derivatives	268.056	2.06889e+07	2.81506e+07	0.444304	0.00767468	0.944444	1.54384	3.21915e+07	0.63782	0.00037324	1	1.75828	2.6951e+07	0.381478	0.00586213	0.916667	0.77514
Catechin	Phenylpropanoids and polyketides	Flavonoids	290.079	6.91687e+07	4.12933e+07	-0.744211	0.0247982	0.944444	1.11171	5.70006e+07	-0.27914	0.134537	0.777778	0.282693	2.24401e+07	-1.62404	1.60976e-06	1	1.12908
S-(5-Adenosy)-L-Homocysteine	Nucleosides, nucleotides, and analogues	5'-deoxyribonucleosides	384.121	7.25227e+06	603983	-3.58585	1.10108e-06	1	2.54019	765465	-3.24402	4.0421e-05	1	1.92324	756496	-3.26103	7.63415e-05	1	1.42827
2-(tert-butyl)-6,7-dimethoxy-4H-3,1-benzoxazin-4-one			263.116	4.23397e+06	3.94641e+06	-0.10147	0.429455	0.722222	0.193169	4.70781e+06	0.153045	0.389565	0.583333	0.168281	9.34279e+06	1.14184	6.16535e-06	1	1.00072
6-Methoxyflavone	Phenylpropanoids and polyketides	Flavonoids	252.079	9.01327e+06	1.43804e+06	-2.64794	0.00040287	1	1.68463	791333	-3.50969	2.45074e-07	1	1.66209	568464	-3.98691	2.18092e-08	1	1.37505
KKK			384.285	1.89248e+07	1.76752e+07	-0.0985474	0.61308	0.583333	0.30826	9.54168e+06	-0.987961	0.00485657	0.944444	1.01491	1.18507e+07	-0.675305	0.0856095	0.777778	0.707843
5-(4-benzylpiperazino)-2,4(1H,3H)-pyrimidinedione			286.141	2.64925e+06	2.00555e+06	-0.401587	0.408852	0.472222	0.794331	1.38663e+06	-0.934003	0.0413078	0.861111	1.03012	1.04816e+06	-1.33773	0.00787753	1	1.11738
4,5-diphenyl-2,3-dihydro-1H-pyrazolo[3,4-c]pyridazin-3-one			288.1	1.39448e+07	8.57818e+06	-0.700988	0.0209278	0.888889	0.537351	4.25793e+06	-1.71151	0.00157889	1	1.062	1.13581e+06	-3.61794	1.0048e-07	1	1.53952
α-Linolenoyl ethanolamide	Organic nitrogen compounds	Organonitrogen compounds	299.282	3.68957e+06	4.24999e+06	0.204006	0.109762	0.805556	0.683058	3.02937e+06	-0.284436	0.0653429	0.805556	0.655935	2.4913e+06	-0.566552	0.00653312	0.944444	1.01662
Quercetin 3-alpha-L-arabinofuranoside (Avicularin)	Phenylpropanoids and polyketides	Flavonoids	434.084	4.426e+06	1.29803e+07	1.55225	0.00150797	1	1.55389	2.13421e+07	2.26963	9.76711e-06	1	1.75941	3.04341e+07	2.78161	3.14697e-07	1	1.56281
N~1~,N~4~-bis(3-chloro-4-methylphenyl)but-2-enediamide			362.055	394847	2.62849e+06	2.73487	0.000427497	1	1.77903	1.12858e+06	1.51515	0.0392183	0.833333	0.713014	255454	-0.628231	0.0245914	0.916667	0.2882
Corchorifatty acid F	Lipids and lipid-like molecules	Fatty Acyls	328.225	1.27756e+09	1.19607e+09	-0.095086	0.570522	0.416667	0.168246	9.23887e+08	-0.467605	0.0421437	0.805556	0.643473	5.10144e+08	-1.32442	8.70142e-06	1	1.17046
PMeOH 16:0_16:1			660.473	4.62757e+07	3.65229e+06	-3.66338	0.0228711	0.916667	1.71031	1.44097e+07	-1.68321	0.395971	0.666667	0.420233	3.3896e+07	-0.449139	0.488716	0.555556	0.204667
2-Hydroxy-4-methoxybenzaldehyde			152.047	4.05885e+06	3.74086e+06	-0.117703	0.159428	0.722222	0.529203	3.07211e+06	-0.401841	0.000260898	1	1.41344	3.05267e+06	-0.411	0.000499091	0.972222	1.06626
Desthiobiotin	Organoheterocyclic compounds	Azoles	214.132	1.73763e+06	1.51401e+06	-0.198741	0.739116	0.638889	0.17087	283891	-2.61371	0.0170647	0.972222	1.28666	248749	-2.80436	0.0124779	1	1.02387
Vitamin A	Lipids and lipid-like molecules	Prenol lipids	286.23	7.07381e+06	3.72929e+06	-0.923588	0.00138677	0.972222	1.13777	2.6408e+06	-1.42151	2.23817e-05	1	1.3338	1.30092e+06	-2.44296	2.03219e-06	1	1.70474
N4-(4-chloro-2,5-dimethoxyphenyl)morpholine-4-carbothioamide			354.026	1.23921e+07	1.35967e+07	0.133837	0.0903832	0.777778	0.3108	8.91903e+06	-0.474462	0.00191387	1	0.851946	5.86408e+06	-1.07944	0.000501282	1	1.43861
Procyanidin A2	Phenylpropanoids and polyketides	Flavonoids	576.127	205135	423580	1.04606	0.0452289	0.944444	0.445979	3.16501e+06	3.94757	2.49348e-10	1	1.6075	3.84112e+06	4.22688	0.00310565	1	1.1244
Hastatoside	Lipids and lipid-like molecules	Prenol lipids	404.132	6.52674e+07	2.04605e+07	-1.67352	0.000156097	1	1.73674	1.56609e+07	-2.05919	2.55417e-05	1	1.72425	1.01094e+07	-2.69067	2.78567e-05	1	1.61607
Hesperetin 5-O-glucoside	Phenylpropanoids and polyketides	Flavonoids	464.132	4.29806e+06	4.86539e+06	0.178872	0.825081	0.555556	0.0858116	3.38587e+07	2.97777	5.41574e-05	1	1.28725	4.32128e+07	3.3297	3.93326e-05	1	1.02494
Furanodiene	Lipids and lipid-like molecules	Prenol lipids	216.152	8.33268e+06	5.56305e+06	-0.582904	0.0396226	0.833333	1.27817	4.50814e+06	-0.886247	0.00554899	1	1.58338	3.70168e+06	-1.1706	0.00200306	1	1.53546
Vitamin C	Organoheterocyclic compounds	Dihydrofurans	176.032	924851	1.14064e+06	0.302553	0.368193	0.611111	0.319078	2.46588e+06	1.41481	0.0131353	0.972222	1.24428	1.4632e+06	0.661833	0.022302	0.916667	0.449166
3,5-Dihydroxybenzoic acid	Benzenoids	Benzene and substituted derivatives	154.026	1.24444e+07	1.57133e+07	0.336495	0.023532	0.888889	1.00452	1.3293e+07	0.0951708	0.632162	0.611111	0.226707	1.77701e+07	0.513956	0.000952761	1	0.816673
N-[3-(1H-imidazol-1-yl)propyl]-5-methoxy-1H-indole-2-carboxamide			320.122	1.23238e+07	9.65489e+06	-0.35211	0.0629996	0.833333	0.427404	3.82243e+06	-1.68888	9.03234e-06	1	1.59406	2.11782e+06	-2.54079	1.30398e-07	1	1.76545
5-Methyl-7-methoxyisoflavone	Phenylpropanoids and polyketides	Isoflavonoids	266.094	3.11002e+06	178119	-4.12601	1.08856e-06	1	2.64664	141428	-4.45878	2.86875e-06	1	2.24607	125950	-4.626	2.17452e-06	1	1.7051
6,7,8-trimethoxy-2-(2-phenoxy-3-pyridyl)-4H-3,1-benzoxazin-4-one			444.069	1.41725e+06	2.00123e+06	0.497794	0.0293876	0.944444	0.493361	2.98132e+06	1.07286	0.0530769	0.833333	0.750298	5.94351e+06	2.06822	9.66336e-05	1	1.22668
3-Hydroxynaphthalene-2,7-Disulphonic acid	Benzenoids	Naphthalenes	303.971	797949	887768	0.153886	0.151332	0.777778	0.199202	1.71791e+06	1.10629	0.0126344	0.861111	0.839799	4.43159e+06	2.47346	3.02773e-09	1	1.50429
Esculin	Phenylpropanoids and polyketides	Coumarins and derivatives	340.08	5.84997e+06	3.44128e+06	-0.765484	0.0382258	0.861111	1.21138	4.53931e+06	-0.365956	0.131359	0.777778	0.420972	6.69587e+06	0.194842	0.613733	0.611111	0.125213
Sphingosine (d18:1)			299.282	3.99978e+06	9.93462e+06	1.31254	0.0105164	0.944444	1.91214	7.38788e+06	0.885241	0.0151724	0.805556	1.09328	4.6379e+06	0.213553	0.270527	0.666667	0.269359
alpha-Asarone	Benzenoids	Phenol ethers	208.11	7.43607e+06	8.07077e+06	0.118166	0.239815	0.694444	0.383292	5.81548e+06	-0.354641	0.0122469	0.888889	0.770826	4.41911e+06	-0.750782	0.00178878	1	1.23343
Neoglucobrassicin	Organic oxygen compounds	Organooxygen compounds	478.072	580651	654351	0.172393	0.417589	0.694444	0.171445	972838	0.744528	0.085429	0.805556	0.477432	5.36731e+06	3.20846	0.0476425	0.972222	1.01943
Sedanolide	Organoheterocyclic compounds	Isobenzofurans	194.131	1.4072e+08	9.9509e+07	-0.499925	0.00852284	0.888889	0.842374	9.47888e+07	-0.570035	0.0286859	0.861111	0.863243	5.26359e+07	-1.4187	4.50255e-07	1	1.34061
D-Panthotenate	Organic oxygen compounds	Organooxygen compounds	219.111	1.18324e+08	5.78876e+07	-1.03141	0.00108174	1	1.7427	6.4905e+07	-0.86634	0.00452209	1	1.13036	1.03592e+08	-0.191829	0.455445	0.555556	0.213512
Coumarin-3-carboxylic acid	Phenylpropanoids and polyketides	Coumarins and derivatives	190.027	1.73008e+08	1.08311e+08	-0.675662	0.0350722	0.916667	1.0322	2.31068e+08	0.41748	0.0851419	0.833333	0.5356	2.50764e+08	0.535494	0.0270043	0.888889	0.514995
5,6-dimethoxy-2-(2-methoxyphenyl)-4H-chromen-4-one			334.084	9.85003e+06	1.58403e+06	-2.63652	2.09097e-06	1	2.09953	1.10429e+06	-3.15701	5.61233e-07	1	1.97344	667808	-3.88262	9.0417e-08	1	1.78162
Adenosine diphosphate ribose	Nucleosides, nucleotides, and analogues	Purine nucleotides	559.071	4.03125e+06	3.88836e+06	-0.0520652	0.85008	0.583333	0.0572789	1.62986e+07	2.01545	0.000582105	0.972222	1.01116	3.45732e+07	3.10035	9.77572e-06	1	1.15479
Schisantherin B	Phenylpropanoids and polyketides	Tannins	514.218	3.35635e+06	3.35961e+06	0.00140315	0.966963	0.555556	0.0162061	1.89919e+06	-0.821506	0.00955473	0.972222	0.507003	298781	-3.48973	8.13122e-07	1	1.49089
Procyanidin B2	Phenylpropanoids and polyketides	Flavonoids	578.14	1.62434e+06	5.88275e+06	1.85663	3.62675e-06	1	1.68983	2.65747e+06	0.710197	0.0643766	0.805556	0.507302	680700	-1.25477	0.000331572	1	0.669998
Dihydrojasmone	Organic oxygen compounds	Organooxygen compounds	166.136	6.4842e+06	9.26552e+06	0.514942	0.0260982	0.916667	1.77544	7.20151e+06	0.151369	0.297022	0.416667	0.517903	7.13543e+06	0.138072	0.389858	0.555556	0.315343
Nitenpyram	Organoheterocyclic compounds	Pyridines and derivatives	270.087	931828	2.99147e+06	1.68272	0.498293	0.583333	0.440925	366335	-1.3469	0.000644332	1	0.874596	141897	-2.71522	4.53349e-05	1	1.279
1-(4-chlorophenyl)-2-phenylethan-1-one			252.027	1.43119e+06	1.87287e+06	0.388036	0.0343164	0.916667	1.54009	1.72305e+06	0.26775	0.0983259	0.805556	0.878231	1.54682e+06	0.112087	0.376226	0.583333	0.31042
LPE 17:1	Lipids and lipid-like molecules	Glycerophospholipids	465.285	1.27568e+06	726057	-0.813109	0.00346226	0.972222	0.832509	2.53217e+06	0.989109	0.0120571	0.888889	0.637319	5.58014e+06	2.12904	6.91393e-06	1	1.07281
Anacardic Acid	Benzenoids	Benzene and substituted derivatives	348.265	2.72873e+06	2.74074e+06	0.00633383	0.847127	0.583333	0.138669	5.56297e+06	1.02762	0.0166861	0.972222	1.12251	4.84645e+06	0.828695	5.229e-05	1	0.759756
dimethyl 2-oxo-4,5-diphenylcyclopenta-3,5-diene-1,3-dicarboxylate			348.1	5.64389e+07	3.45576e+07	-0.707687	0.0377601	0.833333	0.394183	5.40886e+06	-3.38329	9.62963e-06	1	1.3592	1.65087e+06	-5.09539	1.31596e-09	1	1.45725
Flavin mononucleotide (FMN)	Nucleosides, nucleotides, and analogues	Flavin nucleotides	418.148	3.87914e+06	3.03068e+06	-0.356098	0.31566	0.638889	0.413362	2.02731e+06	-0.936172	0.0255737	0.888889	0.796593	1.09047e+06	-1.83079	0.000134916	1	1.06922
PC 34:3	Lipids and lipid-like molecules	Glycerophospholipids	777.541	653145	681438	0.0611806	0.74545	0.833333	0.418198	485487	-0.427969	0.220382	0.861111	0.769878	289539	-1.17365	0.00566511	1	1.04626
Prostaglandin F3α	Lipids and lipid-like molecules	Fatty Acyls	398.233	4.21108e+07	2.81159e+07	-0.582805	0.382292	0.555556	0.496603	3.10003e+06	-3.76384	0.00470133	1	1.40758	2.94671e+07	-0.515087	0.205067	0.666667	0.551279
7-{[(2E)-3,7-dimethylocta-2,6-dien-1-yl]oxy}-2H-chromen-2-one			320.141	3.20147e+07	1.54029e+07	-1.05553	0.023042	0.861111	0.760426	4.22585e+06	-2.92142	3.26261e-06	1	1.394	1.35703e+06	-4.56021	2.488e-06	1	1.61103
(3R)-8-hydroxy-3-(4-hydroxyphenyl)-3,4-dihydro-1H-2-benzopyran-1-one			238.065	4.97176e+06	3.08056e+06	-0.690561	0.0889218	0.722222	0.987841	6.99144e+06	0.491834	0.22272	0.694444	0.294654	968703	-2.35963	0.0004115	1	1.13641
Sulfamethoxazole	Benzenoids	Benzene and substituted derivatives	253.048	5.31287e+06	1.63356e+06	-1.70147	0.000207988	1	1.15005	978604	-2.44069	4.67329e-06	1	1.16954	183920	-4.85234	1.34732e-06	1	1.70927
Targinine	Organic acids and derivatives	Carboxylic acids and derivatives	188.127	2.93699e+06	8.5023e+06	1.53352	4.84178e-06	1	0.932439	2.64488e+07	3.17079	6.3399e-09	1	1.50216	7.01778e+07	4.57861	4.928e-08	1	1.59027
5-[(10Z)-14-(3,5-dihydroxyphenyl)tetradec-10-en-1-yl]benzene-1,3-diol			412.259	5.92735e+07	4.84921e+07	-0.289637	0.215441	0.694444	0.670865	5.16842e+07	-0.197664	0.418702	0.638889	0.342298	3.21047e+07	-0.884604	0.0035897	0.944444	1.28955
LysoPE 18:2 (2n isomer)			477.285	1.54702e+07	6.86746e+06	-1.17164	0.000596009	0.972222	2.17937	6.64884e+06	-1.21831	0.000992931	0.944444	1.68698	7.92719e+06	-0.964606	0.00230202	0.944444	0.930881
3,4,5-trimethoxybenzene-1-carbohydrazide			226.095	2.21807e+07	2.0564e+07	-0.109186	0.106271	0.777778	0.181175	1.30017e+07	-0.770603	0.000138829	1	0.994073	1.04874e+07	-1.08065	2.15102e-08	1	1.00493
12-Oxo phytodienoic acid	Lipids and lipid-like molecules	Fatty Acyls	292.204	2.61194e+08	2.81894e+08	0.110031	0.462566	0.666667	0.198314	2.28986e+08	-0.189862	0.34853	0.666667	0.421852	1.25335e+08	-1.05933	9.88241e-05	1	1.00743
3,4-dihydro-4-oxo-2H-1,3-benzoxazine-2-spiro-4'-(1'-ethylpiperidine)			422.156	1.09634e+06	1.24029e+06	0.177986	0.120521	0.722222	0.131643	4.3402e+06	1.98507	0.00256148	1	1.00298	1.33175e+07	3.60256	6.4638e-11	1	1.45133
15(R)-Prostaglandin E2	Lipids and lipid-like molecules	Fatty Acyls	352.228	111706	226343	1.0188	0.0267151	0.888889	1.19545	305062	1.44939	0.000434415	1	1.32088	519108	2.21633	0.0158584	1	1.22904
gamma-Glutamylglutamine	Organic acids and derivatives	Carboxylic acids and derivatives	275.112	1.13105e+07	2.9126e+07	1.36464	0.000296164	1	1.57177	3.34104e+07	1.56263	4.68085e-05	1	1.44582	5.31572e+07	2.2326	4.23465e-06	1	1.50366
N-Acetylhistidine	Organic acids and derivatives	Carboxylic acids and derivatives	197.08	903941	1.49701e+06	0.727782	0.00665944	0.944444	1.18525	1.97787e+06	1.12965	0.00126813	0.972222	1.35462	2.78561e+06	1.62369	0.00552867	1	1.24788
Combretastatin A4	Phenylpropanoids and polyketides	Stilbenes	316.131	1.26344e+06	921428	-0.455416	0.350586	0.638889	0.778587	693926	-0.864506	0.0529257	1	1.46421	589793	-1.09908	0.0194484	1	1.39844
Abscisic Acid	Lipids and lipid-like molecules	Prenol lipids	264.136	2.34654e+07	1.56068e+07	-0.588364	0.000246457	1	1.06324	1.02691e+07	-1.19223	4.01316e-06	1	1.71259	8.71085e+06	-1.42965	1.41236e-07	1	1.488
methyl 2-(6-hydroxy-3-oxo-3H-xanthen-9-yl)benzoate			346.084	3.3804e+07	3.5551e+06	-3.24923	0.0526545	0.833333	1.30286	2.1118e+06	-4.00065	0.0178046	0.833333	1.36484	1.11557e+06	-4.92134	0.00618762	0.861111	1.2328
Propylparaben	Benzenoids	Benzene and substituted derivatives	180.079	1.75621e+06	1.9373e+06	0.141579	0.70686	0.583333	0.406539	1.36746e+06	-0.360966	0.000905858	1	0.993884	1.20903e+06	-0.538614	0.000128393	1	1.07313
Vaccarin	Phenylpropanoids and polyketides	Flavonoids	726.2	497944	2.63207e+06	2.40214	2.43915e-06	1	3.23337	1.03541e+06	1.05615	3.67031e-06	1	1.04899	1.22652e+06	1.30051	6.97728e-07	1	0.943413
Rutaevin			486.188	9.58793e+06	5.23808e+06	-0.872181	0.000464245	1	0.736207	1.72095e+06	-2.47802	0.000156609	1	1.73481	1.12871e+06	-3.08654	3.64688e-08	1	1.48966
Nobiletin	Phenylpropanoids and polyketides	Flavonoids	402.131	458963	2.54528e+06	2.47137	0.00380296	1	1.0376	1.2532e+07	4.77109	8.98108e-10	1	1.65289	1.6705e+07	5.18576	2.37921e-07	1	1.28522
Asparagine	Organic acids and derivatives	Carboxylic acids and derivatives	132.053	9.9557e+06	1.17765e+07	0.242314	0.0976223	0.75	0.264646	2.72271e+07	1.45145	3.06405e-06	1	1.19123	4.46739e+07	2.16584	4.49396e-06	1	1.3119
Rosavin	Lipids and lipid-like molecules	Fatty Acyls	428.167	7.36926e+06	6.94914e+06	-0.084686	0.604018	0.583333	0.120987	4.67457e+06	-0.656686	0.0010845	1	0.551925	1.89667e+06	-1.95805	0.00219373	1	1.46814
L-Methionine sulfone			181.041	2.98965e+06	8.44204e+06	1.49761	1.10234e-06	1	2.70091	5.18888e+06	0.795446	0.00101472	1	1.10923	3.7415e+06	0.323639	0.0198614	0.861111	0.355523
methyl 7-hydroxy-4-oxo-8-propyl-4H-1-benzothiine-2-carboxylate			278.058	4.5851e+06	1.19358e+06	-1.94166	8.70754e-06	1	1.47467	580165	-2.98242	2.88526e-05	1	1.6637	320126	-3.84024	1.94522e-07	1	1.53271
Methyl eugenol	Benzenoids	Benzene and substituted derivatives	178.063	2.32015e+06	3.08754e+06	0.412237	0.00745048	0.944444	0.821868	1.69497e+06	-0.452962	0.0406256	0.833333	0.761462	1.07805e+06	-1.1058	1.6792e-05	1	1.20033
Ferulaldehyde	Benzenoids	Phenols	178.063	2.82573e+07	3.56327e+07	0.334576	0.0610016	1	1.49571	3.72786e+07	0.399723	0.03937	1	1.33715	3.62103e+07	0.357777	0.0509446	1	0.895249
THJ2201 N-pentanoic acid metabolite	Benzenoids	Naphthalenes	372.142	1.00889e+07	8.119e+06	-0.31339	0.291833	0.694444	0.32659	3.65945e+06	-1.46307	0.000342854	1	1.24855	1.97984e+06	-2.34931	1.0423e-05	1	1.45025
(5E)-7-methylidene-10-oxo-4-(propan-2-yl)undec-5-enoic acid			252.173	1.62574e+06	1.51028e+06	-0.106286	0.495427	0.527778	0.352352	1.02814e+06	-0.661057	0.00581879	0.944444	0.850899	612532	-1.40824	1.06547e-05	1	1.28987
Monocrotaline	Organoheterocyclic compounds	Pyrrolizines	325.152	760502	730065	-0.0589279	0.316241	0.666667	0.0460279	1.22107e+06	0.683123	0.487482	0.5	0.248157	8.59571e+06	3.49859	0.000580322	1	1.39473
Isosakuranetin	Phenylpropanoids and polyketides	Flavonoids	286.083	1.65361e+06	2.01708e+06	0.286648	0.160162	0.75	0.580609	2.9912e+06	0.855104	0.000332175	1	1.30272	3.96925e+06	1.26325	5.22612e-06	1	1.41048
DL-Methionine	Organic acids and derivatives	Carboxylic acids and derivatives	149.051	345456	328168	-0.0740669	0.644077	0.555556	0.190718	276639	-0.320495	0.0394307	0.888889	0.391712	738990	1.09705	4.74438e-05	1	1.02034
LPG 18:3	Lipids and lipid-like molecules	Glycerophospholipids	506.264	1.0913e+07	2.04713e+07	0.90756	0.0144641	0.944444	1.4495	1.36865e+07	0.326708	0.240264	0.722222	0.41855	1.99561e+07	0.870785	0.00624044	0.916667	0.78408
L-Glutathione (reduced)	Organic acids and derivatives	Carboxylic acids and derivatives	307.084	477427	503765	0.0774721	0.712842	0.583333	0.0421685	2.52022e+06	2.4002	0.000100711	1	1.17089	6.19732e+06	3.69829	3.19631e-07	1	1.3504
3-hydroxy-6-methoxy-2-phenyl-4H-chromen-4-one			268.073	5.95251e+06	224085	-4.73138	8.06128e-07	1	2.46587	358501	-4.05345	2.21218e-05	1	1.68913	151590	-5.29525	7.45815e-10	1	1.5463
L-Asparate	Organic acids and derivatives	Carboxylic acids and derivatives	133.041	5.22474e+06	5.96187e+06	0.190408	0.358178	0.611111	0.399851	2.86555e+06	-0.866544	0.0181381	0.888889	0.962762	1.73536e+06	-1.59012	0.000223286	1	1.2464
Uridine 5'-diphosphogalactose	Nucleosides, nucleotides, and analogues	Pyrimidine nucleotides	566.054	1.94129e+08	1.51369e+08	-0.358944	0.0304156	0.861111	1.09737	1.88523e+08	-0.0422737	0.69889	0.5	0.120554	1.60548e+08	-0.274011	0.0139794	0.944444	0.415227
Gluconic acid	Organic oxygen compounds	Organooxygen compounds	196.058	7.47769e+07	3.41927e+07	-1.1289	0.000379998	1	2.30108	2.78856e+07	-1.42307	1.24172e-05	1	2.05622	3.07352e+07	-1.2827	5.93375e-08	1	1.33025
7-Methylxanthine	Organoheterocyclic compounds	Imidazopyrimidines	166.047	1.24861e+08	1.5846e+08	0.343801	0.0912732	0.833333	0.928386	1.91474e+08	0.616829	0.000785922	1	1.2296	1.90663e+08	0.610704	0.00107891	1	0.901123
Betulin	Lipids and lipid-like molecules	Prenol lipids	442.381	1.19481e+07	2.16302e+07	0.85626	0.00183035	1	1.14129	1.88934e+07	0.661095	0.00141309	0.972222	0.710673	2.00253e+07	0.745037	0.000775869	0.944444	0.579224
Menadione	Benzenoids	Naphthalenes	172.052	6.20873e+06	496875	-3.64334	1.92997e-07	1	1.98399	517169	-3.58559	7.44845e-06	1	1.56991	307559	-4.33537	7.84688e-07	1	1.377
3-phenyl-5-[3-(trifluoromethyl)-1H-pyrazol-1-yl]-1,2,4-thiadiazole			296.038	5.38959e+06	8.95736e+06	0.732897	0.0162735	0.916667	0.798142	3.16128e+06	-0.769667	0.0285087	0.861111	0.585188	1.2236e+06	-2.13904	3.51285e-05	1	1.23504
7-O-Ethylmorroniside	Organic oxygen compounds	Organooxygen compounds	434.178	4.06449e+06	3.92511e+06	-0.0503395	0.464814	0.666667	0.387175	803447	-2.3388	4.12505e-06	1	1.81157	781549	-2.37867	9.30743e-07	1	1.3461
N-Acetyl-D-alloisoleucine	Organic acids and derivatives	Carboxylic acids and derivatives	173.105	4.43129e+06	4.67014e+06	0.0757395	0.173375	0.777778	0.128441	5.32723e+06	0.265658	0.037553	0.916667	0.306827	1.12113e+07	1.33915	8.78832e-05	1	1.14982
Glycyl-L-leucine	Organic acids and derivatives	Carboxylic acids and derivatives	188.116	3.85791e+06	1.77388e+06	-1.12092	4.46396e-05	1	1.44884	1.30768e+06	-1.56081	6.52605e-07	1	1.44939	1.12692e+06	-1.77544	0.0009964	1	1.29322
2-Amino-1,3-octadecanediol	Organic nitrogen compounds	Organonitrogen compounds	301.298	2.46108e+06	4.4117e+06	0.842043	0.0340712	0.861111	0.541374	1.90182e+07	2.95001	0.000122341	1	1.40679	1.32326e+07	2.42673	0.000533842	0.972222	0.85195
(S)-Zearalanone	Phenylpropanoids and polyketides	Macrolides and analogues	320.161	1.41088e+07	1.35938e+07	-0.0536441	0.945173	0.555556	0.0430185	6.71193e+06	-1.07179	0.0101838	0.916667	0.591917	1.13913e+06	-3.63059	4.15622e-06	1	1.46296
beta,beta-Dimethylacrylalkannin	Benzenoids	Naphthalenes	370.141	1.55917e+08	6.24015e+06	-4.64306	3.13657e-06	1	1.67747	1.20415e+07	-3.69469	0.00316152	1	1.24987	1.87673e+06	-6.37642	7.87877e-05	1	1.38321
S-Adenosylhomocysteine	Nucleosides, nucleotides, and analogues	5'-deoxyribonucleosides	384.121	1.11671e+06	1.18883e+06	0.0902902	0.952721	0.527778	0.0577747	2.16315e+06	0.953878	0.0801971	0.777778	0.945637	3.31758e+06	1.57087	0.00285845	1	1.2049
3-[3-(beta-D-Glucopyranosyloxy)-2-methoxyphenyl]propanoic acid			358.126	9.11141e+06	1.31272e+07	0.52681	0.0309222	0.916667	0.57927	1.49234e+07	0.711828	0.357679	0.583333	0.361274	2.95975e+06	-1.6222	1.21846e-07	1	1.01
Integrifoside A	Lipids and lipid-like molecules	Prenol lipids	416.241	1.70041e+06	4.37296e+06	1.36273	0.00695282	0.944444	1.95203	2.6353e+06	0.632083	0.0179212	0.888889	0.733885	2.48166e+06	0.545421	0.105342	0.805556	0.423151
1a,1b-Dihomo prostaglandin F2α	Lipids and lipid-like molecules	Fatty Acyls	418.248	3.26348e+06	2.95289e+06	-0.144284	0.522933	0.583333	0.361078	2.15722e+06	-0.597238	0.0298462	0.861111	0.71273	1.19997e+06	-1.44342	3.26484e-05	1	1.193
dATP	Nucleosides, nucleotides, and analogues	Purine nucleotides	491.001	2.30044e+06	2.30983e+06	0.00587939	0.905146	0.555556	0.0324126	1.4618e+06	-0.654165	0.00145943	1	1.16629	1.05705e+06	-1.12186	5.84581e-06	1	1.43287
Salvinorin A	Lipids and lipid-like molecules	Prenol lipids	432.179	6.69643e+06	5.53876e+06	-0.273829	0.05126	0.833333	0.322688	2.94825e+06	-1.18353	2.51371e-07	1	0.940713	1.18014e+06	-2.50444	6.66036e-05	1	1.51305
Diosgenin	Lipids and lipid-like molecules	Prenol lipids	396.303	758082	1.07489e+06	0.503766	0.0321733	0.833333	0.431811	3.78871e+06	2.32128	5.40593e-07	1	1.57198	2.78862e+06	1.87912	3.16598e-06	1	0.925509
L-Aspartic acid	Organic acids and derivatives	Carboxylic acids and derivatives	133.037	5.636e+07	3.44649e+07	-0.709547	0.014814	0.972222	0.82271	9.42684e+07	0.742102	0.00813244	0.944444	0.705853	1.67137e+08	1.56829	0.000147257	1	1.07049
5-[(benzoyloxy)methyl]-4,5,6-trihydroxycyclohex-2-en-1-yl benzoate			406.103	1.41893e+07	1.46217e+06	-3.27861	5.51581e-07	1	2.51113	4.53818e+06	-1.64461	0.00657467	0.972222	1.1573	1.94159e+06	-2.86949	2.25468e-05	1	1.31412
LPE 15:0	Lipids and lipid-like molecules	Glycerophospholipids	439.269	4.09153e+06	916374	-2.15863	9.88149e-05	1	1.77656	2.46081e+06	-0.733508	0.0100802	0.916667	0.459541	2.11081e+06	-0.954841	0.064248	0.888889	0.603953
2'-Deoxyadenosine	Nucleosides, nucleotides, and analogues	Purine nucleosides	251.102	1.71871e+07	1.15628e+07	-0.571841	0.0323481	0.861111	1.00307	1.11725e+07	-0.621375	0.0172998	0.861111	0.877607	8.1916e+06	-1.06911	0.000202494	1	1.00761
C-pentosyl-luteolin O-p-coumaroylhexoside			726.18	1.01022e+06	819439	-0.301956	0.223661	0.694444	0.277605	653127	-0.629229	0.0388306	0.861111	0.48274	185100	-2.44829	2.25806e-06	1	1.26661
Epigallocatechin	Phenylpropanoids and polyketides	Flavonoids	306.076	6.87255e+07	1.8923e+08	1.46123	0.0267596	0.888889	1.28934	2.13133e+08	1.63284	0.00179945	0.972222	1.30716	4.48257e+08	2.70541	2.13956e-05	1	1.60944
Ethyl 4-methoxycinnamate			206.095	3.81454e+07	5.12108e+07	0.424939	0.0278755	0.861111	0.434874	1.24295e+07	-1.61774	5.97231e-06	1	1.29945	6.40487e+06	-2.57427	1.61212e-09	1	1.49376
albiflorin	Lipids and lipid-like molecules	Prenol lipids	526.162	4.53812e+06	751717	-2.59383	0.000661986	1	1.38122	252393	-4.16835	1.7808e-06	1	1.53985	61302.9	-6.20999	4.88242e-09	1	1.62706
(2E)-1-(2-hydroxy-3,4,5,6-tetramethoxyphenyl)-3-phenylprop-2-en-1-one			163.056	1.00968e+06	1.19658e+06	0.245017	0.0285194	0.861111	0.139599	4.84179e+06	2.26164	0.00897416	0.972222	0.843666	3.28456e+07	5.02373	6.35508e-06	1	1.56572
L-Argininosuccinate	Organic acids and derivatives	Carboxylic acids and derivatives	290.123	1.28193e+07	1.68442e+07	0.39393	0.00730167	0.972222	1.38171	1.60126e+07	0.320885	0.06785	0.833333	0.829568	1.44803e+07	0.175778	0.233684	0.722222	0.341269
4-oxo-4,5,6,7-tetrahydrobenzo[b]furan-3-carboxylic acid			180.042	6.27396e+08	1.14925e+09	0.873248	0.000924404	1	1.19718	2.00694e+09	1.67755	8.25587e-07	1	1.68523	2.6206e+09	2.06245	2.96821e-06	1	1.51941
Methyl oleate	Lipids and lipid-like molecules	Fatty Acyls	296.271	5.36313e+06	5.25832e+06	-0.0284736	0.900116	0.527778	0.0686392	2.69823e+06	-0.991061	0.00967679	0.916667	1.18836	2.38507e+06	-1.16904	0.00453838	0.944444	1.14441
L-Alanyl-L-Lysine	Organic acids and derivatives	Carboxylic acids and derivatives	217.143	942415	338689	-1.4764	0.000116039	1	2.61896	400213	-1.23559	1.32722e-06	1	1.68367	374145	-1.33277	7.87051e-09	1	1.32264
2-(Dimethylamino)Guanosine			311.122	3.39206e+06	4.15888e+06	0.294035	0.208521	0.666667	0.437556	2.09118e+07	2.62408	0.000237873	1	1.55951	2.13731e+07	2.65556	0.0399586	0.833333	0.952194
Kanosamine	Organic oxygen compounds	Organooxygen compounds	201.064	3.48524e+06	5.06415e+06	0.539061	0.106608	0.888889	0.645003	1.32988e+07	1.93197	0.00106947	1	1.47532	1.08775e+07	1.64202	0.00255983	1	0.932905
Cer 18:0;2O/2:0			343.309	225611	239256	0.0847172	0.433734	0.555556	0.0466627	4.46668e+06	4.30729	0.000145401	1	1.85704	1.80486e+06	2.99998	0.00218883	1	0.910344
Aurantio-obtusin	Benzenoids	Anthracenes	330.075	2.48826e+06	516093	-2.26943	0.0239781	0.972222	2.20204	651403	-1.93351	0.0484333	0.861111	1.35695	775847	-1.68129	0.0942665	0.833333	0.793908
D-(+)-Proline	Organic acids and derivatives	Carboxylic acids and derivatives	115.063	1.72273e+08	3.06702e+08	0.832139	0.000934727	0.972222	0.876576	6.08379e+08	1.82027	1.25525e-05	1	1.50496	1.13724e+09	2.72277	7.66682e-08	1	1.63059
Piperlongumine	Phenylpropanoids and polyketides	Cinnamic acids and derivatives	317.126	6.65909e+06	3.13943e+06	-1.08482	0.000351391	1	0.760614	1.67893e+06	-1.98778	0.00014117	1	1.14144	668672	-3.31595	0.000139835	1	1.49295
DL-Glutamine	Organic acids and derivatives	Carboxylic acids and derivatives	146.069	6.30164e+08	9.33196e+08	0.566453	0.0274207	0.916667	0.680597	1.82772e+09	1.53624	0.000205365	1	1.39289	3.074e+09	2.28632	2.08551e-05	1	1.49979
p-Coumaric acid	Phenylpropanoids and polyketides	Cinnamic acids and derivatives	164.047	5.31989e+07	7.41184e+07	0.478435	0.0236417	0.888889	1.21984	8.42288e+07	0.662915	0.00359215	0.944444	1.36872	8.0745e+07	0.601975	0.00166167	0.972222	0.925817
Isobavachin	Phenylpropanoids and polyketides	Flavonoids	324.136	7.47866e+07	1.24648e+06	-5.90684	6.56872e-06	1	2.15782	3.83269e+06	-4.28635	0.00323741	1	1.33077	660002	-6.82417	4.67497e-06	1	1.30616
Topotecan	Alkaloids and derivatives	Camptothecins	421.164	8.67179e+06	977070	-3.1498	0.000155041	1	1.83366	713059	-3.60424	7.95644e-05	1	1.62934	313885	-4.78802	1.31335e-06	1	1.52716
thiamine phosphate	Organoheterocyclic compounds	Diazines	380.047	2.87215e+06	2.61085e+06	-0.137612	0.47243	0.638889	0.580014	3.04245e+06	0.0831014	0.919246	0.555556	0.0763049	1.1861e+06	-1.27591	0.000329297	1	1.00621
3,4,5-Trimethoxycinnamic acid			238.084	1.81095e+08	3.21709e+08	0.829012	0.00605042	0.944444	1.2696	1.83259e+08	0.0171424	0.801479	0.527778	0.106545	2.00239e+08	0.14498	0.465257	0.611111	0.158279
Lithospermoside	Organic oxygen compounds	Organooxygen compounds	329.111	4.98865e+06	5.27946e+06	0.0817399	0.944504	0.611111	0.0580239	2.81709e+07	2.49748	2.5814e-05	1	1.13314	7.29771e+07	3.87072	9.75519e-07	1	1.30232
Wikstromol	Lignans, neolignans and related compounds	Furanoid lignans	374.136	2.74607e+06	3.53095e+06	0.362686	0.399585	0.638889	0.421528	6.90329e+06	1.32992	0.000450996	1	1.27776	5.88441e+06	1.09953	0.00172688	0.972222	0.775328
Phosphocholine	Organic nitrogen compounds	Organonitrogen compounds	183.066	1.14601e+08	1.53686e+08	0.423366	0.0603669	0.833333	1.02265	1.6238e+08	0.502761	0.00220934	1	1.01471	1.74518e+08	0.606762	0.000439337	1	0.912685
pentane-1,2,3,4,5-pentol			152.066	273074	297199	0.12214	0.00592859	0.916667	0.294165	284662	0.0599587	0.803725	0.75	0.192823	557158	1.0288	0.00313292	1	1.35008
Lactose	Organic oxygen compounds	Organooxygen compounds	342.115	1.59151e+06	1.03311e+06	-0.623398	0.023013	0.888889	1.05208	1.30958e+06	-0.281292	0.295953	0.666667	0.47012	1.68938e+06	0.0860982	0.545	0.583333	0.1266
Benzoylpaeoniflorin	Lipids and lipid-like molecules	Prenol lipids	584.189	7.76171e+06	3.39893e+06	-1.19129	0.00259412	0.916667	0.864064	1.83489e+06	-2.08068	0.000995582	1	1.18934	580013	-3.74222	1.11804e-05	1	1.41821
Estrone	Lipids and lipid-like molecules	Steroids and steroid derivatives	292.146	8.21707e+06	665520	-3.62607	1.61409e-06	1	1.92552	631788	-3.70111	1.32913e-07	1	1.53313	556043	-3.88536	0.000112864	1	1.27626
8-(2,3-dihydroxy-3-methylbutyl)-7-methoxy-2H-chromen-2-one			316.073	2.39553e+07	1.96582e+06	-3.60714	3.42169e-09	1	1.75953	1.58653e+06	-3.9164	6.50908e-05	1	1.58155	1.37336e+06	-4.12457	0.000362254	1	1.32138
Mestranol	Lipids and lipid-like molecules	Steroids and steroid derivatives	310.181	1.89053e+08	1.32907e+08	-0.508379	0.401978	0.555556	0.490699	1.46779e+07	-3.68708	0.00356428	1	1.50966	1.13749e+08	-0.732933	0.202222	0.722222	0.529615
Carminic acid	Benzenoids	Anthracenes	492.094	368578	295582	-0.318408	0.00204506	1	0.246043	1.10679e+06	1.58634	0.000261924	1	0.86754	4.0509e+06	3.4582	0.000211686	1	1.35021
13,14-Dihydro-15-keto Prostaglandin E2	Lipids and lipid-like molecules	Fatty Acyls	388.199	5.09017e+06	3.47172e+06	-0.552062	0.00781928	0.944444	1.01392	3.69552e+06	-0.461938	0.0544381	0.833333	0.70648	2.00711e+06	-1.3426	5.6642e-08	1	1.24295
Skimmin	Phenylpropanoids and polyketides	Coumarins and derivatives	324.085	1.14266e+08	7.1215e+07	-0.682143	0.0348783	0.888889	0.87386	9.20546e+07	-0.311835	0.170102	0.722222	0.324047	2.46172e+07	-2.21466	6.18128e-08	1	1.28999
Leu-Pro	Organic acids and derivatives	Carboxylic acids and derivatives	228.147	4.72769e+07	3.9004e+07	-0.277512	0.16603	0.694444	0.685784	3.23901e+07	-0.545583	0.0215202	0.833333	1.07017	4.01201e+07	-0.23681	0.139596	0.722222	0.30014
Nicotinamide adenine dinucleotide (NAD+)	Nucleosides, nucleotides, and analogues	(5'-&gt;5')-dinucleotides	663.109	6.88799e+06	8.76814e+06	0.348187	0.449446	0.416667	0.159988	1.86572e+07	1.43757	0.00267836	0.916667	0.659255	1.01369e+06	-2.76447	0.000302124	1	1.053
Riboflavin	Organoheterocyclic compounds	Pteridines and derivatives	376.138	6.75721e+06	8.08519e+06	0.258854	0.269907	0.666667	0.298663	2.20645e+06	-1.6147	0.00112278	1	1.06534	2.19135e+06	-1.62461	0.000947498	0.972222	0.769962
Salvianolic acid D	Phenylpropanoids and polyketides	Cinnamic acids and derivatives	418.09	4.37586e+06	780102	-2.48783	1.44363e-05	1	1.59135	409055	-3.4192	7.71551e-07	1	1.60824	180052	-4.60308	3.63485e-07	1	1.56551
Salvianolic acid F	Phenylpropanoids and polyketides	Stilbenes	314.078	5.67717e+06	3.28346e+06	-0.789956	0.0126184	0.916667	1.21816	3.054e+06	-0.894471	0.001303	1	0.939018	1.49388e+06	-1.9261	2.39014e-05	1	1.4669
2-Methoxyresorcinol	Benzenoids	Phenols	140.047	3.00773e+07	3.36912e+07	0.163697	0.288934	0.638889	0.516379	4.27421e+07	0.506984	0.0033669	0.972222	1.2726	4.29721e+07	0.514726	0.00209838	1	0.951663
Salvianolic acid A	Phenylpropanoids and polyketides	Stilbenes	494.12	272193	392512	0.528105	0.0393687	0.944444	0.580912	632344	1.21608	0.00239306	1	1.09062	628847	1.20808	0.0125694	1	0.732908
1,3,5-Trimethoxybenzene	Benzenoids	Phenol ethers	168.078	5.33737e+06	5.21434e+06	-0.0336446	0.957214	0.5	0.0249668	1.15055e+07	1.10812	0.0168073	0.888889	1.05787	1.32919e+07	1.31634	0.0159828	0.916667	0.893647
Limonin	Lipids and lipid-like molecules	Prenol lipids	492.177	933618	205956	-2.18049	4.71112e-05	1	1.99765	294615	-1.664	0.00322273	0.944444	1.29501	134134	-2.79916	2.39626e-06	1	1.44004
Galloylpaeoniflorin	Lipids and lipid-like molecules	Prenol lipids	632.173	2.46552e+06	1.92621e+06	-0.356126	0.106682	0.777778	0.313295	1.69239e+06	-0.542829	0.0715936	0.833333	0.490154	564988	-2.1256	1.2309e-06	1	1.04488
Folic acid	Organic acids and derivatives	Carboxylic acids and derivatives	441.138	304049	312758	0.0407428	0.376513	0.638889	0.0591301	607182	0.997825	0.114753	1	0.679981	1.40851e+06	2.2118	0.000116754	1	1.43814
4-(anilinomethylidene)-3-methyl-4,5-dihydroisoxazol-5-one			220.085	2.39162e+06	4.05737e+06	0.762561	0.000353746	1	1.04241	3.67613e+06	0.620202	0.0114432	0.888889	0.641281	9.27556e+06	1.95545	0.00105831	1	1.43522
Arabidopyl shikimic acid			352.079	830549	933006	0.167822	0.899487	0.666667	0.0235737	7.30269e+06	3.13629	0.000324653	1	1.42736	4.25585e+06	2.35731	3.95067e-05	1	0.813221
Verbenalin	Lipids and lipid-like molecules	Prenol lipids	434.142	1.89016e+08	1.62185e+08	-0.220866	0.358953	0.638889	0.451299	3.03356e+08	0.682507	0.00543492	1	1.11445	2.38067e+08	0.33286	0.0795358	0.75	0.419234
Lysope 14:0	Lipids and lipid-like molecules	Glycerophospholipids	425.254	325899	286535	-0.185716	0.47108	0.694444	0.325586	581038	0.834207	0.116464	0.722222	0.597057	1.0069e+06	1.62742	0.000799468	1	1.00863
δ-Ribono-1,4-lactone	Organic oxygen compounds	Organooxygen compounds	148.037	7.34936e+07	1.02428e+08	0.478918	0.00443428	0.944444	2.045	8.23593e+07	0.164313	0.0632839	0.833333	0.543407	7.46615e+07	0.022745	0.76988	0.611111	0.0623918
Sauchinone			356.126	1.08595e+08	2.10901e+07	-2.36432	0.00011738	1	1.51493	9.44547e+06	-3.52319	1.69904e-08	1	1.56868	4.07275e+06	-4.73681	3.80522e-09	1	1.54599
Loureirin A	Phenylpropanoids and polyketides	Linear 1,3-diarylpropanoids	286.121	1.16783e+07	2.99594e+06	-1.96274	6.74337e-05	1	1.45088	2.30047e+06	-2.34382	5.10954e-05	1	1.38149	1.12733e+06	-3.37284	3.73172e-06	1	1.43288
Helicid			284.09	1.49513e+07	1.15581e+07	-0.371362	0.0201066	0.888889	0.47158	6.67455e+06	-1.16352	8.25853e-06	1	1.07799	4.05275e+06	-1.88329	2.08307e-06	1	1.27407
D-(-)-Quinic acid	Organic oxygen compounds	Organooxygen compounds	192.063	1.13041e+08	3.86305e+07	-1.54903	1.62846e-05	1	1.56468	3.01789e+07	-1.90523	2.22822e-05	1	1.52283	2.2062e+07	-2.35721	9.12442e-12	1	1.34837
(+)-Bicuculline	Alkaloids and derivatives	Phthalide isoquinolines	367.106	788310	861419	0.127952	0.643902	0.527778	0.119853	3.15532e+06	2.00095	0.000113085	1	1.21628	6.58951e+06	3.06334	1.00065e-05	1	1.36126
2-{2-oxo-2H,8H,9H-furo[2,3-h]chromen-8-yl}propan-2-yl acetate			310.082	1.44942e+07	1.715e+07	0.242736	0.404857	0.611111	0.170997	7.81868e+06	-0.890477	0.00763271	0.972222	0.613834	1.60767e+06	-3.17243	1.16632e-07	1	1.48423
1,N6-Etheno-2-Deoxy-Adenosine	Organoheterocyclic compounds	Imidazopyrimidines	275.101	3.97496e+06	5.92783e+06	0.576565	0.0845225	0.805556	0.743219	9.62245e+06	1.27546	0.00286025	0.972222	1.21279	6.41482e+06	0.690468	0.726131	0.666667	0.175096
3,8,9-trihydroxy-10-propyl-3,4,5,8,9,10-hexahydro-2H-oxecin-2-one			244.131	8.86717e+06	8.88038e+06	0.00214774	0.949307	0.611111	0.0721302	5.22314e+06	-0.763556	2.91999e-05	1	1.27403	5.98036e+06	-0.568242	0.0189005	0.972222	0.749027
3-Anisic acid	Benzenoids	Benzene and substituted derivatives	152.047	1.80861e+08	3.30661e+08	0.870475	0.00108564	1	1.17485	5.82201e+08	1.68664	1.13626e-06	1	1.66764	7.75856e+08	2.10091	2.83025e-06	1	1.52257
Biotin	Organoheterocyclic compounds	Biotin and derivatives	244.089	754450	1.82371e+06	1.27338	0.00162644	1	1.17622	2.21738e+06	1.55536	0.000323858	1	1.10033	5.10733e+06	2.75907	4.57646e-05	1	1.40601
Quinic acid O-di-glucuronic acid			544.126	2.25744e+06	1.25169e+06	-0.850812	0.0174369	0.861111	1.0203	2.73097e+06	0.274725	0.451531	0.638889	0.19496	3.57024e+06	0.66133	0.0265643	0.861111	0.407724
D-Raffinose	Organic oxygen compounds	Organooxygen compounds	504.169	1.76455e+08	1.85205e+08	0.069819	0.915724	0.555556	0.179557	1.63876e+08	-0.106696	0.57504	0.638889	0.200267	7.43728e+07	-1.24646	0.000258326	1	1.07662
1-Methylxanthine	Organoheterocyclic compounds	Imidazopyrimidines	166.05	1.1412e+07	1.15816e+07	0.0212908	0.810541	0.527778	0.0504008	5.7025e+06	-1.00088	0.00777398	0.944444	0.675883	1.27184e+06	-3.16556	1.42813e-07	1	1.45873
Syringic acid	Benzenoids	Benzene and substituted derivatives	198.053	1.62621e+07	2.26111e+07	0.475517	0.0152684	0.888889	0.53806	5.70716e+07	1.81126	0.0149061	1	1.18928	8.28615e+07	2.34919	0.00175339	1	1.23597
1-hydroxy-1-(4-methoxyphenyl)propan-2-yl 4-methoxybenzoate			338.115	1.62982e+07	2.50835e+06	-2.6999	0.000293855	1	1.8299	1.13668e+06	-3.84182	2.27031e-07	1	1.88262	775771	-4.39294	3.16282e-07	1	1.57308
Artemetin			388.115	4.80055e+06	1.42266e+06	-1.75461	0.00556455	0.944444	1.41436	7.00137e+06	0.544437	0.744271	0.694444	0.304779	3.17115e+06	-0.598193	0.333989	0.583333	0.189486
9-Hydroxy-(10E,12Z,15Z)-Octadecatrienoic Acid			294.219	2.79238e+06	1.72367e+06	-0.69601	0.0324925	0.888889	1.38566	1.89132e+06	-0.5621	0.00845313	0.916667	0.793475	1.77449e+06	-0.654095	0.00551527	0.972222	0.669928
deoxyribose-phosphate	Organic acids and derivatives	Organic phosphoric acids and derivatives	225.988	3.66322e+06	3.86833e+06	0.0785982	0.588247	0.555556	0.0779243	1.69282e+06	-1.11368	0.0288382	0.972222	0.76608	287742	-3.67026	2.6964e-05	1	1.55376
Glucosamine	Organic oxygen compounds	Organooxygen compounds	179.08	1.32093e+06	2.50347e+06	0.922376	0.0050092	0.972222	1.157	1.15761e+06	-0.190408	0.256306	0.833333	0.470857	822880	-0.682797	0.00107004	1	0.538661
Aucubin	Lipids and lipid-like molecules	Prenol lipids	346.126	1.70709e+07	1.96593e+07	0.203668	0.0281462	0.833333	0.50234	1.3659e+07	-0.321694	0.00500351	0.972222	0.620036	8.26752e+06	-1.04602	4.14491e-07	1	1.4686
2-deoxyglucose-6-phosphate	Organic acids and derivatives	Organic phosphoric acids and derivatives	244.035	3.2454e+07	1.54504e+07	-1.07075	0.00417779	1	0.933269	6.74167e+06	-2.26722	3.64656e-08	1	1.42707	5.381e+06	-2.59245	1.09264e-05	1	1.22558
Butylscopolamine	Organic acids and derivatives	Hydroxy acids and derivatives	360.216	717116	219808	-1.70597	0.00831284	0.916667	1.78395	169221	-2.0833	0.00282598	0.944444	1.54848	80257.1	-3.15951	0.000445356	1	1.54648
Paracetamol	Benzenoids	Phenols	151.063	6.94475e+08	9.94166e+08	0.517564	0.0200264	0.861111	1.13861	1.28947e+09	0.892782	0.000177998	1	1.5983	1.36354e+09	0.973357	7.05932e-05	1	1.26429
Oleic acid	Lipids and lipid-like molecules	Fatty Acyls	282.256	4.22143e+06	5.36185e+06	0.344998	0.283028	0.555556	0.209655	1.90796e+07	2.17622	0.00334675	1	1.24716	1.38368e+07	1.71271	0.0992688	0.833333	0.531701
2'-O-Methyladenosine	Nucleosides, nucleotides, and analogues	Purine nucleosides	281.112	5.00212e+06	9.0683e+06	0.858292	0.000849203	1	1.02761	3.77742e+06	-0.405139	0.109375	0.777778	0.439741	2.59579e+06	-0.946364	0.000295014	1	0.647292
Estriol	Lipids and lipid-like molecules	Steroids and steroid derivatives	288.173	1.03453e+07	4.86772e+06	-1.08766	0.00236151	0.972222	1.47147	4.68374e+06	-1.14325	0.00201174	0.972222	1.23664	3.78431e+06	-1.45088	0.000147295	1	1.11948
(-)-epigallocatechin	Phenylpropanoids and polyketides	Flavonoids	306.074	3.16646e+08	2.93164e+08	-0.111165	0.662092	0.472222	0.108305	1.36778e+08	-1.21104	0.0068232	0.972222	0.787067	3.44758e+07	-3.19922	2.70219e-07	1	1.39087
5-O-p-Coumaroyl shikimic acid			320.089	2.19614e+07	2.07595e+07	-0.0811934	0.924201	0.555556	0.0274016	1.16223e+07	-0.918075	0.0214451	0.888889	0.776809	4.3692e+06	-2.32953	4.13004e-05	1	1.35674
Etiocholanolone	Lipids and lipid-like molecules	Steroids and steroid derivatives	602.436	2.53683e+06	1.12423e+06	-1.17409	0.020812	0.833333	1.52718	1.67334e+06	-0.600294	0.227848	0.638889	0.507553	1.08403e+06	-1.22662	0.0162724	0.888889	0.942296
Ginkgolide C	Lipids and lipid-like molecules	Prenol lipids	440.13	5.91227e+06	3.21312e+06	-0.879738	0.085287	0.75	0.966061	1.96935e+06	-1.58599	0.0023799	0.944444	1.04381	3.4973e+06	-0.75747	0.0844019	0.777778	0.343376
5-benzhydryl-1-(phenylsulfonyl)-1H-pyrazole			374.113	8.23336e+06	1.85264e+06	-2.1519	5.09272e-05	1	1.19658	1.39401e+06	-2.56224	0.00138269	1	1.28349	594961	-3.79062	5.10603e-08	1	1.18054
Astilbin	Phenylpropanoids and polyketides	Flavonoids	450.116	2.3345e+06	2.20002e+06	-0.0855993	0.741238	0.5	0.204474	1.12568e+06	-1.05232	0.00223497	1	1.12077	1.92826e+06	-0.275814	0.357322	0.666667	0.340901
4-((5-(4-Nitrophenyl)oxazol-2-yl)amino)benzonitrile	Organoheterocyclic compounds	Azoles	306.078	466403	470497	0.0126072	0.920094	0.583333	0.027784	1.96229e+06	2.07289	3.57848e-05	1	1.12389	4.51481e+06	3.27502	7.46382e-07	1	1.31154
Pseudouridine	Nucleosides, nucleotides, and analogues	Nucleoside and nucleotide analogues	262.08	1.26662e+08	7.98293e+07	-0.665995	0.00463911	0.972222	1.56241	7.14369e+07	-0.826244	0.000948197	0.972222	1.39183	6.92186e+07	-0.871754	0.000731982	1	1.03728
4',7-Dihydroxyflavanone	Phenylpropanoids and polyketides	Flavonoids	256.073	7.92821e+07	7.45002e+07	-0.0897513	0.703893	0.611111	0.0597304	3.18762e+07	-1.31452	0.00438313	1	0.841334	6.88289e+06	-3.52591	3.65708e-08	1	1.51757
Astringin			406.126	5.78264e+06	6.93506e+06	0.26218	0.806558	0.583333	0.155497	3.99143e+06	-0.534823	0.000991019	1	0.640341	1.86562e+06	-1.63207	1.65003e-05	1	1.43098
Methylophiopogonanone A	Phenylpropanoids and polyketides	Homoisoflavonoids	342.11	3.22125e+06	3.00871e+06	-0.0984752	0.776823	0.75	0.269629	7.26114e+06	1.17258	0.0412288	0.888889	1.08455	3.70391e+06	0.201427	0.459559	0.527778	0.240872
Rotenone	Phenylpropanoids and polyketides	Isoflavonoids	394.141	5.37695e+07	2.00432e+07	-1.42368	0.00292992	1	0.609764	3.56804e+06	-3.91358	2.43782e-05	1	1.26941	528533	-6.66865	3.71386e-05	1	1.60987
Poricoic acid A	Lipids and lipid-like molecules	Prenol lipids	498.334	1.84767e+06	501647	-1.88096	0.000596434	1	1.22988	5.11939e+06	1.47027	0.00968297	0.944444	0.747602	5.60644e+06	1.60138	0.00154622	1	0.642744
Homoveratrumic acid	Benzenoids	Benzene and substituted derivatives	196.073	2.35055e+07	1.28735e+07	-0.868596	0.00207376	0.972222	1.8646	2.2718e+07	-0.0491652	0.694272	0.583333	0.128763	2.37726e+07	0.0162963	0.975892	0.472222	0.00592461
Poricoic acid B	Lipids and lipid-like molecules	Prenol lipids	484.319	1.10816e+07	2.04151e+07	0.881472	0.0450874	0.805556	1.1956	2.0064e+07	0.856441	0.0396671	0.861111	0.92837	1.39633e+07	0.333477	0.3237	0.666667	0.302093
Heptamethoxyflavone	Phenylpropanoids and polyketides	Flavonoids	432.142	2.61359e+06	1.62848e+06	-0.682508	0.00130414	0.972222	1.2056	1.62835e+06	-0.682625	0.00454248	1	0.891966	927398	-1.49477	0.000265433	1	1.42322
Cistanoside F	Lipids and lipid-like molecules	Fatty Acyls	488.153	1.64724e+07	1.02813e+07	-0.680032	0.014326	0.861111	1.55575	8.04699e+06	-1.03353	0.000943304	1	1.65078	6.45706e+06	-1.35111	0.000204501	1	1.58173
LPE 14:0	Lipids and lipid-like molecules	Glycerophospholipids	425.254	336575	575817	0.774684	0.102004	0.777778	0.940807	599097	0.831863	0.0972528	0.777778	0.743416	1.03451e+06	1.61995	0.0116597	0.944444	1.0573
MGDG 18:2_18:3			793.57	3.76891e+06	3.09728e+06	-0.283147	0.319675	0.638889	0.936331	1.60799e+06	-1.22889	0.00442031	0.944444	1.3147	1.65129e+06	-1.19056	0.0145915	0.888889	0.995802
(-)-chimonanthine	Organoheterocyclic compounds	Indoles and derivatives	346.214	2.52495e+06	733702	-1.78299	6.24588e-05	1	1.72848	1.17739e+06	-1.10066	0.00898766	0.972222	0.837539	1.6352e+06	-0.626784	0.0613654	0.805556	0.392517
ELK			388.232	1.99145e+06	2.35559e+06	0.242269	0.504179	0.638889	0.264239	918735	-1.1161	0.0163882	0.861111	1.06833	1.26906e+06	-0.650057	0.0955655	0.805556	0.369714
4-Hydroxymephenytoin	Organoheterocyclic compounds	Azolidines	234.099	822827	3.69477e+06	2.16682	0.000289196	1	1.54238	3.02265e+06	1.87715	0.00678871	1	0.965441	7.663e+06	3.21925	0.000129258	1	1.3053
Bisdemethoxycurcumin	Phenylpropanoids and polyketides	Diarylheptanoids	308.105	2.29673e+06	1.65148e+06	-0.475824	0.261893	0.75	0.270241	559560	-2.03722	0.00105865	0.972222	1.01072	194300	-3.56323	5.60793e-05	1	1.20605
7-O-Methylmangiferin	Organoheterocyclic compounds	Benzopyrans	436.1	1.55868e+06	3.51513e+06	1.17326	4.01113e-05	1	1.15592	5.84311e+06	1.90642	9.04538e-06	1	1.44447	8.50089e+06	2.44729	2.35174e-07	1	1.36654
Atractylenolide I	Lipids and lipid-like molecules	Prenol lipids	230.13	654401	668675	0.0311296	0.823919	0.5	0.0255957	2.2472e+06	1.77988	1.25156e-05	1	1.04925	6.47357e+06	3.30632	0.0046026	0.888889	1.287
13,14-dihydro-15-keto Prostaglandin A2	Lipids and lipid-like molecules	Fatty Acyls	356.194	2.64371e+06	4.20987e+06	0.671211	0.0329665	0.861111	1.34977	3.57655e+06	0.436001	0.117566	0.777778	0.732503	2.23122e+06	-0.244734	0.595551	0.583333	0.223945
Myricetin	Phenylpropanoids and polyketides	Flavonoids	318.038	687320	694941	0.0159073	0.872858	0.583333	0.0880018	1.3352e+06	0.957996	0.0466392	0.805556	0.52435	4.57275e+06	2.73401	1.5425e-05	1	1.20863
Neomangiferin	Organoheterocyclic compounds	Benzopyrans	584.135	7.3357e+06	1.62785e+07	1.14996	0.00190415	1	1.27886	8.45153e+06	0.204278	0.625654	0.611111	0.148108	7.72554e+06	0.0747008	0.85092	0.583333	0.112708
N2-tetrahydrofuran-2-ylmethyl-4-(4-fluorophenyl)-1,3-thiazol-2-amine			278.094	2.76758e+06	1.03348e+06	-1.42112	0.000704041	0.972222	1.11921	1.08459e+06	-1.35148	0.00938678	0.944444	0.935594	439971	-2.65315	2.97229e-05	1	1.17925
Chenodeoxycholic Acid	Lipids and lipid-like molecules	Steroids and steroid derivatives	438.298	392421	317820	-0.304191	0.0108835	0.916667	0.535549	204343	-0.941412	0.000225262	1	1.23564	119739	-1.71251	5.28385e-08	1	1.60876
7-(3,4-dihydroxyphenyl)-5-hydroxy-1-(4-hydroxyphenyl)heptan-3-one			352.131	4.32414e+06	585739	-2.88408	2.45317e-06	1	2.26744	440811	-3.29418	1.2239e-07	1	2.01701	295237	-3.87247	1.93223e-09	1	1.71281
(+)-Dihydrojasmonic acid	Lipids and lipid-like molecules	Fatty Acyls	212.141	2.0053e+07	5.04528e+06	-1.99081	0.00283729	1	2.08201	3.63104e+06	-2.46536	0.00058899	1	1.92001	2.2449e+06	-3.15909	0.00017901	1	1.8125
6-Benzyladenine	Organoheterocyclic compounds	Imidazopyrimidines	225.101	2.75826e+06	2.21854e+06	-0.314148	0.244694	0.583333	0.788551	1.71679e+06	-0.684047	0.038584	0.888889	0.995436	1.32778e+06	-1.05474	0.00174879	1	1.0028
Boc-beta-cyano-L-alanine	Organic acids and derivatives	Carboxylic acids and derivatives	214.095	2.10114e+06	2.16369e+06	0.0423174	0.745693	0.5	0.246397	3.47502e+06	0.725847	0.035387	0.861111	1.19204	5.08057e+06	1.27382	0.00243595	1	1.46862
GQH			378.11	2.11038e+08	1.06041e+08	-0.99288	0.0209226	0.944444	0.532687	2.12311e+07	-3.31325	2.39291e-05	1	1.3075	5.1106e+06	-5.36787	6.20819e-06	1	1.52627
Hexadecanedioic acid	Lipids and lipid-like molecules	Fatty Acyls	286.214	1.14717e+06	2.384e+06	1.05531	0.0129779	0.916667	1.10558	3.31197e+06	1.52961	0.00261882	1	1.12718	6.20834e+06	2.43613	0.000145325	1	1.24029
PG 16:1_16:1			718.478	4.50592e+06	2.10993e+06	-1.09463	0.109	0.861111	1.08811	1.20904e+06	-1.89796	0.011772	1	1.44938	1.35208e+06	-1.73664	0.0128941	0.888889	1.28305
2-(4-chlorophenyl)-3-phenylquinoxaline			316.077	1.25377e+06	1.70068e+06	0.439837	0.0715254	0.833333	0.31068	5.14046e+06	2.03562	1.20867e-05	1	1.18188	1.32147e+07	3.3978	9.15e-08	1	1.45754
2-(4,4-diphenyl-1-piperidinobuta-1,3-dienyl)phenyl acetate			423.21	1.70944e+06	5.1587e+06	1.59348	0.0633285	0.805556	0.667039	3.20164e+07	4.22721	8.92149e-05	1	1.62748	5.86206e+07	5.09981	6.18617e-08	1	1.52662
Bullatine G			714.45	687187	376926	-0.86642	0.234431	0.722222	0.797222	184837	-1.89445	0.0410703	0.888889	1.03175	468977	-0.551186	0.33857	0.75	0.450478
Adenosine5-phosphosulfate			427.02	1.04566e+06	1.26805e+06	0.278206	0.154061	0.722222	0.468952	2.31446e+06	1.14627	9.34848e-06	1	1.42806	2.7846e+06	1.41306	4.43603e-06	1	1.28539
TKK			375.252	345935	280677	-0.301586	0.0180671	1	0.889149	242126	-0.514738	0.00101784	1	1.21516	273640	-0.33822	0.15664	0.694444	0.793858
Uridine	Nucleosides, nucleotides, and analogues	Pyrimidine nucleosides	244.069	2.72923e+08	2.00656e+08	-0.443764	0.0138059	0.916667	1.19875	1.57669e+08	-0.79159	2.15727e-05	1	1.49688	1.55135e+08	-0.814969	1.81134e-05	1	1.1215
Dutasteride			550.199	3.91579e+06	200692	-4.28625	9.74808e-06	1	2.62453	170444	-4.52194	1.08908e-05	1	2.18061	149899	-4.70724	7.48683e-06	1	1.66124
2-hydroxy-3,6-diphenylcyclohexyl acetate			332.139	9.45019e+07	8.90508e+06	-3.40764	1.3935e-05	1	1.64207	9.61566e+06	-3.29689	5.63882e-05	1	1.26467	6.47124e+06	-3.86823	1.47968e-05	1	1.06876
3-bromo-2,6-dimethoxybenzoic acid			241.953	1.05294e+06	1.76055e+06	0.7416	0.00860832	0.944444	1.81865	1.50068e+06	0.511195	0.0243289	0.944444	1.0585	1.07208e+06	0.0259846	0.835908	0.527778	0.0723217
D-Gluconic acid	Organic oxygen compounds	Organooxygen compounds	196.058	7.95119e+07	3.15212e+07	-1.33485	0.000521284	1	1.92562	2.01488e+07	-1.98048	6.52957e-08	1	1.9795	2.07389e+07	-1.93883	6.21362e-07	1	1.42399
Columbin	Organoheterocyclic compounds	Naphthopyrans	358.141	1.05748e+07	491992	-4.42586	6.46228e-07	1	2.46068	1.00524e+06	-3.39503	0.000486951	1	1.4808	422321	-4.64615	1.33468e-06	1	1.37838
5-Aminosalicylic Acid	Benzenoids	Benzene and substituted derivatives	153.043	3.40821e+06	3.54421e+06	0.0564494	0.616606	0.555556	0.126937	3.7091e+06	0.122054	0.983965	0.722222	0.25292	1.41863e+06	-1.26452	4.14785e-06	1	1.38768
Cyanidin chloride	Phenylpropanoids and polyketides	Flavonoids	322.025	1.29105e+07	1.26012e+07	-0.0349855	0.608678	0.666667	0.168786	8.74547e+06	-0.561937	0.0013595	1	1.40852	7.46224e+06	-0.790865	8.6271e-05	1	1.42818
Vitamin B1	Organoheterocyclic compounds	Diazines	300.082	1.44135e+06	1.79246e+06	0.31452	0.00823125	0.944444	0.440041	1.65224e+06	0.197008	0.33331	0.611111	0.224207	5.75595e+06	1.99764	0.000162045	1	1.55868
Malonic acid	Organic acids and derivatives	Carboxylic acids and derivatives	104.011	9.85791e+06	8.55702e+06	-0.204173	0.26863	0.75	0.320747	1.66544e+07	0.75655	0.00235479	1	1.00227	1.76245e+07	0.838229	0.000806225	1	0.826512
4-(beta-D-Glucopyranosyloxy)-2-methylenebutanoic acid			300.082	1.33686e+07	1.11951e+07	-0.255986	0.591838	0.5	0.154753	5.98485e+07	2.16247	8.86544e-05	1	1.24812	9.02096e+07	2.75443	1.4852e-05	1	1.16012
ethyl 3-cyano-2-hydroxy-6-phenylisonicotinate			268.081	2.03883e+07	1.11965e+07	-0.864692	0.00012848	1	1.93556	1.26528e+07	-0.688286	0.00577554	0.944444	1.16332	1.2564e+07	-0.698447	0.0361116	1	0.942757
(S)-Equol	Phenylpropanoids and polyketides	Isoflavonoids	242.094	4.69636e+06	5.37139e+06	0.193751	0.342806	0.694444	0.27051	2.42393e+06	-0.954194	0.0452871	0.833333	0.570149	538738	-3.12389	5.2287e-05	1	1.33197
3,6-bis[(1H-indol-3-yl)methyl]piperazine-2,5-dione			394.139	2.17297e+07	1.97973e+06	-3.45629	0.000241297	1	1.9905	1.87479e+06	-3.53487	0.000106204	1	1.55276	1.60694e+06	-3.75728	4.39549e-05	1	1.20525
LPC 20:1	Lipids and lipid-like molecules	Glycerophospholipids	549.379	667879	1.03548e+06	0.632643	0.139131	0.916667	1.14031	1.87205e+06	1.48696	0.0201993	1	1.66272	1.82212e+06	1.44796	0.0247917	1	1.14724
Schisanhenol	Phenylpropanoids and polyketides	Tannins	402.203	1.69416e+06	1.24318e+06	-0.446534	0.348517	0.638889	0.434838	326530	-2.37529	0.000613415	1	1.03398	111667	-3.92329	0.000119431	1	1.239
PG 16:0_16:1			720.493	8.65473e+06	1.85693e+06	-2.22057	0.0524074	0.944444	1.41429	1.96846e+06	-2.13642	0.039182	0.916667	1.16345	3.40356e+06	-1.34644	0.13633	0.777778	0.716351
Testosterone sulfate	Lipids and lipid-like molecules	Steroids and steroid derivatives	368.168	4.17345e+06	7.26883e+06	0.800483	5.84993e-05	1	0.538514	4.88842e+07	3.55006	5.49935e-06	1	1.6817	8.881e+07	4.41141	0.000143689	1	1.44893
O-Feruloyl 4-hydroxylcoumarin	Organic oxygen compounds	Organooxygen compounds	338.079	927855	214277	-2.11442	5.57436e-06	1	1.7856	172713	-2.42553	2.3002e-07	1	1.61483	142095	-2.70704	2.24805e-07	1	1.31874
2,2-dimethyl-6,7-di[(4-nitrobenzyl)oxy]chroman-4-one			516.088	2.2476e+06	4.17766e+06	0.894313	0.34273	0.555556	0.521843	9.11979e+06	2.02062	0.000582508	1	1.31277	1.12485e+07	2.32328	1.29411e-05	1	1.14125
Obacunone	Lipids and lipid-like molecules	Prenol lipids	454.207	8.27574e+06	1.51101e+07	0.868556	0.00369128	0.916667	2.011	1.09617e+07	0.405506	0.0803093	0.722222	0.843089	9.60485e+06	0.214874	0.248444	0.638889	0.376009
3,4-Dihydroxybenzaldehyde	Organic oxygen compounds	Organooxygen compounds	138.032	3.85069e+08	2.28421e+08	-0.753423	0.00497247	1	1.28196	3.69382e+08	-0.0600014	0.607308	0.583333	0.113945	5.83341e+08	0.599224	6.18416e-05	1	0.557947
N', N''-DiFeruloylspermidine	Phenylpropanoids and polyketides	Cinnamic acids and derivatives	497.251	2.76004e+06	4.19308e+06	0.603322	0.00712739	0.916667	1.34164	3.62397e+06	0.392883	0.111055	0.777778	0.648872	5.00186e+06	0.857775	0.00347247	0.944444	1.05086
2-oxo-2H-chromene-3-carboxylic acid			190.027	5.1543e+07	4.27289e+07	-0.270566	0.248962	0.694444	0.362227	2.54224e+07	-1.01968	0.00170298	1	1.04402	1.92095e+07	-1.42395	4.10325e-05	1	1.02174
Prim-O-glucosylcimifugin	Organoheterocyclic compounds	Benzopyrans	468.163	1.76471e+07	7.21834e+06	-1.28969	0.0279536	0.916667	1.46499	1.9496e+07	0.143742	0.884807	0.638889	0.0363553	6.32477e+06	-1.48035	0.000192089	1	0.664795
1,2-dihydroxyheptadec-16-yn-4-yl acetate			348.227	1.30414e+07	2.23161e+07	0.774986	0.0220407	0.833333	0.86349	5.35609e+06	-1.28385	0.0121204	0.888889	1.00285	4.03309e+06	-1.69314	0.00165938	1	0.83708
2-({[2,6-bis(phenylthio)pyridin-3-yl]imino}methyl)phenol			414.093	2.6718e+07	1.47316e+07	-0.8589	0.0397551	0.861111	1.31381	3.67948e+07	0.461693	0.13689	0.777778	0.397673	1.30346e+07	-1.03547	0.000409036	1	0.732252
Glycoursodeoxycholic acid	Lipids and lipid-like molecules	Steroids and steroid derivatives	449.314	123487	109340	-0.175547	0.0606743	0.833333	0.528753	77099.5	-0.679572	5.92698e-05	1	1.42561	62325.7	-0.986465	4.54995e-08	1	1.49673
Indole-3-acetic acid	Organoheterocyclic compounds	Indoles and derivatives	175.063	1.03465e+06	733782	-0.495727	0.0191122	0.888889	1.45281	858932	-0.268533	0.212723	0.666667	0.632721	1.18528e+06	0.196076	0.148195	0.722222	0.344835
Tinnevellin glucoside			426.152	601604	489520	-0.297448	0.415964	0.666667	0.416942	268612	-1.16329	0.00444714	0.944444	1.26851	174172	-1.7883	0.000253311	1	1.44405
3-methyl-5-oxo-5-(4-toluidino)pentanoic acid			257.103	2.3792e+06	3.19052e+06	0.423314	0.0273252	0.916667	0.354545	5.11968e+06	1.10558	0.000377963	1	0.682278	2.80332e+07	3.55859	5.6559e-07	1	1.58475
2-(2,6-dimethoxyphenyl)-5,6-dimethoxy-4H-chromen-4-one			324.1	5.08898e+06	1.25953e+06	-2.01449	0.0132323	0.888889	1.3479	4.49424e+06	-0.1793	0.707703	0.638889	0.34765	2.89693e+06	-0.81285	0.436418	0.555556	0.200808
6-(7-methyloctyl)-1H,3H,4H,6H-furo[3,4-c]furan-1-one			252.172	4.39623e+06	4.06711e+06	-0.112262	0.353789	0.638889	0.240955	3.51182e+06	-0.324047	0.0133296	0.888889	0.551358	2.26437e+06	-0.957159	0.0111452	1	1.33193
DG O-18:3_28:6			749.63	323624	634789	0.97196	0.0320968	0.888889	1.52792	615388	0.927178	0.027722	0.916667	1.22378	607975	0.909695	0.055378	0.722222	0.801005
Sarracenin			226.084	1.2428e+08	1.42529e+08	0.197656	0.0409311	0.833333	0.707569	1.58843e+08	0.354002	0.000164932	1	1.00469	1.84796e+08	0.57234	5.36382e-05	1	1.16896
O1-(4-chlorobenzoyl)-4-nitrobenzene-1-carbohydroximamide			319.036	7.16547e+06	3.13209e+06	-1.19394	0.00191864	1	1.83135	2.6222e+06	-1.45028	0.000457962	1	1.64669	3.08132e+06	-1.21751	0.00144278	1	1.01658
L-Methionine Methyl Ester			163.067	1.6107e+06	2.8981e+06	0.847418	1.15704e-07	1	0.880532	5.86775e+06	1.86512	0.000250072	1	1.46068	9.41686e+06	2.54756	4.08378e-05	1	1.4855
N1-isopropyl-2-(1H-2-pyrrolylcarbonyl)-1-hydrazinecarboxamide			248.066	3.98583e+06	6.07284e+06	0.607493	0.00015726	1	1.42072	7.01664e+06	0.815902	1.31794e-05	1	1.50284	6.45254e+06	0.694986	4.16226e-05	1	0.935537
L-Tyrosine	Organic acids and derivatives	Carboxylic acids and derivatives	164.047	2.21202e+07	4.3665e+07	0.98111	1.29017e-05	1	1.97462	4.55651e+07	1.04256	0.00116066	1	1.60885	4.16221e+07	0.911985	1.7031e-05	1	1.05738
L-Dopa	Organic acids and derivatives	Carboxylic acids and derivatives	197.072	3.41612e+07	8.07432e+06	-2.08095	3.79732e-05	1	1.97075	1.09642e+07	-1.63956	6.31017e-05	1	1.19292	4.44881e+06	-2.94087	3.74799e-07	1	1.55714
(2R,3S,4S,5R,6R)-2-(hydroxymethyl)-6-(propan-2-yloxy)oxane-3,4,5-triol			222.11	5.6452e+06	5.48779e+06	-0.0407988	0.613959	0.527778	0.0993211	3.56989e+06	-0.661147	0.0218735	1	0.995632	2.41111e+06	-1.22733	1.24413e-06	1	1.19976
10-Deacetylbaccatin-III	Lipids and lipid-like molecules	Prenol lipids	544.228	580571	753146	0.375456	0.14545	0.805556	0.449675	1.40532e+06	1.27535	3.32127e-05	1	1.28799	1.34912e+06	1.21647	5.36726e-05	1	0.894941
N-p-Coumaroylagmatine	Phenylpropanoids and polyketides	Cinnamic acids and derivatives	276.157	459681	369571	-0.31478	0.108976	0.75	0.198806	4.34811e+06	3.24168	1.3876e-05	1	1.22333	5.0617e+06	3.46092	0.000102966	1	0.930421
5-[5-(ethylsulfonyl)-2-hydroxyanilino]-5-oxopentanoic acid			332.102	2.50161e+07	2.79543e+06	-3.16172	0.000191371	1	2.2334	4.04263e+06	-2.62949	0.00118512	1	1.5333	2.24594e+06	-3.47747	1.89124e-05	1	1.34438
4-methoxy-6-(prop-2-en-1-yl)-2H-1,3-benzodioxole			192.079	6.83027e+07	9.01697e+07	0.4007	0.0860163	0.833333	0.853127	1.50996e+08	1.14449	0.000997427	1	1.80018	1.15641e+08	0.759639	0.00709376	1	0.891834
D-Ribulose 5-phosphate	Organic oxygen compounds	Organooxygen compounds	230.019	2.33619e+06	1.87158e+06	-0.319902	0.0671152	0.833333	0.436712	4.18024e+06	0.839427	0.000673547	1	0.782885	6.44908e+06	1.46494	4.09957e-06	1	1.0035
methyl 4-methyl-2-oxo-2H-pyran-6-carboxylate			168.042	5.54191e+07	8.11004e+07	0.549325	0.00269401	0.972222	1.21568	1.01995e+08	0.880046	4.14458e-05	1	1.54214	1.12397e+08	1.02015	1.96735e-05	1	1.29838
7-Hydroxycoumarine	Phenylpropanoids and polyketides	Coumarins and derivatives	162.032	6.22209e+08	3.64022e+08	-0.773373	0.0163475	0.916667	1.26381	6.95949e+08	0.161582	0.473845	0.638889	0.190187	7.18055e+08	0.206695	0.225567	0.722222	0.206479
3-methyl-4-[2-(2-methylphenyl)hydrazono]-4,5-dihydro-1H-pyrazol-5-one			216.1	2.94013e+06	3.19031e+06	0.117816	0.19632	0.694444	0.228259	2.15509e+06	-0.448135	0.00477866	0.944444	0.607974	950062	-1.62979	9.02627e-07	1	1.57712
(-)-Deguelin	Phenylpropanoids and polyketides	Isoflavonoids	372.157	7.2623e+06	1.09492e+06	-2.72959	0.000106082	1	1.7598	2.00998e+06	-1.85324	0.00817496	1	1.10337	1.50262e+06	-2.27295	0.00393404	1	0.94566
PC 17:1_17:2			755.546	2.62526e+07	1.98878e+07	-0.400575	0.332118	0.666667	0.771787	4.62945e+06	-2.50355	0.0161519	0.944444	1.35003	4.3587e+06	-2.59049	0.0105735	0.972222	0.923069
Isoguanosine	Nucleosides, nucleotides, and analogues	Purine nucleosides	283.092	1.24063e+08	9.47456e+07	-0.388941	0.161686	0.722222	0.416014	3.56355e+07	-1.79969	0.000204861	1	1.41421	4.08615e+07	-1.60226	0.00014057	1	0.895276
Phlorizin	Phenylpropanoids and polyketides	Flavonoids	458.119	8.55255e+07	2.44414e+08	1.5149	0.00180551	1	1.41031	1.41843e+08	0.729874	0.341318	0.638889	0.407284	4.8162e+07	-0.828458	0.0259114	0.833333	0.469843
Pyrroloquinoline quinone	Organoheterocyclic compounds	Quinolines and derivatives	330.011	1.1801e+07	1.08919e+07	-0.115651	0.309317	0.638889	0.281196	7.71935e+06	-0.612359	8.97155e-05	1	0.96235	6.24934e+06	-0.917133	2.58873e-06	1	1.04692
Ferulic acid O-hexoside	Phenylpropanoids and polyketides	Cinnamic acids and derivatives	356.111	949206	3.09187e+06	1.70369	6.87159e-06	1	1.14786	9.83304e+06	3.37285	1.7636e-07	1	1.79011	9.98844e+06	3.39547	0.0137835	0.833333	1.1018
Artesunate			384.178	1.21965e+07	1.12602e+07	-0.115233	0.280716	0.722222	0.145014	4.5744e+06	-1.41482	2.81058e-07	1	1.22734	2.17759e+06	-2.48566	2.71103e-06	1	1.60566
Chlorogenic acid methyl ester			368.111	6.38682e+06	1.12762e+07	0.820112	0.018581	0.916667	0.706387	2.0244e+07	1.66433	0.000284005	1	1.01229	5.07378e+07	2.98989	4.4517e-06	1	1.30881
Phloretin	Phenylpropanoids and polyketides	Linear 1,3-diarylpropanoids	274.084	6.94033e+08	5.43003e+08	-0.354045	0.0976035	0.777778	0.247478	2.9627e+08	-1.22809	0.00294361	1	0.778357	5.38257e+07	-3.68864	6.7613e-09	1	1.58475
Isofraxidin	Phenylpropanoids and polyketides	Coumarins and derivatives	222.053	7.98012e+07	3.39685e+07	-1.23221	0.00608968	1	1.37653	2.33841e+07	-1.77088	1.34422e-05	1	1.31736	2.28521e+07	-1.80408	0.000118999	1	0.992115
LPC 18:2	Lipids and lipid-like molecules	Glycerophospholipids	541.314	4.97334e+07	2.76572e+07	-0.846557	0.000499346	1	1.26545	4.12289e+07	-0.270559	0.200648	0.722222	0.362492	8.65461e+07	0.799255	0.000517084	1	0.698535
LPC 18:3	Lipids and lipid-like molecules	Glycerophospholipids	539.299	9.79116e+06	1.60177e+07	0.710113	0.0324526	0.833333	1.0602	1.61384e+07	0.720949	0.0764209	0.833333	0.83815	3.7365e+07	1.93213	0.000306599	1	1.44511
D(+)-Melezitose O-rhamnoside			650.227	1.04126e+06	140105	-2.89375	0.000316041	1	2.38594	97309.9	-3.4196	0.000117747	1	2.24116	80574	-3.69187	9.29856e-05	1	1.77519
Folinic acid	Organoheterocyclic compounds	Pteridines and derivatives	473.166	3.03742e+07	2.48898e+07	-0.287289	0.0996001	0.777778	0.354881	1.10276e+07	-1.46173	3.80255e-05	1	1.39076	5.58166e+06	-2.44408	3.1668e-07	1	1.68331
2-Isopropylmalic acid	Lipids and lipid-like molecules	Fatty Acyls	130.063	4.56623e+07	1.26582e+08	1.47099	8.54588e-08	1	2.3025	1.28981e+08	1.49808	0.000656514	1	1.61296	1.2333e+08	1.43344	1.17429e-06	1	1.17201
LPC 18:0	Lipids and lipid-like molecules	Glycerophospholipids	569.369	569971	877838	0.623067	0.280943	0.694444	0.806108	1.42511e+06	1.32212	0.034444	0.944444	1.16447	1.77471e+06	1.63862	0.0166429	1	1.00636
Nardosinone	Lipids and lipid-like molecules	Prenol lipids	250.158	3.03889e+06	3.02265e+06	-0.00773075	0.972059	0.527778	0.026904	2.35175e+06	-0.36981	0.00377017	1	0.952969	1.7374e+06	-0.806611	5.11489e-06	1	1.47435
LPC 18:1	Lipids and lipid-like molecules	Glycerophospholipids	567.353	5.57888e+06	6.37356e+06	0.192125	0.369403	0.416667	0.431906	6.99717e+06	0.326796	0.184559	0.805556	0.494646	1.2298e+07	1.14038	0.00196617	1	1.13476
8,8-dimethyl-2-phenyl-4H,8H-pyrano[2,3-h]chromen-4-one			304.11	1.85478e+07	1.60365e+06	-3.53181	6.72783e-07	1	2.04371	1.9838e+06	-3.22491	5.80277e-05	1	1.53898	1.07214e+06	-4.11269	1.68181e-06	1	1.4003
Polyphyllin V	Lipids and lipid-like molecules	Steroids and steroid derivatives	722.422	3.66389e+06	2.6459e+06	-0.469617	0.089891	0.805556	0.762298	1.90914e+06	-0.940452	0.0118678	0.888889	1.36332	2.09113e+06	-0.809094	0.00725356	0.972222	0.742542
Alpha-Mangostin	Organoheterocyclic compounds	Benzopyrans	410.173	4.26813e+06	3.35448e+06	-0.347516	0.666931	0.583333	0.200216	1.07663e+06	-1.98709	0.0333947	0.861111	0.745913	218530	-4.2877	0.001092	1	1.25113
Arctiin	Lignans, neolignans and related compounds	Lignan glycosides	534.212	2.10903e+06	1.15711e+06	-0.866051	0.0147916	0.861111	0.838671	676926	-1.63951	0.00265302	0.972222	1.24937	354564	-2.57246	1.50002e-05	1	1.24423
Avocadyne 1-acetate	Lipids and lipid-like molecules	Fatty Acyls	308.235	8.55534e+06	5.97214e+06	-0.518578	0.00528733	0.944444	0.904616	6.00655e+06	-0.510288	0.0306712	0.861111	0.798055	3.33279e+06	-1.36009	8.18331e-07	1	1.33861
N-p-Coumaroylspermidine	Phenylpropanoids and polyketides	Cinnamic acids and derivatives	291.195	500709	2.54917e+06	2.34798	0.000291301	1	2.08192	717606	0.519218	0.458944	0.361111	0.269196	405846	-0.303043	0.552428	0.5	0.0929996
Kaji-ichigoside F1	Lipids and lipid-like molecules	Prenol lipids	650.402	300384	208494	-0.526805	0.00947698	1	1.04557	164730	-0.866707	0.0019184	0.972222	1.31906	259194	-0.212778	0.341088	0.583333	0.402271
RKK			430.306	152674	511857	1.74528	0.000422263	0.972222	2.02067	521482	1.77216	0.000432653	0.972222	1.61297	299519	0.972192	0.0106387	0.944444	0.658649
Lawsone	Benzenoids	Naphthalenes	174.032	1.67502e+08	2.59953e+08	0.634071	0.017523	0.861111	1.19833	1.87727e+08	0.164456	0.246328	0.722222	0.270786	1.85768e+08	0.149321	0.359173	0.694444	0.170786
4-decyl-3-hydroxy-5-oxooxolane-2,3-dicarboxylic acid			352.151	1.33109e+07	1.6614e+07	0.319796	0.0103431	0.888889	0.475724	1.05326e+07	-0.337736	0.0135947	0.861111	0.385281	5.70339e+06	-1.22271	0.0100714	1	1.18683
Alisol B 23-acetate	Lipids and lipid-like molecules	Prenol lipids	514.365	2.38339e+07	9.85587e+06	-1.27396	0.00400402	0.944444	1.65261	1.07625e+07	-1.147	0.00646822	1	1.05388	7.05858e+06	-1.75556	0.0035059	1	1.37046
Flavokawain A	Phenylpropanoids and polyketides	Linear 1,3-diarylpropanoids	314.117	1.01388e+07	1.37208e+06	-2.88544	2.49701e-06	1	1.85416	1.89028e+06	-2.42321	0.00175162	1	1.38345	1.04786e+06	-3.27436	1.77608e-06	1	1.21682
Flavokawain B	Phenylpropanoids and polyketides	Linear 1,3-diarylpropanoids	284.105	1.94002e+06	1.22668e+06	-0.661321	0.0195541	0.888889	0.82332	1.44496e+06	-0.425045	0.0604195	0.833333	0.405201	362235	-2.42108	1.00137e-05	1	1.71762
Sweroside	Organic oxygen compounds	Organooxygen compounds	358.127	5.5088e+07	4.19671e+07	-0.39248	0.0374349	0.861111	0.852506	5.02689e+07	-0.132073	0.389668	0.611111	0.224754	2.92223e+07	-0.914668	0.000430212	1	1.01719
Obscurolide A1	Benzenoids	Benzene and substituted derivatives	323.137	9.70225e+06	4.5754e+06	-1.08442	0.0889178	0.75	0.857303	2.89061e+06	-1.74695	0.00960975	0.916667	1.21349	6.58665e+06	-0.558774	0.468837	0.611111	0.212245
Suberic acid	Lipids and lipid-like molecules	Fatty Acyls	174.089	1.51838e+07	1.42961e+07	-0.0869189	0.47037	0.666667	0.241	1.0529e+07	-0.528174	0.0156471	0.916667	1.18057	8.58355e+06	-0.822892	9.53183e-05	1	1.2689
Heteroclitin D	Phenylpropanoids and polyketides	Tannins	482.193	2.88644e+06	1.67209e+06	-0.787638	0.123563	0.75	0.665499	156849	-4.20184	9.3577e-08	1	1.72505	117518	-4.61833	2.73939e-06	1	1.37751
Tricin 4'-O-(syringyl alcohol) ether			496.136	2.79445e+06	2.0004e+06	-0.482278	0.749606	0.5	0.203083	1.88423e+06	-0.568592	0.605895	0.527778	0.262457	839220	-1.73545	0.026174	1	1.0103
Ipriflavone	Phenylpropanoids and polyketides	Isoflavonoids	280.11	846882	146998	-2.52636	0.00167671	1	2.41351	151299	-2.48475	0.000668233	1	1.93724	130853	-2.69422	0.000757985	1	1.50375
Irisflorentin	Phenylpropanoids and polyketides	Isoflavonoids	386.1	1.53966e+07	917806	-4.06827	5.58681e-06	1	2.28079	5.67703e+06	-1.4394	0.0537951	0.888889	0.981544	1.93103e+06	-2.99517	0.000274251	1	1.04609
N-Acetyl-L-glutamine	Organic acids and derivatives	Carboxylic acids and derivatives	188.08	5.70107e+06	1.20658e+07	1.08162	0.000263402	1	0.772627	3.26291e+07	2.51685	0.00028506	1	1.37926	5.86342e+07	3.36244	0.000886255	1	1.25106
Camelliaside A	Phenylpropanoids and polyketides	Flavonoids	756.211	2.10182e+06	6.55702e+06	1.6414	0.542673	0.527778	0.382638	1.05539e+07	2.32806	0.000608072	0.972222	1.12702	1.50043e+07	2.83566	0.00010199	1	0.993724
Osalmide	Organic acids and derivatives	Carboxylic acids and derivatives	229.073	4.56809e+06	1.58062e+07	1.79083	0.00159153	1	1.33341	7.98088e+06	0.804956	0.871316	0.666667	0.105182	2.36559e+07	2.37253	2.35011e-07	1	1.09546
Acetophenone	Organic oxygen compounds	Organooxygen compounds	120.058	1.26234e+09	1.53498e+09	0.282119	0.0881436	0.777778	0.956553	1.6695e+09	0.403319	0.00976015	0.916667	1.09972	1.55302e+09	0.298977	0.0445072	0.777778	0.59343
D-Fructose 1-phosphate	Organic oxygen compounds	Organooxygen compounds	214.024	3.39601e+07	1.69236e+07	-1.0048	0.0287618	0.916667	1.10169	9.7288e+06	-1.80351	1.69725e-05	1	1.19074	8.54384e+06	-1.99088	3.13109e-06	1	0.948717
Octhilinone			213.115	1.26119e+07	1.14884e+07	-0.134605	0.336686	0.694444	0.158135	6.4609e+06	-0.964982	0.00013685	1	0.963989	4.13764e+06	-1.60791	0.0122494	1	1.34539
Angelol B	Phenylpropanoids and polyketides	Coumarins and derivatives	376.152	1.97082e+07	1.545e+07	-0.351187	0.000848994	0.972222	0.436631	7.76679e+06	-1.34341	1.09038e-08	1	1.20838	3.37953e+06	-2.5439	1.49867e-07	1	1.68654
3-hydroxy-3,4-bis[(4-hydroxy-3-methoxyphenyl)methyl]oxolan-2-one			396.119	1.08948e+07	1.15374e+07	0.0826697	0.914856	0.583333	0.0521554	3.35961e+06	-1.69728	0.00332138	1	1.54604	2.99721e+06	-1.86195	8.48213e-05	1	1.11537
1,4-dihydro-1-Methyl-4-oxo-3-pyridinecarboxamide			152.059	1.26271e+07	1.61066e+07	0.351132	0.0679034	0.805556	0.324402	6.77481e+06	-0.89827	0.00467601	1	0.643066	1.54069e+06	-3.03487	8.31841e-08	1	1.53153
6-[2-(2H-1,3-benzodioxol-5-yl)ethyl]-4-methoxy-2H-pyran-2-one			296.066	1.18017e+07	8.68971e+06	-0.441614	0.0417529	0.972222	0.480351	7.17048e+06	-0.718853	0.0196144	0.972222	0.621158	1.61531e+06	-2.86911	8.4701e-08	1	1.60413
Sulforidazine	Organoheterocyclic compounds	Benzothiazines	402.152	1.16068e+07	9.51835e+06	-0.286188	0.320876	0.75	0.507911	6.32285e+06	-0.876323	0.00683781	0.888889	0.877906	3.32151e+06	-1.80506	5.67936e-05	1	1.33969
N,N-dimethyl-5-nitro-6-[3-(trifluoromethyl)phenoxy]pyrimidin-4-amine			328.077	8.91123e+06	1.13967e+07	0.354923	0.0598022	0.861111	0.781989	1.48639e+07	0.738116	0.0154692	1	1.19247	1.72287e+07	0.951115	0.00717275	0.972222	1.13382
2-Phenylacetamide	Benzenoids	Benzene and substituted derivatives	118.042	4.08447e+06	7.76535e+06	0.926904	0.000171585	1	1.58232	9.14631e+06	1.16304	0.00388346	1	1.48934	6.28959e+06	0.622819	0.00113317	1	0.612197
Valine	Organic acids and derivatives	Carboxylic acids and derivatives	117.079	2.75649e+08	3.17459e+08	0.203739	0.0660768	0.777778	0.24161	6.91425e+08	1.32674	0.00205574	1	1.14948	1.17788e+09	2.09529	1.79213e-07	1	1.40543
4'-Hydroxypropiophenone	Organic oxygen compounds	Organooxygen compounds	150.068	7.56204e+06	6.85879e+06	-0.140822	0.785255	0.666667	0.0623526	3.11189e+07	2.04094	7.27535e-05	1	1.14398	7.1418e+07	3.23944	1.77728e-06	1	1.31592
Cimifugin	Organoheterocyclic compounds	Benzopyrans	306.11	5.2207e+09	4.07225e+09	-0.358416	0.122962	0.722222	0.296363	1.92206e+09	-1.44159	0.00183415	1	0.937302	4.63534e+08	-3.49349	5.56721e-08	1	1.56717
Bis(2-methyl-3-furyl)disulphide			226.011	4.17837e+06	7.78104e+06	0.897022	0.000222094	1	1.38978	9.05503e+06	1.11578	0.00249935	1	1.2014	1.33751e+07	1.67854	8.75752e-07	1	1.37878
7-Methoxyflavone	Phenylpropanoids and polyketides	Flavonoids	482.179	4.75783e+06	1.35621e+07	1.5112	9.72464e-06	1	1.36388	2.9313e+06	-0.698764	0.0452978	0.833333	0.594786	1.33119e+06	-1.83758	0.000133269	1	0.980846
Tricin 4'-O-(syringyl alcohol) ether O-hexoside			658.188	3.18417e+06	3.45637e+06	0.118344	0.885315	0.638889	0.237843	2.22019e+06	-0.520234	0.0399251	0.888889	0.714788	1.27406e+06	-1.32148	3.12634e-06	1	1.15975
PI 34:2	Lipids and lipid-like molecules	Glycerophospholipids	856.506	824004	6.27814e+06	2.92961	0.0140156	1	1.74056	759215	-0.118143	0.72366	0.527778	0.111969	666850	-0.305289	0.352114	0.638889	0.138192
ALK			165.113	460143	518370	0.1719	0.801774	0.5	0.151957	822638	0.838176	0.0331473	0.861111	1.05829	615132	0.418814	0.0331865	0.861111	0.45856
Chrysophanic Acid	Benzenoids	Anthracenes	254.058	6.66379e+06	197083	-5.07947	5.09689e-09	1	2.70398	268423	-4.63376	1.36075e-06	1	1.99981	139360	-5.57946	3.79901e-08	1	1.70469
α-Hydroxyalprazolam	Organoheterocyclic compounds	Benzodiazepines	324.076	9.35872e+06	1.61476e+06	-2.53499	6.08262e-08	1	1.18577	1.10319e+06	-3.08463	0.000518698	1	1.22908	264225	-5.14647	3.11549e-08	1	1.39832
4-D-Hydroxysphinganine	Organic nitrogen compounds	Organonitrogen compounds	317.293	663608	499368	-0.410228	0.0837098	0.861111	0.31989	2.6673e+06	2.00698	0.00104178	1	1.07882	1.79959e+06	1.43927	0.218838	0.833333	0.367602
Toddalolactone	Phenylpropanoids and polyketides	Coumarins and derivatives	308.126	2.25557e+07	1.95312e+07	-0.207707	0.0813586	0.805556	0.268277	7.15759e+06	-1.65594	0.00174753	1	1.6375	5.62136e+06	-2.0045	3.53087e-09	1	1.34019
Coumalic acid	Organoheterocyclic compounds	Pyrans	140.011	8.78487e+06	7.4535e+06	-0.237104	0.359935	0.638889	0.379972	2.21199e+07	1.33225	8.68205e-05	1	1.14951	2.48673e+07	1.50116	3.71864e-05	1	0.943372
N-[2-chloro-6-(trifluoromethoxy)phenyl]-2,2-dimethylpropanamide			295.059	676072	892213	0.400211	0.0223481	0.888889	0.218647	4.78524e+06	2.82334	1.48419e-05	1	1.15451	3.29608e+07	5.60743	7.04983e-08	1	1.70341
Linoleoyl ethanolamide	Organic nitrogen compounds	Organonitrogen compounds	323.282	1.08191e+08	6.60392e+07	-0.71219	0.0211384	0.888889	1.30588	7.83718e+07	-0.465177	0.105186	0.777778	0.662202	1.25445e+08	0.213466	0.25646	0.666667	0.338356
LDGTS 18:1	Lipids and lipid-like molecules	Glycerolipids	499.387	699091	1.14096e+06	0.706699	0.114035	0.777778	0.786321	1.44584e+06	1.04836	0.00793854	0.944444	1.01571	2.0703e+06	1.56629	0.00278681	0.944444	1.04113
L-Methionine sulfoxide	Organic acids and derivatives	Carboxylic acids and derivatives	165.046	7.60089e+06	7.71475e+06	0.021451	0.751028	0.5	0.0391913	9.4299e+06	0.311074	0.077631	0.833333	0.358698	2.41227e+07	1.66615	3.21879e-05	1	1.36897
9-Oxo-10(E),12(E)-octadecadienoic acid	Lipids and lipid-like molecules	Fatty Acyls	294.219	8.67575e+07	9.81115e+07	0.177434	0.178511	0.805556	0.405148	1.37323e+08	0.662509	0.0099505	0.944444	1.12845	9.94092e+07	0.196391	0.283359	0.694444	0.239761
Methylparaben	Benzenoids	Benzene and substituted derivatives	152.047	7.96302e+07	4.94573e+07	-0.687132	0.019284	0.916667	1.1969	9.59674e+07	0.269228	0.254054	0.722222	0.364941	9.84987e+07	0.306788	0.0900103	0.777778	0.342834
3-N-butyl-4,5-dihydrophthalide			192.115	7.86242e+06	6.42912e+06	-0.290354	0.00568699	0.972222	0.446744	3.2462e+06	-1.27622	7.04658e-08	1	1.43437	2.05667e+06	-1.93466	8.7395e-09	1	1.59138
Gomisin D	Phenylpropanoids and polyketides	Tannins	530.213	1.46492e+06	1.37728e+06	-0.0889924	0.92559	0.555556	0.0395498	567385	-1.36842	0.00100887	1	1.40331	470975	-1.6371	0.000207637	1	1.25738
6-Chloropurine	Organoheterocyclic compounds	Imidazopyrimidines	154.004	6.27763e+06	5.51444e+06	-0.187007	0.312734	0.638889	0.944248	4.71672e+06	-0.412436	0.000247623	1	1.10709	4.11302e+06	-0.610021	1.17478e-05	1	1.19939
1-O-(3,4,5-Trimethoxybenzoyl)-beta-L-galactopyranose			396.103	253580	1.51726e+06	2.58095	7.30413e-07	1	1.25162	5.73568e+06	4.49945	3.13677e-05	1	1.6737	6.89428e+06	4.76489	3.25417e-06	1	1.31579
5-[(E)-2-(3,5-dihydroxyphenyl)ethenyl]-2-methoxybenzene-1,3-diol			274.084	1.32425e+07	2.04126e+07	0.62429	0.0124492	0.972222	0.597848	9.99677e+06	-0.405636	0.0566527	0.861111	0.361262	2.78372e+06	-2.25009	1.32379e-07	1	1.31597
7-hydroxy-5-methoxy-2-phenyl-3,4-dihydro-2H-1-benzopyran-4-one			270.086	2.62869e+06	1.34549e+06	-0.966207	0.00467684	0.972222	0.794998	399154	-2.71932	1.52591e-05	1	1.67356	244621	-3.42572	2.54952e-07	1	1.52346
Levodopa			197.068	5.44879e+06	5.32035e+06	-0.0344155	0.676215	0.555556	0.0758448	3.12581e+06	-0.801708	0.0019809	1	1.16365	1.78564e+06	-1.60949	5.07596e-07	1	1.64745
Jasmonic acid	Lipids and lipid-like molecules	Fatty Acyls	210.125	8.72528e+06	1.02663e+07	0.234642	0.776905	0.555556	0.0724825	2.29251e+06	-1.92827	7.84911e-06	1	1.01737	1.11086e+06	-2.97352	2.37207e-09	1	1.12706
3-Methyl-2-Oxobutanoic Acid	Organic acids and derivatives	Keto acids and derivatives	116.047	3.12612e+07	3.40314e+07	0.122494	0.0136583	0.944444	0.30367	4.01265e+07	0.360183	0.0151006	0.861111	0.674018	6.92083e+07	1.14657	0.000660537	1	1.56178
Prunin	Phenylpropanoids and polyketides	Flavonoids	434.119	3.93713e+06	1.18592e+07	1.59079	0.0303785	0.888889	1.52941	6.98128e+06	0.82635	0.061974	0.777778	0.770285	4.51507e+06	0.197607	0.363591	0.722222	0.25192
Plantagoside	Phenylpropanoids and polyketides	Flavonoids	466.112	6.33157e+06	6.7646e+06	0.0954435	0.817687	0.527778	0.138363	1.68296e+07	1.41036	0.0144415	0.944444	0.677867	4.41658e+07	2.80229	0.000252841	1	1.04878
DL-α-Methoxyphenylacetic acid	Benzenoids	Benzene and substituted derivatives	166.063	4.2262e+07	5.01046e+07	0.245581	0.137437	0.722222	0.511251	7.32011e+07	0.792502	3.23639e-05	1	1.24328	9.5329e+07	1.17355	1.71082e-06	1	1.34028
Deoxyarbutin	Benzenoids	Phenols	194.094	8.28598e+06	9.08043e+06	0.132088	0.287935	0.694444	0.444164	6.25447e+06	-0.405786	0.0169978	0.916667	0.87207	5.1471e+06	-0.686914	0.00152229	1	1.10097
4-{3-[(3,4-dihydroxyphenyl)methyl]-2-methylbutyl}benzene-1,2-diol			324.136	1.52472e+07	1.6477e+06	-3.21002	1.17462e-05	1	1.75317	4.21978e+06	-1.85331	0.0094374	1	0.928089	1.19349e+06	-3.67529	5.62769e-06	1	1.15443
dimethyl N~1~,N~4~-dicyanotetrahydropyrazine-1,4-dicarbimidothioate			282.071	1.31673e+07	1.89362e+07	0.524184	0.0388742	0.833333	0.623325	3.13304e+07	1.2506	2.21236e-06	1	1.25393	5.0875e+07	1.94999	3.53364e-10	1	1.44192
D-(+)-Galactose	Organic oxygen compounds	Organooxygen compounds	226.069	6.61444e+07	9.98661e+07	0.594377	0.00110443	0.972222	0.835937	1.49232e+08	1.17386	1.74471e-05	1	1.17479	1.41978e+08	1.10197	0.0224564	0.833333	0.730216
MGDG O-20:0_18:1			858.694	184137	279172	0.600378	0.114365	0.694444	1.25084	354622	0.945506	0.0406872	0.916667	1.27113	219513	0.253529	0.363988	0.611111	0.36888
Cytidine	Nucleosides, nucleotides, and analogues	Pyrimidine nucleosides	261.096	2.21645e+06	2.87458e+06	0.375101	0.0922064	0.805556	0.684431	1.36737e+06	-0.696852	0.0164069	0.944444	1.17875	2.83839e+06	0.356821	0.0300235	0.861111	0.403092
O-p-coumaroyl-O-salicyloyl quinic acid			458.121	3.42791e+06	1.06058e+07	1.62946	0.000673903	1	2.27968	9.40948e+06	1.45678	0.00899131	0.972222	1.35737	8.76517e+06	1.35445	0.0520981	0.861111	0.85658
octadec-9-ynoic acid			262.23	3.23461e+06	4.91897e+06	0.604762	9.76687e-06	1	1.67674	2.78302e+06	-0.216943	0.0482508	0.888889	0.492169	2.81808e+06	-0.198882	0.0175187	0.888889	0.320248
Cephalotaxine	Alkaloids and derivatives	Cephalotaxus alkaloids	315.147	2.90187e+06	2.53359e+06	-0.195796	0.527901	0.833333	0.38631	1.61706e+06	-0.843606	0.00849849	0.888889	1.50066	1.72917e+06	-0.746903	0.0171684	0.861111	0.97647
P-Aminohippuric Acid	Benzenoids	Benzene and substituted derivatives	194.069	2.50018e+06	1.36703e+06	-0.870991	0.349389	0.555556	0.703455	657732	-1.92646	0.0212434	1	1.74794	752264	-1.73272	0.0341645	0.972222	1.12802
DHZROG			515.223	649199	1.13144e+06	0.801431	0.0261664	0.833333	1.51202	918225	0.500187	0.00156295	1	0.807915	997644	0.619865	0.000215695	1	0.730771
2-Aminoadipic acid	Organic acids and derivatives	Carboxylic acids and derivatives	161.069	1.20086e+07	1.3076e+07	0.122852	0.649843	0.416667	0.226081	2.63975e+07	1.13633	0.0144308	0.916667	1.04636	2.86276e+07	1.25334	0.009047	0.916667	0.824185
6-(Methylthio)purine	Organoheterocyclic compounds	Imidazopyrimidines	188.011	1.80194e+08	2.3044e+08	0.354836	0.0415609	0.805556	0.892421	2.88943e+08	0.681234	0.000473199	1	1.35429	2.93681e+08	0.704696	0.000133388	1	1.03454
Eugenol	Benzenoids	Phenols	164.084	2.72473e+07	2.8029e+07	0.0408031	0.473927	0.583333	0.111607	2.09522e+07	-0.379014	0.000125833	1	0.773739	1.4966e+07	-0.864426	7.42873e-07	1	1.29685
PLK			356.242	1.34244e+07	1.81648e+07	0.436287	0.0132898	0.888889	1.1763	1.12076e+07	-0.260382	0.0636072	0.805556	0.534937	9.27443e+06	-0.53353	0.00526466	0.944444	0.830089
5-(2,5-dihydroxyhexyl)oxolan-2-one			184.11	6.26681e+06	7.69926e+06	0.296989	0.000697173	1	0.445863	4.95668e+06	-0.338358	0.0213817	0.916667	0.4268	2.25441e+06	-1.47498	0.000145722	1	1.31711
3-hydroxy-1,5-diphenylpentan-1-one			276.114	1.58506e+06	394971	-2.00472	0.000544765	1	2.146	277422	-2.51438	0.000189451	1	2.14268	185642	-3.09394	6.88781e-05	1	1.9432
PC 16:0_18:2			803.568	8.98836e+06	7.50048e+06	-0.261076	0.316987	0.666667	0.791814	2.13321e+06	-2.07503	0.0175385	0.944444	1.47889	2.1544e+06	-2.06077	0.00265564	0.972222	0.855776
N alpha-Acetyl-L-Arginine			216.121	2.28322e+06	2.49044e+06	0.125331	0.836302	0.444444	0.0866901	1.57077e+06	-0.539595	0.00128533	1	0.797572	937408	-1.28432	7.94492e-05	1	1.38504
N'-[6-(tert-butyl)thieno[3,2-d]pyrimidin-4-yl]-4-methylbenzohydrazide			362.113	4.58282e+07	3.5395e+06	-3.69462	4.17118e-05	1	1.79932	6.54836e+06	-2.80703	0.00181593	1	1.15975	3.2552e+06	-3.81542	7.11858e-06	1	1.04956
4-acetyl-4-(ethoxycarbonyl)heptanedioic acid			314.097	5.50332e+06	9.83415e+06	0.837497	0.00417739	0.972222	1.17258	4.51508e+06	-0.285553	0.272688	0.75	0.301352	4.13331e+06	-0.413005	0.103494	0.75	0.30797
HexCer 18:2;2O/16:0;O			713.544	1.29216e+07	7.84029e+06	-0.720811	0.183087	0.722222	0.979095	7.03186e+06	-0.877811	0.0852092	0.777778	0.639034	3.04488e+06	-2.08533	0.00432576	0.972222	1.21513
5'-Deoxy-5'-(Methylthio)Adenosine	Nucleosides, nucleotides, and analogues	5'-deoxyribonucleosides	297.089	487578	1.26515e+06	1.37561	0.0153787	0.888889	1.28109	2.12687e+06	2.12502	8.36518e-05	1	1.73434	2.59185e+06	2.41028	8.6494e-09	1	1.46651
alpha-Zearalanol	Phenylpropanoids and polyketides	Macrolides and analogues	322.178	1.35192e+07	8.90369e+06	-0.602534	0.210315	0.694444	0.738536	5.49561e+06	-1.29866	0.00593914	1	1.08587	4.48292e+06	-1.5925	0.00284358	1	0.963136
1-(2,4-dihydroxyphenyl)-2-(3,5-dimethoxyphenyl)propan-1-one			358.081	3.14731e+07	5.74373e+06	-2.45406	1.84458e-07	1	1.17362	3.3479e+06	-3.23279	2.75693e-06	1	1.24106	1.19312e+06	-4.72131	2.42277e-06	1	1.33164
LPA 19:2	Lipids and lipid-like molecules	Glycerophospholipids	448.267	446339	796946	0.836342	0.00194481	0.972222	1.31703	1.09256e+06	1.2915	6.14265e-05	1	1.48268	954585	1.09673	0.000103761	1	0.934151
Corylin	Phenylpropanoids and polyketides	Isoflavonoids	320.104	1.19091e+07	3.60396e+06	-1.72441	0.000134126	0.972222	1.22631	2.09704e+06	-2.50564	4.36706e-06	1	1.27608	1.21584e+06	-3.29204	2.585e-05	1	1.26681
5,7-dihydroxy-6,8-dimethoxy-2-(4-methoxyphenyl)-4H-chromen-4-one			366.071	834453	1.33328e+06	0.676076	0.361236	0.5	0.422623	3.24986e+06	1.96147	0.00228794	0.972222	1.32735	1.75551e+06	1.07298	3.04382e-05	1	0.57417
3-Hydroxy-glabrol	Phenylpropanoids and polyketides	Flavonoids	408.194	2.89498e+06	4.08096e+06	0.495354	0.980574	0.611111	0.0201075	841064	-1.78327	0.000118194	1	1.08318	2.38659e+06	-0.278601	0.169173	0.666667	0.663761
AKBA	Lipids and lipid-like molecules	Prenol lipids	512.348	1.10293e+06	9.43396e+06	3.09652	0.00134456	1	2.2128	6.03057e+06	2.45095	0.000586463	0.972222	1.49624	3.01037e+06	1.4486	0.00642376	0.944444	0.677017
7-hydroxy-6-methoxy-2H-chromen-2-one			192.042	7.29655e+07	9.586e+07	0.393714	0.0165925	0.888889	0.659388	1.59096e+08	1.12461	4.33254e-05	1	1.50095	1.88044e+08	1.36579	5.12869e-08	1	1.3523
3-(3,4-dihydroxyphenyl)propanoic acid			164.047	7.45852e+07	8.87668e+07	0.251131	0.125856	0.833333	0.248394	2.58807e+08	1.79492	0.000157431	1	1.18924	4.10901e+08	2.46183	0.000652939	1	1.14349
N-(2-Hydroxyethyl)iminodiacetic acid			177.064	2.63149e+06	2.42887e+06	-0.115594	0.640385	0.583333	0.120932	1.52484e+06	-0.787222	0.0147253	0.916667	0.857809	738799	-1.83262	1.11146e-05	1	1.39128
Naringenin	Phenylpropanoids and polyketides	Flavonoids	544.146	3.63719e+06	3.85442e+06	0.0836897	0.914081	0.5	0.0393303	1.64097e+06	-1.14827	0.00475941	1	1.01204	832092	-2.12801	3.48753e-06	1	1.28032
Prolylleucine	Organic acids and derivatives	Carboxylic acids and derivatives	228.147	1.42519e+07	1.64566e+07	0.207516	0.0333389	0.833333	0.445927	1.1824e+07	-0.269428	0.0825568	0.694444	0.508326	6.20535e+06	-1.19957	4.1511e-07	1	1.46578
Genistin	Phenylpropanoids and polyketides	Isoflavonoids	432.103	1.70307e+07	7.8378e+06	-1.11962	0.0830804	0.805556	0.598735	3.20338e+06	-2.41047	0.00179864	0.944444	1.20215	1.71128e+06	-3.31499	0.00021789	1	1.15498
2-furaldehyde N-(1-phenyl-1H-pyrazolo[3,4-d]pyrimidin-4-yl)hydrazone			304.11	1.85156e+07	1.3439e+07	-0.462316	0.0310154	0.833333	0.310767	5.01414e+06	-1.88467	0.0151278	1	1.17509	1.09952e+06	-4.07379	1.49067e-09	1	1.48166
L-arginine	Organic acids and derivatives	Carboxylic acids and derivatives	174.112	8.1158e+06	7.58646e+06	-0.0973063	0.572534	0.611111	0.111559	1.46648e+07	0.853553	0.00127944	1	0.760626	4.16726e+07	2.36029	5.73966e-08	1	1.56524
Kavain	Phenylpropanoids and polyketides	Kavalactones	230.094	5.33127e+06	4.57858e+06	-0.219578	0.316259	0.722222	0.604391	3.62056e+06	-0.558267	0.0299636	0.805556	0.906689	2.21466e+06	-1.26739	0.000106597	1	1.38807
1-(3-acetyl-2,4,6-trihydroxyphenyl)ethan-1-one			210.053	4.98017e+07	7.18415e+07	0.528623	0.000337717	1	0.664092	1.26629e+08	1.34634	1.79452e-07	1	1.32864	1.95391e+08	1.9721	6.12372e-09	1	1.41964
1,11-Undecanedicarboxylic acid	Lipids and lipid-like molecules	Fatty Acyls	244.167	2.06226e+06	1.45367e+06	-0.504527	0.0343641	0.833333	0.787659	926223	-1.15479	0.000303181	1	1.37781	945117	-1.12566	0.000517658	1	0.969577
5-Hydroxytryptophan	Organoheterocyclic compounds	Indoles and derivatives	220.085	653802	1.23658e+06	0.919436	0.00211324	1	0.967388	1.35084e+06	1.04693	0.0530326	0.833333	0.70295	4.12896e+06	2.65885	4.89e-06	1	1.44331
Taxifolin	Phenylpropanoids and polyketides	Flavonoids	304.058	1.22808e+07	6.24753e+06	-0.975047	0.00369175	0.944444	0.897391	3.80068e+06	-1.69207	2.14127e-05	1	1.09397	1.32524e+06	-3.21208	6.69302e-08	1	1.51438
ethyl 4-amino-2-(methylsulfanyl)-1,3-thiazole-5-carboxylate			218.019	1.19145e+09	1.74781e+09	0.552832	0.000766585	1	1.80535	1.78131e+09	0.580216	0.00128612	1	1.48337	1.59115e+09	0.417351	0.001521	1	0.789764
4-Methylumbelliferyl phenylphosphonate			316.05	2.58185e+06	2.14018e+06	-0.27067	0.860616	0.666667	0.154712	512644	-2.33238	0.00432296	1	1.59115	503250	-2.35906	0.00400218	1	1.17609
Muscone	Organic oxygen compounds	Organooxygen compounds	256.24	2.99155e+07	2.76038e+07	-0.116024	0.462274	0.583333	0.547595	2.64472e+07	-0.177773	0.176811	0.75	0.465795	2.00481e+07	-0.577426	0.00124835	0.972222	1.11505
Picrotin	Organoheterocyclic compounds	Furopyrans	310.105	3.59438e+07	3.18059e+07	-0.176448	0.224663	0.694444	0.218915	1.74867e+07	-1.03949	1.45532e-06	1	0.821153	7.066e+06	-2.34678	0.00276256	1	1.54274
1-ethyl 4-(2-oxo-1,2-diphenylethyl) succinate			362.113	1.79127e+08	4.07301e+06	-5.45875	0.0010271	1	1.97237	1.09546e+07	-4.03137	0.00371752	0.888889	1.32817	3.21512e+06	-5.79997	0.000995054	1	1.19686
2'-Deoxyinosine	Nucleosides, nucleotides, and analogues	Purine nucleosides	252.084	949129	2.71201e+07	4.83661	3.05421e-05	1	2.71488	1.82315e+07	4.26369	1.04018e-11	1	1.78813	8.31935e+06	3.13179	0.00114206	1	0.875804
Taurochenodeoxycholic Acid (sodium salt)			516.319	1.94759e+07	2.06174e+07	0.0821697	0.44079	0.583333	0.438933	1.61428e+07	-0.270798	0.0720764	0.833333	0.646622	1.15661e+07	-0.751788	0.000367426	1	1.3064
Methionine	Organic acids and derivatives	Carboxylic acids and derivatives	149.051	1.43387e+08	1.70002e+08	0.245638	0.654158	0.5	0.216218	1.69416e+08	0.240657	0.284374	0.694444	0.299609	3.5159e+08	1.29398	0.000165908	1	1.02849
Muramic acid	Organic oxygen compounds	Organooxygen compounds	251.1	4.44065e+06	7.03404e+06	0.663584	0.0381111	0.861111	0.986625	8.29434e+06	0.901358	0.000962618	0.972222	1.11537	9.05202e+06	1.02747	0.000439765	1	0.936804
N1-(4-cyclohexylphenyl)-2-[(4-methylphenyl)thio]acetamide			361.15	824919	1.03187e+06	0.32294	0.157812	0.638889	0.301923	2.10745e+06	1.35317	0.107308	0.75	0.644414	5.71529e+06	2.7925	4.16384e-06	1	1.3141
Tyrosol	Benzenoids	Phenols	138.068	4.55014e+07	4.48828e+07	-0.0197483	0.977986	0.527778	0.0773794	9.97885e+07	1.13296	0.000165212	1	1.14361	1.41607e+08	1.63792	3.05511e-05	1	1.199
L-Arabinitol	Organic oxygen compounds	Organooxygen compounds	152.068	3.96395e+06	2.9623e+06	-0.420222	0.166138	0.722222	0.829697	2.89412e+06	-0.453817	0.132706	0.833333	0.637161	2.04587e+06	-0.954223	0.00603175	0.944444	1.05627
2-{[4-(4-chlorophenoxy)anilino]methyl}isoindoline-1,3-dione			378.077	3.1786e+06	3.10354e+06	-0.0344753	0.644106	0.5	0.127146	418710	-2.92437	4.21132e-07	1	1.82856	388614	-3.03198	3.70017e-07	1	1.38397
(5-L-Glutamyl)-L-amino acid	Organic acids and derivatives	Carboxylic acids and derivatives	218.09	7.9758e+06	2.15655e+07	1.43502	0.00194687	1	1.96419	2.04115e+07	1.35568	0.00258206	1	1.47845	2.56574e+07	1.68567	0.00099803	1	1.33729
iP9G			365.171	657619	795190	0.274047	0.552933	0.611111	0.345344	1.085e+06	0.722365	0.107752	0.777778	0.772047	1.6619e+06	1.33751	0.00395894	0.944444	1.04868
N-Phenyloxazol-5-(3-(trifluoromethyl)phenyl)oxazol-2-amine	Organoheterocyclic compounds	Azoles	304.079	6.19176e+06	3.8708e+06	-0.677716	0.0037791	0.972222	1.39846	5.09741e+06	-0.280586	0.0705666	0.805556	0.401498	6.90106e+06	0.156469	0.340517	0.666667	0.162667
Rhapontigenin	Phenylpropanoids and polyketides	Stilbenes	258.089	2.7942e+06	3.11857e+06	0.15845	0.6953	0.527778	0.19991	2.42821e+06	-0.202541	0.716105	0.611111	0.182455	210032	-3.73375	2.35402e-05	1	1.45801
Citrinin	Organoheterocyclic compounds	Benzopyrans	250.084	1.14083e+06	1.16048e+06	0.0246289	0.878966	0.5	0.047721	725354	-0.653333	0.0112763	0.861111	0.849779	431462	-1.40278	5.89195e-05	1	1.29723
Cocamidopropyl betaine	Organic acids and derivatives	Carboxylic acids and derivatives	342.289	2.02235e+07	8.15906e+06	-1.30956	0.0360242	0.805556	1.05551	4.24463e+06	-2.25232	0.00194105	1	1.55483	3.26673e+06	-2.63012	0.000562937	1	1.36453
ethyl 3-hydroxy-4,6-dimethoxy-2-oxoindoline-3-carboxylate			281.09	3.04787e+07	2.97017e+07	-0.0372595	0.757613	0.611111	0.115249	4.97165e+07	0.705922	0.0294288	0.916667	1.04008	4.94295e+07	0.69757	0.000549082	1	0.822671
Morin Hydrate	Phenylpropanoids and polyketides	Flavonoids	320.053	1.11851e+06	1.662e+06	0.571332	0.106533	0.75	0.266196	1.30034e+07	3.53924	0.00481419	0.972222	1.34181	7.65008e+06	2.77389	0.00638957	0.833333	0.782024
p-Aminocinnamic acid	Benzenoids	Phenol esters	163.063	7.29362e+07	9.88126e+07	0.438061	0.00377167	0.972222	0.953912	1.44387e+08	0.985235	0.0169567	1	1.46941	1.90383e+08	1.3842	4.83995e-07	1	1.72209
Paulownin	Lignans, neolignans and related compounds	Furanoid lignans	370.105	2.6256e+07	567722	-5.53132	4.66104e-08	1	2.35449	8.841e+06	-1.57037	0.0123261	0.888889	0.637358	4.61153e+06	-2.50933	0.000236735	1	0.668759
L-Glutathione oxidized	Organic acids and derivatives	Carboxylic acids and derivatives	612.152	6.8436e+07	1.89195e+08	1.46705	0.0264865	0.888889	1.29707	2.12558e+08	1.63503	0.00188536	0.972222	1.31027	4.46405e+08	2.70553	2.40366e-05	1	1.60946
gamma-Glutamylglutamic acid	Organic acids and derivatives	Carboxylic acids and derivatives	276.096	1.95993e+06	3.28717e+06	0.746049	0.0435903	0.888889	0.45311	7.57129e+06	1.94974	5.23309e-06	1	1.03785	1.37725e+07	2.81292	3.05048e-07	1	1.09775
Resiniferatoxin	Lipids and lipid-like molecules	Prenol lipids	666.213	1.2265e+07	1.05946e+07	-0.211224	0.221041	0.666667	0.164311	2.82219e+06	-2.11966	0.000415006	1	1.2482	691856	-4.14793	7.83512e-10	1	1.68572
Dehydropachymic Acid	Lipids and lipid-like molecules	Prenol lipids	526.364	494582	635837	0.362447	0.31439	0.666667	0.627624	398520	-0.311558	0.863347	0.583333	0.125298	78865.9	-2.64874	0.0110305	1	1.06867
1,2,3-cyclopropanetricarboxylic acid			174.016	2.38073e+08	4.63903e+08	0.962422	0.00376052	1	2.3093	4.18913e+08	0.81525	0.000134999	1	1.47273	3.24483e+08	0.446739	0.000601066	1	0.5973
(2E)-N-(4-acetamidobutyl)-3-(4-hydroxy-3-methoxyphenyl)prop-2-enamide			328.138	754575	733815	-0.0402491	0.454854	0.611111	0.0305429	1.99694e+06	1.40405	0.00578418	1	0.691384	1.11759e+07	3.88858	5.36241e-07	1	1.54253
N1-phenyl-3,3,3-trifluoro-2-(trifluoromethyl)propanamide			278.058	1.45146e+08	3.52003e+07	-2.04384	0.00033628	1	1.19231	8.98664e+06	-4.01357	7.9181e-09	1	1.63216	6.02638e+06	-4.59006	4.49801e-10	1	1.35649
3-Methylcrotonylglycine	Organic acids and derivatives	Carboxylic acids and derivatives	157.074	4.83077e+07	3.91554e+07	-0.303042	0.00969687	0.916667	0.811437	6.11115e+07	0.339192	0.0109605	0.888889	0.692888	7.78459e+07	0.688369	8.97073e-06	1	1.04868
Phellodensin F	Phenylpropanoids and polyketides	Flavonoids	502.182	1.49084e+07	7.08573e+06	-1.07314	0.0316077	0.972222	0.69662	3.77896e+06	-1.98006	8.17952e-05	1	0.871774	762232	-4.28975	6.87332e-05	1	1.45416
6-Paradol	Benzenoids	Phenols	278.188	1.38967e+06	1.47165e+06	0.0826943	0.595876	0.583333	0.12836	863870	-0.685854	0.000266441	1	0.722847	460528	-1.59338	1.30254e-05	1	1.25758
3-Methyladipic acid	Lipids and lipid-like molecules	Fatty Acyls	160.073	6.61618e+07	2.5997e+07	-1.34765	0.00187752	1	1.51184	3.16676e+07	-1.06299	0.00808215	1	0.857432	3.36815e+07	-0.97404	0.0144045	1	0.555688
Hypoxanthine-9-beta-D-Arabinofuranoside			268.081	1.5567e+07	7.70493e+06	-1.01463	0.00528723	0.888889	1.44001	1.2511e+07	-0.315297	0.297231	0.638889	0.366765	2.18682e+07	0.490349	0.292963	0.694444	0.348902
Ptaquiloside	Organic oxygen compounds	Organooxygen compounds	398.193	4.58563e+06	4.63389e+06	0.0151048	0.990854	0.527778	0.0880644	2.55053e+06	-0.84632	0.00568263	0.888889	1.21464	1.75828e+06	-1.38295	5.9733e-05	1	1.36947
Astragalus polyphenols	Phenylpropanoids and polyketides	Stilbenes	406.126	1.36244e+07	2.11068e+07	0.63151	0.000799675	0.972222	1.15917	1.80164e+07	0.403116	0.0801167	0.75	0.495694	9.59752e+06	-0.505464	0.0582364	0.833333	0.634845
Diaminopimelic acid	Organic acids and derivatives	Carboxylic acids and derivatives	190.095	8.69998e+06	1.15441e+07	0.408066	0.111888	0.75	0.433968	2.61206e+07	1.5861	0.000152289	1	1.27948	4.69119e+07	2.43087	7.08907e-06	1	1.41588
Rhapontin	Phenylpropanoids and polyketides	Stilbenes	420.142	807873	856347	0.0840669	0.981428	0.444444	0.0216268	6.21243e+06	2.94296	0.000203871	1	1.34992	3.4735e+06	2.10419	0.000182037	1	0.732017
methyl oxo pentanoate	Organic acids and derivatives	Keto acids and derivatives	130.063	6.54793e+06	5.04055e+06	-0.377457	0.152832	0.722222	0.563572	1.20675e+07	0.882016	0.000213235	1	0.811879	2.02128e+07	1.62616	4.97814e-05	1	1.05301
Trilobatin	Phenylpropanoids and polyketides	Flavonoids	436.137	1.03744e+08	2.65188e+08	1.35399	0.0157409	0.944444	1.16629	1.23797e+08	0.254953	0.991404	0.472222	0.125318	4.39461e+07	-1.23922	0.00452987	0.944444	0.648636
N-Stearoyl taurine	Lipids and lipid-like molecules	Fatty Acyls	408.303	1.36871e+07	1.56352e+06	-3.12995	2.12374e-05	1	2.14164	4.62746e+06	-1.56453	0.0120633	0.888889	1.02166	5.2566e+06	-1.38061	0.0117251	0.944444	0.595182
4-chlorophenyl 5-methyl-2-phenyl-2H-1,2,3-triazole-4-carboxylate			330.087	3.91705e+07	3.82554e+06	-3.35603	2.86874e-05	1	1.41505	5.40621e+06	-2.85708	0.0039956	1	1.14414	1.2822e+06	-4.93308	2.66379e-08	1	1.15224
2-[(3S)-1-Benzyl-3-pyrrolidinyl]-5-(trifluoromethyl)-1H-benzimidazole	Organoheterocyclic compounds	Benzimidazoles	367.127	3.80297e+07	1.68722e+07	-1.17248	0.0334011	0.861111	1.28676	1.08527e+07	-1.80908	0.000527874	1	1.21353	7.88265e+06	-2.27037	0.000531536	1	1.21053
(+)-Isocorynoline	Alkaloids and derivatives	Aporphines	341.162	1.18605e+06	296226	-2.0014	7.61345e-05	1	2.10774	206601	-2.52125	1.28888e-05	1	2.09907	138265	-3.10066	5.0302e-06	1	1.89466
2-(2-acetyl-3,5-dihydroxyphenyl)acetic acid			192.042	3.68106e+08	4.43732e+08	0.269567	0.168334	0.722222	0.652445	6.07082e+08	0.721767	0.00011076	1	1.46428	6.17846e+08	0.747124	3.64679e-05	1	1.11768
Osthole	Phenylpropanoids and polyketides	Coumarins and derivatives	244.11	5.95211e+06	7.02156e+06	0.23839	0.118441	0.777778	0.233688	3.74114e+06	-0.669925	0.0938667	0.888889	0.75972	1.23497e+06	-2.26893	9.73006e-08	1	1.31964
Norisoboldine	Alkaloids and derivatives	Aporphines	313.131	4.05696e+06	2.28859e+06	-0.825941	0.0345816	0.888889	0.506341	171933	-4.56048	1.02721e-09	1	1.86076	121223	-5.06466	9.57515e-08	1	1.50247
4-p-Coumaroylquinic acid	Organic oxygen compounds	Organooxygen compounds	338.1	2.31032e+07	2.18077e+07	-0.0832574	0.71824	0.555556	0.166604	1.00113e+07	-1.20646	0.0179734	0.916667	1.06194	5.45501e+06	-2.08244	6.29055e-05	1	1.18768
(+)-Catechin	Phenylpropanoids and polyketides	Flavonoids	290.079	2.15391e+07	1.97206e+07	-0.127259	0.628742	0.472222	0.0974088	9.6654e+06	-1.15606	0.00751982	0.972222	0.912517	2.56029e+06	-3.07258	1.77873e-07	1	1.59192
Methyl syringate	Benzenoids	Benzene and substituted derivatives	212.068	4.73386e+07	6.29243e+07	0.410598	0.102568	0.75	0.626888	1.11455e+08	1.23538	7.01532e-06	1	1.62564	1.16568e+08	1.30009	2.41698e-08	1	1.26536
Panaxatriol	Lipids and lipid-like molecules	Prenol lipids	476.386	2.46448e+06	2.54385e+06	0.0457314	0.770661	0.444444	0.367268	1.81607e+06	-0.440464	0.708882	0.805556	0.292684	632588	-1.96194	0.0124348	0.861111	1.21699
Kinetin 9-riboside	Nucleosides, nucleotides, and analogues	Purine nucleosides	347.122	2.83581e+06	3.34583e+06	0.238602	0.737241	0.611111	0.124591	1.61156e+07	2.50662	6.0314e-06	1	1.2725	3.15206e+07	3.47446	1.5771e-07	1	1.30862
Sequoyitol	Organic oxygen compounds	Organooxygen compounds	194.079	7.41302e+06	6.43322e+06	-0.204519	0.0700384	0.777778	0.263591	2.68614e+06	-1.46453	3.11533e-05	1	1.36443	1.55631e+06	-2.25193	2.58726e-05	1	1.54968
Vitexin-2-O-rhaMnoside	Phenylpropanoids and polyketides	Flavonoids	578.164	566089	637118	0.170532	0.876311	0.555556	0.121748	1.45784e+06	1.36474	0.00106279	1	1.27288	2.19259e+06	1.95354	0.000282098	1	1.32169
Nitidine	Organoheterocyclic compounds	Quinolines and derivatives	348.125	2.72546e+06	2.80287e+06	0.0404044	0.862569	0.555556	0.016985	9.97996e+06	1.87253	0.00861495	1	0.780999	6.07786e+07	4.47899	8.91167e-06	1	1.54396
Lysopc 17:0	Lipids and lipid-like molecules	Glycerophospholipids	509.347	95618.7	149997	0.649566	0.217748	0.583333	0.576323	369217	1.9491	0.0012231	0.972222	1.31375	382861	2.00146	0.000448692	0.972222	0.998803
Nicotianamine	Organic acids and derivatives	Carboxylic acids and derivatives	303.143	1.99903e+07	1.92951e+07	-0.0510621	0.503525	0.527778	0.124943	2.23113e+07	0.158473	0.0859535	0.777778	0.307288	3.72342e+07	0.897327	4.05893e-07	1	1.28224
Yamogenin	Lipids and lipid-like molecules	Prenol lipids	414.312	920307	260212	-1.82243	0.000454976	1	1.98709	462953	-0.991249	0.00710382	0.944444	0.785181	850766	-0.113352	0.81475	0.611111	0.0664661
Arctigenin-4'-O-beta-Gentiobioside	Lignans, neolignans and related compounds	Lignan glycosides	696.263	2.71109e+06	977292	-1.47201	0.000309017	1	1.86767	694181	-1.96549	3.21616e-05	1	1.80153	620918	-2.1264	2.35216e-05	1	1.45032
N-Feruloylspermidine	Benzenoids	Phenols	321.204	627967	2.30303e+06	1.87477	0.000812612	1	2.50645	1.08702e+06	0.791617	0.160298	0.75	0.700663	647641	0.0445057	0.549579	0.611111	0.182126
Nonivamide	Benzenoids	Phenols	293.199	1.86574e+06	336553	-2.47085	0.00558493	1	2.54524	369199	-2.33728	0.00512392	0.972222	1.93629	294885	-2.66153	0.00421032	1	1.58375
Ala-Ile	Organic acids and derivatives	Carboxylic acids and derivatives	202.132	4.32056e+07	4.16906e+07	-0.0514987	0.785954	0.555556	0.115933	2.35572e+07	-0.875054	0.00859466	0.916667	1.03594	2.38342e+07	-0.858188	0.00461867	0.944444	0.688018
Maltotetraose	Organic oxygen compounds	Organooxygen compounds	688.204	3.18438e+08	3.1814e+08	-0.00134788	0.934802	0.555556	0.0366158	1.83526e+08	-0.79503	0.00388949	1	0.955226	1.14812e+08	-1.47173	0.000964206	1	1.29374
beta-Acetoxyisovalerylalkannin			430.161	1.42955e+06	2.38927e+06	0.741012	0.39811	0.611111	0.347784	196310	-2.86435	5.59361e-05	1	1.49237	285694	-2.32302	0.00292533	1	0.984049
Gossypol	Lipids and lipid-like molecules	Prenol lipids	518.194	1.95545e+06	1.63825e+06	-0.255347	0.220676	0.666667	0.631205	977983	-0.999617	0.000324663	1	1.7968	973865	-1.00571	0.000226347	1	1.29249
D-(-)-Glutamine	Organic acids and derivatives	Carboxylic acids and derivatives	146.069	8.69196e+07	1.42029e+08	0.708427	0.0103371	0.916667	0.629954	4.13086e+08	2.24869	3.00148e-06	1	1.4322	7.32631e+08	3.07533	1.72146e-06	1	1.42975
Micheliolide	Organoheterocyclic compounds	Lactones	248.141	3.77448e+06	3.53317e+06	-0.095313	0.277206	0.722222	0.238116	2.47463e+06	-0.609063	0.00394121	0.944444	1.20916	1.69168e+06	-1.15782	4.93888e-08	1	1.60265
2,2':5',2''-Terthiophene			247.98	389713	415255	0.0915855	0.750948	0.527778	0.266737	116198	-1.74583	0.0171358	0.888889	1.26596	73686.4	-2.40294	0.00398867	1	1.33163
17(S)-HpDHA	Lipids and lipid-like molecules	Fatty Acyls	720.457	1.31191e+06	3.19571e+06	1.28447	0.00588564	1	2.57034	2.4521e+06	0.902354	0.0231731	0.972222	1.34187	2.49177e+06	0.925504	0.023632	0.916667	0.984929
3-Hydroxykynurenine	Organic oxygen compounds	Organooxygen compounds	224.079	906943	521117	-0.799404	0.0211233	0.944444	1.0536	942116	0.0548931	0.887148	0.555556	0.0421955	545525	-0.733365	0.0198354	0.944444	0.50668
Υ-L-Glutamyl-L-glutamic acid	Organic acids and derivatives	Carboxylic acids and derivatives	276.096	4.24253e+06	6.33624e+06	0.578703	0.0427685	0.833333	1.18525	7.96731e+06	0.909169	0.000389245	1	1.58548	8.35898e+06	0.978403	5.99663e-05	1	1.26607
2-(3,4-dihydroxyphenyl)-3,5,7-trihydroxy-6-methyl-4H-chromen-4-one			316.056	999126	787397	-0.343576	0.373325	0.611111	0.196253	1.01209e+07	3.34053	0.000178068	1	1.67908	1.10671e+07	3.46947	4.57588e-06	1	1.38945
4-(2-thienyl)benzoic acid			158.021	4.05737e+07	8.41092e+07	1.05172	0.00176454	1	2.11783	8.16489e+07	1.00889	7.55837e-06	1	1.54455	4.68157e+07	0.206447	0.366603	0.805556	0.213929
Gallic acid	Benzenoids	Benzene and substituted derivatives	170.021	4.00306e+07	2.05579e+07	-0.961406	0.0010446	1	1.70743	2.72105e+07	-0.556941	0.0221271	0.888889	0.73235	3.03787e+07	-0.398042	0.0341314	0.888889	0.34871
3-Ureidopropionic acid	Organic acids and derivatives	Organic carbonic acids and derivatives	132.053	1.80159e+06	2.08268e+06	0.209168	0.384025	0.694444	0.167305	8.94007e+06	2.31101	1.58642e-06	1	1.19448	2.06986e+07	3.52219	8.00859e-07	1	1.33346
Stevioside	Lipids and lipid-like molecules	Prenol lipids	804.382	898645	1.02328e+06	0.18738	0.426832	0.638889	0.325685	794487	-0.177728	0.530311	0.583333	0.230721	171739	-2.38754	0.000219503	1	1.29074
3-Amino-3-(4-hydroxyphenyl)propanoic acid	Organic acids and derivatives	Carboxylic acids and derivatives	181.074	3.73184e+06	6.3852e+06	0.774845	0.000445239	1	0.772913	1.21557e+07	1.70368	7.95792e-07	1	1.25274	1.96049e+07	2.39326	2.22787e-05	1	1.25819
LPI 18:3	Lipids and lipid-like molecules	Glycerophospholipids	594.28	7.63359e+07	1.36962e+08	0.843346	0.0219567	0.888889	1.30066	6.24388e+07	-0.289918	0.42322	0.694444	0.325272	6.43687e+07	-0.246002	0.528247	0.694444	0.208371
Coumarin	Phenylpropanoids and polyketides	Coumarins and derivatives	146.037	6.40486e+07	9.88126e+07	0.625529	0.103442	0.972222	1.32434	1.44387e+08	1.1727	0.0317	1	1.5643	1.90383e+08	1.57167	0.00737839	1	1.6023
Bilobalide	Lipids and lipid-like molecules	Prenol lipids	326.1	3.29229e+07	3.00582e+07	-0.131332	0.317503	0.694444	0.202916	1.86801e+07	-0.817589	2.16249e-05	1	0.831787	9.42688e+06	-1.80424	0.00173205	1	1.46145
3-Indolepropionic acid	Organoheterocyclic compounds	Indoles and derivatives	189.079	6.94089e+06	5.68929e+06	-0.286872	0.0364854	0.861111	0.996441	5.25393e+06	-0.401722	0.00292956	0.944444	1.04633	5.65689e+06	-0.295112	0.0173879	0.888889	0.560855
pteroside A	Organic oxygen compounds	Organooxygen compounds	410.194	698351	3.0635e+06	2.13315	1.08604e-06	1	2.1818	1.24388e+06	0.832828	0.061309	0.833333	0.586691	522575	-0.418315	0.137036	0.833333	0.404485
Sepiapterin	Organoheterocyclic compounds	Pteridines and derivatives	237.085	1.55566e+07	1.88452e+07	0.27667	0.0842521	0.805556	0.310296	5.55029e+06	-1.4869	0.000280229	1	1.2784	3.03037e+06	-2.35996	1.0113e-07	1	1.42059
1,2-Dipalmitoylphosphatidylglycerol	Lipids and lipid-like molecules	Glycerophospholipids	722.517	2.01382e+06	114694	-4.13407	4.49116e-07	1	2.1663	929300	-1.11572	0.000960591	1	0.451562	87213.8	-4.52924	6.41761e-08	1	1.36551
Crocetin	Lipids and lipid-like molecules	Prenol lipids	328.167	2.81254e+06	1.0294e+06	-1.45008	4.23425e-05	1	2.90688	997520	-1.49546	0.000126148	1	2.35255	949906	-1.56602	3.1188e-05	1	1.80766
Silibinin	Lignans, neolignans and related compounds	Flavonolignans	482.118	1.72139e+06	5.81462e+06	1.75611	0.000671588	1	2.0194	6.3019e+06	1.87221	0.000133556	1	1.77033	3.34982e+06	0.960506	0.0657525	0.777778	0.588327
LPC 17:0-SN1			509.348	314611	479146	0.606895	0.288201	0.75	0.653492	805861	1.35696	0.0159062	0.944444	1.18819	1.20969e+06	1.94299	0.00417455	0.972222	1.13829
1-(2-furyl)pentane-1,4-dione			188.047	8.85574e+06	3.37603e+06	-1.39129	0.00241782	0.972222	1.70013	2.90538e+06	-1.60789	0.00126028	1	1.53778	1.78111e+06	-2.31384	9.3667e-05	1	1.65547
Sesamoside	Organic oxygen compounds	Organooxygen compounds	420.127	3.6489e+09	1.80072e+09	-1.01889	0.0284434	0.916667	1.4281	3.90825e+09	0.099062	0.833891	0.555556	0.0643421	4.08715e+09	0.163635	0.382815	0.694444	0.142468
4-[2-(2-oxo-1-imidazolidinyl)ethyl]-1lambda~6~,4-thiazinane-1,1-dione			248.105	5.33495e+06	2.13583e+06	-1.32068	0.00280233	0.972222	1.27249	879017	-2.60151	3.71952e-07	1	1.67529	786161	-2.76258	0.000557395	1	1.38188
D-glutamine	Organic acids and derivatives	Carboxylic acids and derivatives	146.069	6.93424e+06	1.01487e+07	0.549485	0.23787	0.722222	0.436142	1.91158e+07	1.46295	0.000505481	1	0.949905	3.70598e+07	2.41804	1.43177e-05	1	1.12424
2-[(2-chlorobenzyl)sulfanyl]-4,6-dimethylnicotinonitrile			326.003	1.56327e+07	3.08942e+07	0.982765	0.00919655	0.888889	1.4031	3.77104e+07	1.27039	0.000632845	1	1.4614	3.70044e+07	1.24313	0.000258367	1	1.0813
Linarin	Phenylpropanoids and polyketides	Flavonoids	592.179	9.1287e+06	761168	-3.58412	2.07963e-05	1	2.42685	1.51307e+06	-2.59293	0.00225716	0.972222	1.54769	1.08291e+06	-3.07549	0.000393324	1	1.1641
Heptadecanoic Acid	Lipids and lipid-like molecules	Fatty Acyls	292.24	895157	1.02449e+06	0.194689	0.222941	0.694444	0.207609	3.62754e+06	2.01878	0.000858218	1	1.39543	1.55476e+06	0.796482	0.00580732	1	0.414968
Gardenin B			358.103	1.9383e+06	3.01778e+06	0.638695	0.306461	0.638889	0.352778	1.73883e+06	-0.156672	0.409003	0.666667	0.32933	376385	-2.36451	0.000145686	1	1.17979
N-(cyclopropylmethyl)-N'-phenylurea			212.09	1.94628e+07	2.06999e+07	0.0889106	0.500763	0.611111	0.249317	1.70576e+07	-0.190305	0.0865753	0.777778	0.520676	1.21317e+07	-0.68193	0.000660599	1	1.23882
7-(2-thienyl)[1,2,4]triazolo[4,3-a]pyrimidine			224.009	6.18185e+07	7.77495e+07	0.330795	0.423391	0.638889	0.342628	1.60486e+08	1.37634	9.30896e-05	1	1.40986	1.72203e+08	1.478	8.92847e-05	1	1.11779
s7p	Organic oxygen compounds	Organooxygen compounds	290.04	1.26855e+06	1.19737e+07	3.23862	1.45568e-07	1	2.66231	1.2189e+07	3.26432	3.74121e-09	1	2.12152	5.12881e+06	2.01544	0.000330635	1	0.907219
Myristoleic Acid	Lipids and lipid-like molecules	Fatty Acyls	226.193	6.56958e+06	6.78998e+06	0.0476063	0.201388	0.75	0.161387	5.41162e+06	-0.279741	0.0076645	0.972222	0.703725	4.13928e+06	-0.66642	0.000102305	1	1.20091
2-[6-(1H-benzo[d]imidazol-2-yl)-2-pyridyl]-1H-benzo[d]imidazole			312.121	5.83743e+07	5.20771e+07	-0.164682	0.119083	0.805556	0.285992	2.64934e+07	-1.1397	3.37152e-07	1	1.38441	1.73033e+07	-1.75428	9.44331e-06	1	1.57701
Columbianadin	Phenylpropanoids and polyketides	Coumarins and derivatives	328.131	4.59564e+06	1.36574e+06	-1.75058	5.15091e-05	1	1.75632	956091	-2.26505	5.90145e-06	1	1.66065	874113	-2.39438	1.42479e-05	1	1.32012
(2S)-4-Oxo-2-phenyl-3,4-dihydro-2H-chromen-7-yl beta-D-glucopyranoside			448.141	2.72524e+06	2.03215e+06	-0.423373	0.0976809	0.805556	0.494162	983984	-1.46967	0.000233333	1	1.36002	570523	-2.25602	4.26381e-06	1	1.51113
1-(3,4-dihydroxyphenyl)-7-(4-hydroxyphenyl)heptan-3-one			336.132	2.67314e+06	2.49963e+06	-0.0968197	0.834921	0.611111	0.0488949	1.16177e+07	2.11971	1.73046e-05	1	1.41237	1.79123e+07	2.74435	1.94716e-06	1	1.33978
Shikonin	Benzenoids	Naphthalenes	310.083	1.62492e+07	1.24624e+07	-0.382782	0.0616176	0.805556	0.351978	7.52914e+06	-1.10981	0.00172349	0.972222	0.835494	1.83149e+06	-3.14928	2.30465e-06	1	1.67077
(-)-3-(3,4-Dihydroxyphenyl)-2-methylalanine			211.084	607612	740841	0.286014	0.326635	0.611111	0.19996	1.47987e+06	1.28425	0.00369815	0.972222	0.662147	7.94316e+06	3.70849	1.78371e-05	1	1.45304
5,5-dimethyl-2-[(trifluoromethyl)sulfanyl]-1,3-cyclohexanedione			240.043	7.24016e+06	195907	-5.20778	1.28284e-06	1	2.8599	207299	-5.12624	9.34588e-08	1	2.10509	131184	-5.78635	8.3975e-07	1	1.68205
Resveratrol	Phenylpropanoids and polyketides	Stilbenes	228.079	1.22092e+07	1.14548e+07	-0.0920109	0.69864	0.611111	0.0720154	5.51176e+06	-1.14738	0.000402648	0.972222	0.800598	1.44602e+06	-3.0778	9.28682e-06	1	1.60564
N6,N6,N6-Trimethyl-L-lysine	Organic acids and derivatives	Carboxylic acids and derivatives	188.153	9.43169e+06	1.5531e+07	0.719563	0.000103609	1	0.886488	2.35095e+07	1.31766	7.70959e-06	1	1.24648	4.39167e+07	2.21918	1.0663e-08	1	1.54543
Methyl palmitate	Lipids and lipid-like molecules	Fatty Acyls	287.282	2.14218e+06	2.47552e+06	0.208649	0.375115	0.694444	0.485807	1.65537e+06	-0.371929	0.0880261	0.888889	0.626349	1.23195e+06	-0.798144	0.00233837	1	1.02795
2-Hydroxybutyric acid	Organic acids and derivatives	Hydroxy acids and derivatives	104.047	906575	1.10858e+06	0.290212	0.104835	0.833333	0.291667	5.22632e+06	2.5273	1.60822e-06	1	1.61037	6.34676e+06	2.80752	1.58185e-07	1	1.32067
3-O-p-coumaroyl shikimic acid O-hexoside			482.142	6.2971e+06	1.94798e+07	1.62922	0.0289261	0.944444	1.46664	9.1371e+06	0.537049	0.491991	0.583333	0.313882	3.58326e+06	-0.813417	0.320383	0.75	0.306
trans-Zeatin-riboside	Nucleosides, nucleotides, and analogues	Purine nucleosides	351.155	1.62604e+06	1.37578e+06	-0.241114	0.523884	0.611111	0.334889	3.10866e+06	0.934932	0.00630859	0.972222	1.26144	2.83787e+06	0.803446	0.0149818	0.944444	0.789725
Arabidopyl ketoadipic acid			338.064	1.15946e+07	1.22622e+07	0.080771	0.746656	0.5	0.172706	5.64579e+06	-1.0382	0.0252049	1	1.448	5.82425e+06	-0.993304	0.000155093	1	0.880612
7-chloro-4-piperidinoquinoline			492.179	1.03849e+07	7.42964e+06	-0.48313	0.0316444	0.888889	0.489408	5.34605e+06	-0.957948	0.0113655	1	0.801352	1.42532e+06	-2.86513	1.15255e-09	1	1.52794
Adenine	Organoheterocyclic compounds	Imidazopyrimidines	135.055	5.42399e+08	2.70308e+08	-1.00475	0.000838858	0.944444	1.572	2.65364e+08	-1.03138	0.000763438	0.972222	1.27946	3.48987e+08	-0.636183	0.0768209	0.805556	0.754059
(2E)-3-(3,4-dimethoxyphenyl)prop-2-enoic acid			190.063	7.67662e+07	1.1095e+08	0.531373	0.0085242	0.944444	1.14279	1.44514e+08	0.91267	0.000287224	1	1.52393	1.39265e+08	0.859287	0.0013134	1	1.03116
Ixoside	Lipids and lipid-like molecules	Prenol lipids	388.102	1.84939e+06	2.62733e+06	0.506545	0.0293217	0.916667	1.02063	2.23683e+06	0.274405	0.024723	0.861111	0.475813	1.59492e+06	-0.213564	0.263281	0.666667	0.341588
O1-(2,6-dichlorobenzyl)-4-methoxybenzene-1-carbohydroximamide			302.064	7.93411e+07	1.31401e+08	0.727841	0.00367066	0.972222	1.41015	7.75927e+07	-0.0321473	0.897321	0.472222	0.0857401	8.90693e+07	0.166859	0.68463	0.5	0.216787
dimethyl 4-(acetylamino)cyclohex-3-ene-1,3-dicarboxylate			255.111	2.72321e+06	5.24169e+06	0.944723	0.0366229	0.888889	0.454075	2.31285e+07	3.08629	0.00024295	1	1.26201	6.237e+07	4.51747	1.65377e-06	1	1.41894
Lapachol	Lipids and lipid-like molecules	Prenol lipids	242.094	4.94743e+06	4.50077e+06	-0.136507	0.350178	0.833333	0.490915	2.46888e+06	-1.00282	2.37387e-06	1	1.84035	2.82093e+06	-0.81051	0.000580373	1	1.1183
D-Proline	Organic acids and derivatives	Carboxylic acids and derivatives	115.063	1.6959e+06	1.47759e+06	-0.198805	0.286735	0.666667	0.430299	2.42988e+06	0.518833	0.00587523	0.944444	0.772953	3.60843e+06	1.08932	3.27651e-05	1	1.17167
Inosine	Nucleosides, nucleotides, and analogues	Purine nucleosides	268.081	1.82054e+07	1.135e+07	-0.68167	0.018851	0.888889	1.2645	1.67469e+07	-0.120477	0.687545	0.527778	0.172328	2.00903e+07	0.14213	0.507486	0.666667	0.210967
L-Serine	Organic acids and derivatives	Carboxylic acids and derivatives	105.042	3.86648e+06	7.14916e+06	0.886752	0.000119005	1	0.683611	2.65863e+07	2.78159	2.32198e-08	1	1.55184	4.26797e+07	3.46446	8.1711e-10	1	1.41549
Dl-3-Hydroxynorvaline	Organic acids and derivatives	Carboxylic acids and derivatives	133.074	6.07637e+06	6.52647e+06	0.103093	0.234983	0.694444	0.174869	1.10752e+07	0.866045	5.7979e-07	1	1.1967	1.53541e+07	1.33734	1.71715e-05	1	1.33433
Lumichrome	Organoheterocyclic compounds	Pteridines and derivatives	242.079	8.33961e+07	1.24371e+08	0.576596	0.00554875	0.944444	1.28991	6.60896e+07	-0.335556	0.0457665	0.805556	0.55044	6.36009e+07	-0.390931	0.0211428	0.777778	0.474486
Uridine monophosphate (UMP)	Nucleosides, nucleotides, and analogues	Pyrimidine nucleotides	324.036	2.03321e+07	5.57176e+06	-1.86755	1.97839e-05	1	1.7035	2.77938e+07	0.451005	0.154147	0.75	0.284967	5.17418e+07	1.34757	0.000190994	1	0.666234
D-Phenylalanine	Organic acids and derivatives	Carboxylic acids and derivatives	165.079	3.29186e+07	4.7616e+07	0.532544	0.0284565	0.888889	0.790282	8.16247e+07	1.3101	0.00119012	1	1.4316	9.84044e+07	1.57982	3.78831e-08	1	1.32768
LPC 18:3-SN1			517.317	1.19507e+07	1.68493e+07	0.495592	0.0338076	0.888889	0.678281	1.87144e+07	0.647052	0.0716531	0.833333	0.66269	4.32239e+07	1.85473	1.04171e-05	1	1.46648
Cholic acid	Lipids and lipid-like molecules	Steroids and steroid derivatives	408.287	368414	301673	-0.288341	0.0252371	0.861111	0.537677	234571	-0.651303	0.00755262	0.861111	0.911327	180752	-1.02732	0.000300993	1	1.00314
Neohesperidin	Phenylpropanoids and polyketides	Flavonoids	610.189	1.55945e+06	5.40692e+06	1.79377	0.00529515	0.944444	1.4478	1.39222e+06	-0.163652	0.68869	0.416667	0.283743	547719	-1.50953	0.0106765	1	0.618352
6-Biopterin	Organoheterocyclic compounds	Pteridines and derivatives	237.085	1.63488e+07	7.12294e+07	2.12328	2.71749e-05	1	1.76792	6.84254e+07	2.06534	0.000146548	1	1.28315	7.25002e+07	2.1488	9.86578e-05	1	0.973183
Arachidonic acid	Lipids and lipid-like molecules	Fatty Acyls	304.24	553033	698991	0.337907	0.437914	0.611111	0.366082	1.01952e+06	0.882449	0.0430412	0.888889	0.812077	2.18713e+06	1.9836	0.00483552	1	1.29903
Histidinol	Organic nitrogen compounds	Organonitrogen compounds	141.09	2.57469e+06	1.9411e+06	-0.407522	0.126134	0.694444	0.437586	764290	-1.75221	1.22458e-05	1	1.41832	467748	-2.4606	1.25131e-05	1	1.43071
isoleucine	Organic acids and derivatives	Carboxylic acids and derivatives	131.095	7.54553e+08	9.77461e+08	0.373418	0.0770905	0.805556	0.451432	2.52236e+09	1.74108	0.000763738	1	1.32033	4.3022e+09	2.51138	7.84141e-07	1	1.48007
19(R)-Hydroxy-prostaglandin E2	Lipids and lipid-like molecules	Fatty Acyls	350.212	265789	2.69589e+06	3.34241	0.000150571	1	2.12728	138755	-0.937737	0.0710977	1	0.343933	144252	-0.881686	0.0893681	1	0.2311
3,4,5-trihydroxycyclohex-1-ene-1-carboxylic acid			174.052	5.75512e+06	9.22531e+06	0.680751	0.12917	0.944444	1.4312	9.7702e+06	0.763542	0.0948038	1	1.22221	1.36635e+07	1.24741	0.0287382	1	1.26925
Ellagic acid	Phenylpropanoids and polyketides	Tannins	302.012	6.38728e+06	2.84803e+06	-1.16524	0.000502474	1	0.940689	4.43469e+06	-0.526367	0.0500568	0.777778	0.33312	1.19631e+06	-2.41661	1.80646e-06	1	1.1419
N-Oleoyl Glycine	Organic acids and derivatives	Carboxylic acids and derivatives	339.277	997508	425664	-1.22861	0.00345067	1	2.17658	723208	-0.463917	0.174036	0.777778	0.616938	855555	-0.221468	0.526339	0.583333	0.228074
Dehydrodiisoeugenol	Phenylpropanoids and polyketides	2-arylbenzofuran flavonoids	326.152	1.12194e+08	3.75874e+07	-1.57767	0.000155924	1	1.16986	1.55736e+07	-2.84882	7.98251e-06	1	1.64572	7.47556e+06	-3.90767	2.25018e-08	1	1.62045
L-Mimosine	Organic acids and derivatives	Carboxylic acids and derivatives	198.064	2.99218e+06	3.53219e+06	0.239367	0.627309	0.694444	0.374406	606634	-2.3023	0.00336588	1	1.35237	522054	-2.51893	0.00286342	1	1.08105
(2R)-2-[(2R,5S)-5-[(2S)-2-hydroxybutyl]oxolan-2-yl]propanoic acid			198.126	7.65968e+06	6.65454e+06	-0.202945	0.598105	0.611111	0.257669	4.86764e+06	-0.65406	0.0706768	0.805556	0.613828	1.99488e+06	-1.94098	0.000216924	1	1.3766
4',7-Dimethoxyisoflavone	Phenylpropanoids and polyketides	Isoflavonoids	282.089	2.19616e+06	442144	-2.3124	0.000987481	1	2.48014	412829	-2.41137	0.000397349	1	2.05954	267157	-3.03923	0.000245057	1	1.90843
D-(+)-Octopine	Organic acids and derivatives	Carboxylic acids and derivatives	246.132	7.17092e+06	7.14144e+06	-0.00594377	0.978139	0.527778	0.0332453	4.59192e+06	-0.643061	0.000168401	1	1.01653	2.77392e+06	-1.37023	3.59138e-07	1	1.59657
Caffeine	Organoheterocyclic compounds	Imidazopyrimidines	194.079	2.2926e+07	1.55287e+07	-0.562043	0.0227779	0.833333	0.391223	9.79044e+07	2.09439	0.00153925	1	1.11579	1.52186e+08	2.73078	0.000172435	1	1.08927
1,7-bis(3,4-dihydroxyphenyl)heptan-3-one			352.131	1.59218e+06	485802	-1.71256	0.00163376	1	1.61066	181620	-3.132	9.48116e-07	1	2.09335	172921	-3.20282	1.06583e-06	1	1.56373
2-(cyclopropylcarbonyl)-3-(4-fluoroanilino)acrylonitrile			252.062	534515	697852	0.384691	0.135258	0.75	0.314476	409339	-0.384934	0.19316	0.694444	0.471674	103801	-2.36441	1.58552e-08	1	1.20334
Gracillin	Lipids and lipid-like molecules	Steroids and steroid derivatives	884.474	725286	721391	-0.00776738	0.771569	0.583333	0.134624	319806	-1.18135	0.000350575	1	1.12645	271342	-1.41844	0.000165447	1	0.989363
Ophiopogonanone C	Phenylpropanoids and polyketides	Homoisoflavonoids	356.089	2.851e+06	2.83098e+06	-0.0101683	0.989929	0.5	0.0208813	1.26342e+06	-1.17413	0.00216318	1	0.991392	778612	-1.87249	8.2867e-05	1	1.14707
D-Mannose 6-phosphate	Organic oxygen compounds	Organooxygen compounds	260.03	3.19416e+07	3.06796e+07	-0.0581599	0.805534	0.583333	0.132865	4.95444e+07	0.633283	0.00448959	1	0.986816	6.92165e+07	1.11568	0.000226534	1	1.2373
Lysine butyrate	Organic acids and derivatives	Carboxylic acids and derivatives	234.158	9.20052e+06	1.27241e+07	0.467781	0.0576855	0.833333	0.736526	1.39351e+07	0.598942	0.0103625	1	0.694536	3.03704e+07	1.72288	9.31512e-07	1	1.5391
Geniposidic acid	Lipids and lipid-like molecules	Prenol lipids	374.121	3.90753e+06	1.59641e+07	2.0305	0.000143038	1	1.97025	4.75798e+06	0.284092	0.818863	0.583333	0.0900139	2.814e+06	-0.473633	0.103417	0.777778	0.25627
Cucurbitacin I	Lipids and lipid-like molecules	Steroids and steroid derivatives	514.293	859601	432851	-0.989797	0.00998823	0.916667	1.02369	304000	-1.49959	0.00576844	0.972222	1.31283	498406	-0.786346	0.059678	0.833333	0.736579
Soyasaponin I	Lipids and lipid-like molecules	Prenol lipids	964.501	135955	114146	-0.252254	0.0102327	0.916667	0.543305	77408.9	-0.812563	1.5407e-05	1	1.4035	56301.4	-1.27189	1.41974e-07	1	1.60149
Nonanoic acid	Lipids and lipid-like molecules	Fatty Acyls	158.13	1.67969e+06	1.50974e+06	-0.153894	0.0708154	0.777778	0.373922	1.1243e+06	-0.579171	7.09028e-05	1	1.02081	880230	-0.932245	3.03954e-07	1	1.19387
Polygalic acid	Lipids and lipid-like molecules	Steroids and steroid derivatives	488.315	1.86524e+06	394879	-2.23988	0.00168032	0.972222	2.00135	468841	-1.99219	0.00602053	0.972222	1.31494	319995	-2.54324	0.000672838	0.972222	1.33843
Arbutin	Organic oxygen compounds	Organooxygen compounds	272.089	9.6724e+07	8.5904e+07	-0.171148	0.012681	0.888889	0.31602	6.81014e+07	-0.50619	0.00031164	1	0.691691	4.47615e+07	-1.11162	0.0160781	1	1.27809
PE 34:2	Lipids and lipid-like molecules	Glycerophospholipids	737.498	8.94343e+06	4.27993e+06	-1.06324	0.026736	0.861111	1.24326	3.70821e+06	-1.2701	0.00759387	0.944444	1.08387	2.52262e+06	-1.82591	0.000300014	1	1.08179
9,17-Octadecadiene-12,14-diyne-1,11,16-triol			290.188	2.85411e+07	3.08378e+07	0.11166	0.998124	0.5	0.0194354	1.35613e+07	-1.07354	0.00529849	1	1.02339	1.42261e+07	-1.0045	0.00784315	0.916667	0.712777
Sebacic acid	Lipids and lipid-like molecules	Fatty Acyls	202.12	8.49893e+06	1.04143e+07	0.293214	0.0739883	0.833333	0.352763	4.94499e+06	-0.781315	0.00332683	1	0.64848	1.72044e+06	-2.30451	2.2869e-06	1	1.37105
Narirutin	Phenylpropanoids and polyketides	Flavonoids	580.181	1.62442e+07	1.17862e+07	-0.462819	0.0538486	0.805556	0.830515	9.97584e+06	-0.703412	0.00763854	0.888889	0.882365	4.77878e+06	-1.76521	2.39433e-06	1	1.5473
5-methoxy-2-(3-methoxyphenoxy)benzohydrazide			288.115	1.72102e+06	243982	-2.81842	7.85141e-07	1	2.38376	262680	-2.71189	0.000119208	1	1.90407	152866	-3.49293	8.21712e-07	1	1.6599
Theaflavin	Phenylpropanoids and polyketides	Flavonoids	564.125	1.21331e+06	4.33784e+06	1.83803	0.000978254	1	1.54231	1.64886e+06	0.44252	0.604808	0.583333	0.244684	780609	-0.636276	0.115161	0.75	0.434272
O-Phosphorylethanolamine	Organic acids and derivatives	Organic phosphoric acids and derivatives	141.019	246191	403203	0.711729	0.293897	0.555556	0.329837	4.31391e+06	4.13115	1.46265e-06	1	1.74571	4.51003e+06	4.19529	3.42738e-06	1	1.2976
3-Dehydroshikimic acid	Organic oxygen compounds	Organooxygen compounds	172.037	8.33399e+07	9.73332e+07	0.223924	0.357778	0.833333	0.328796	3.93215e+08	2.23824	0.000593154	1	1.31678	6.0028e+08	2.84856	0.000275841	1	1.21289
Phylloquinone	Lipids and lipid-like molecules	Prenol lipids	450.352	1.40731e+06	4.45646e+06	1.66295	0.0114493	0.944444	1.62834	3.56327e+06	1.34026	0.0221014	0.916667	1.12798	2.17863e+06	0.630474	0.219147	0.722222	0.448529
Linustatin	Organic oxygen compounds	Organooxygen compounds	431.142	181860	233694	0.361795	0.227189	0.666667	0.226283	980663	2.43093	6.23322e-05	1	1.34876	2.02034e+06	3.4737	4.14559e-05	1	1.39477
Nicotinamide	Organoheterocyclic compounds	Pyridines and derivatives	122.048	4.40838e+08	4.16841e+08	-0.0807534	0.414657	0.611111	0.148829	6.36079e+08	0.528957	0.00284447	1	0.77424	8.86883e+08	1.00849	1.12891e-06	1	1.10007
2,4-Dimethylbenzaldehyde	Benzenoids	Benzene and substituted derivatives	134.073	1.47273e+08	1.42398e+08	-0.0485663	0.779998	0.555556	0.122499	1.08848e+08	-0.436177	0.00996319	0.944444	0.993159	8.68618e+07	-0.761699	0.00295034	0.944444	1.36113
Lobetyolin	Lipids and lipid-like molecules	Fatty Acyls	396.177	9.56993e+06	6.79314e+06	-0.494429	0.165564	0.694444	1.00299	4.93961e+06	-0.95411	8.54894e-05	1	0.90418	3.06133e+06	-1.64435	0.00850446	1	1.28601
S-ribosyl-L-homocysteine	Organic oxygen compounds	Organooxygen compounds	267.078	2.42198e+06	2.62096e+06	0.113907	0.658966	0.555556	0.148422	1.95137e+06	-0.311699	0.057315	0.805556	0.295906	710300	-1.76969	7.45441e-07	1	1.29164
Oridonin			364.188	1.59418e+07	1.5295e+07	-0.0597608	0.989224	0.555556	0.0310165	8.90798e+06	-0.839647	0.0175516	0.888889	0.751915	3.27805e+06	-2.28191	1.2242e-05	1	1.46228
(+)-Isolariciresinol	Lignans, neolignans and related compounds	Aryltetralin lignans	360.156	4.44979e+06	2.82026e+06	-0.657908	0.136039	0.888889	1.05335	1.78011e+06	-1.32177	4.94952e-05	1	1.1049	1.12471e+06	-1.98419	5.95675e-05	1	1.22561
3-hydroxy-4-methoxy-9H-xanthen-9-one			242.058	6.49429e+06	6.25602e+06	-0.0539262	0.880213	0.555556	0.0295162	3.26007e+06	-0.994269	0.0210107	0.888889	0.705885	608509	-3.41582	2.33875e-06	1	1.56249
2-benzyl-6-hydroxy-2-azabicyclo[2.2.2]octan-3-one			209.142	2.82338e+06	2.61472e+06	-0.110765	0.535784	0.638889	0.20218	2.12058e+06	-0.412966	0.13277	0.75	0.639467	1.19714e+06	-1.23783	0.00904948	1	1.20765
Thiamine pyrophosphate hydrochloride	Organoheterocyclic compounds	Diazines	460.016	1.23833e+07	1.09418e+07	-0.178545	0.0921147	0.805556	0.683009	8.43892e+06	-0.553267	0.000333669	1	1.5869	7.60492e+06	-0.703393	6.46685e-05	1	1.48207
N-Acetylornithine	Organic acids and derivatives	Carboxylic acids and derivatives	174.1	6.80146e+06	1.36487e+07	1.00485	0.000212822	1	0.961102	2.39804e+07	1.81794	3.82176e-06	1	1.34107	5.97964e+07	3.13614	1.1539e-06	1	1.66333
14-Methylhexadecanoic Acid	Lipids and lipid-like molecules	Fatty Acyls	270.255	2.83889e+06	1.60876e+06	-0.819375	0.00495815	1	1.4309	2.26408e+06	-0.326402	0.0993863	0.805556	0.448193	1.34247e+06	-1.08044	0.000275745	1	1.03901
6-Hydroxymelatonin	Organoheterocyclic compounds	Indoles and derivatives	248.12	2.03071e+07	1.28351e+07	-0.661889	0.0138236	0.944444	0.840625	8.89278e+06	-1.19128	0.00112642	0.972222	1.26775	8.32592e+06	-1.2863	0.000651757	1	0.961499
Salidroside	Organic oxygen compounds	Organooxygen compounds	300.121	3.41862e+07	3.18523e+07	-0.102017	0.44014	0.694444	0.175975	1.63041e+07	-1.06818	9.13493e-06	1	1.06285	9.91548e+06	-1.78566	3.93046e-06	1	1.326
3-Hydroxy-3-Methylpentane-1,5-Dioic Acid			162.053	2.03546e+08	2.00774e+08	-0.0197811	0.815935	0.583333	0.104714	1.58222e+08	-0.363404	0.0431257	0.833333	0.715164	1.18268e+08	-0.783294	0.00194535	1	1.07392
N-(4-butyl-2-methylphenyl)-N'-[4-(4-methylpiperazino)phenyl]urea			380.254	636768	6.87822e+06	3.43319	8.5386e-07	1	2.96984	3.48217e+06	2.45115	0.000295555	1	1.54865	1.65352e+06	1.3767	0.0054322	0.916667	0.647278
Oleoyl ethanolamide	Organic nitrogen compounds	Organonitrogen compounds	325.298	5.29439e+07	3.50703e+07	-0.594218	0.00230611	0.972222	1.49445	4.60586e+07	-0.200996	0.19104	0.722222	0.380273	5.52602e+07	0.061776	0.81798	0.5	0.0770426
α-Hydroxymidazolam	Organoheterocyclic compounds	Benzodiazepines	341.072	933064	908540	-0.0384254	0.431249	0.638889	0.0370662	2.2314e+06	1.2579	0.0154532	1	0.796932	4.9478e+06	2.40674	0.000106097	1	1.2306
5-Ethyl-2'-deoxyuridine	Nucleosides, nucleotides, and analogues	Pyrimidine nucleosides	256.106	3.29782e+06	1.41428e+07	2.10049	0.00307199	1	0.667158	1.07461e+08	5.02615	7.74598e-11	1	1.39614	2.98257e+08	6.4989	1.35733e-08	1	1.30574
LPG 17:1	Lipids and lipid-like molecules	Glycerophospholipids	496.28	9.44995e+06	2.69434e+06	-1.81038	0.0116372	0.888889	1.53784	4.89591e+06	-0.948729	0.129676	0.777778	0.685074	1.47789e+07	0.645159	0.105819	0.833333	0.433624
Pyroglutamic acid	Organic acids and derivatives	Carboxylic acids and derivatives	129.043	1.23619e+08	1.52176e+08	0.299846	0.0708301	0.861111	0.419989	1.97666e+08	0.677164	0.0138024	0.861111	0.751635	3.31265e+08	1.42209	0.000133016	1	1.19595
4-methyl-5-oxo-2-pentyl-2,5-dihydrofuran-3-carboxylic acid			212.105	896784	331777	-1.43454	0.0171664	0.833333	1.77717	262409	-1.77294	0.00664662	1	1.76229	205374	-2.1265	0.00244133	1	1.58342
Pyridoxamine	Organoheterocyclic compounds	Pyridines and derivatives	168.09	4.62142e+06	1.34788e+06	-1.77764	0.260237	0.722222	0.896226	1.30727e+06	-1.82178	0.17872	0.777778	0.920383	562939	-3.03729	0.0232979	1	1.29309
4-methoxyphenyl 3,5-dimethyl-1-phenyl-1H-pyrazole-4-carboxylate			344.108	6.87974e+06	1.12222e+07	0.705923	0.00772591	0.916667	1.22358	8.26902e+06	0.265361	0.0924264	0.777778	0.434097	9.53748e+06	0.471255	0.0895759	0.833333	0.445827
L-Pyroglutamic acid	Organic acids and derivatives	Carboxylic acids and derivatives	129.043	2.03719e+08	3.30127e+08	0.696442	0.0271591	0.833333	1.00775	2.42105e+08	0.249055	0.383181	0.722222	0.301142	4.81756e+08	1.24172	0.000848064	1	1.05501
Isomucronulatol	Phenylpropanoids and polyketides	Isoflavonoids	302.115	3.06945e+06	2.47687e+06	-0.309461	0.0288547	0.888889	0.519132	1.718e+06	-0.837254	9.14894e-05	1	1.02919	914920	-1.74626	7.22668e-05	1	1.60811
N-Methylnicotinamide	Organoheterocyclic compounds	Pyridines and derivatives	136.064	4.031e+06	762513	-2.4023	2.6648e-06	1	2.39067	531234	-2.92372	1.35606e-07	1	2.27058	484761	-3.05579	4.92344e-06	1	1.70836
S-Adenosylmethionine	Nucleosides, nucleotides, and analogues	5'-deoxyribonucleosides	398.137	5.55154e+06	1.06263e+07	0.936683	0.0445458	0.972222	1.35852	1.09621e+07	0.981563	0.000382515	1	1.31484	1.37663e+07	1.31018	7.03152e-06	1	1.31112
ADP-ribose	Nucleosides, nucleotides, and analogues	Purine nucleotides	559.071	587755	483409	-0.28197	0.470143	0.611111	0.131244	3.98443e+06	2.76109	6.53516e-06	1	1.22578	8.42397e+06	3.84121	9.13577e-06	1	1.25265
Quinic acid	Organic oxygen compounds	Organooxygen compounds	192.063	2.18004e+06	1.53008e+06	-0.510746	0.0972123	0.75	0.555413	678432	-1.68408	0.0019041	1	1.30426	382273	-2.51168	0.000232854	1	1.38728
Lipoamide	Organoheterocyclic compounds	Dithiolanes	205.059	1.22827e+06	1.83693e+06	0.580663	9.7613e-05	1	0.803787	3.53071e+06	1.52333	1.14267e-07	1	1.64528	4.33565e+06	1.81962	2.58462e-05	1	1.41328
LPE 18:0	Lipids and lipid-like molecules	Glycerophospholipids	481.316	456311	679505	0.574467	0.319751	0.638889	0.773573	1.0423e+06	1.19168	0.0462841	0.833333	1.07467	1.01283e+06	1.1503	0.0431085	0.916667	0.780924
LPE 18:1	Lipids and lipid-like molecules	Glycerophospholipids	479.301	6.21669e+06	7.23413e+06	0.218674	0.310875	0.388889	0.483781	1.27646e+07	1.03793	0.00661458	1	1.22338	1.64675e+07	1.40541	0.000849212	1	1.21922
2,4-Dihydroxybenzoic acid	Benzenoids	Benzene and substituted derivatives	154.027	6.66112e+06	8.37894e+06	0.331003	0.010545	0.861111	0.88492	9.16178e+06	0.459864	0.0146093	0.888889	0.933818	1.10691e+07	0.732703	3.93966e-05	1	1.12618
Butanedioicacid	Organic acids and derivatives	Carboxylic acids and derivatives	532.229	4.60109e+06	4.13109e+06	-0.155455	0.621195	0.527778	0.486806	1.8076e+06	-1.3479	0.0352612	0.888889	0.989417	761149	-2.59573	0.00109001	0.972222	1.36222
LPE 18:2	Lipids and lipid-like molecules	Glycerophospholipids	477.285	4.61599e+07	3.04276e+07	-0.601259	0.000520482	1	1.28546	3.88524e+07	-0.248635	0.0763914	0.833333	0.44637	6.32457e+07	0.454327	0.00113396	1	0.54847
DG 18:1_18:2			635.549	5.29036e+06	2.28183e+06	-1.21318	0.00828491	0.916667	1.13327	1.52959e+06	-1.79022	0.000789061	1	1.3451	1.27359e+06	-2.05447	0.00028965	1	1.07094
5-OxoETE	Lipids and lipid-like molecules	Fatty Acyls	318.217	3.5962e+07	3.33243e+07	-0.109897	0.94212	0.555556	0.041737	1.01366e+08	1.49503	0.0215976	0.861111	1.05427	6.76837e+07	0.912335	0.0535453	0.75	0.587196
Adenosine 5'-monophosphate	Nucleosides, nucleotides, and analogues	Purine nucleotides	347.063	1.5567e+07	5.14902e+06	-1.59612	0.000108072	1	1.49341	2.26128e+07	0.538651	0.0693503	0.777778	0.417249	4.40192e+07	1.49964	0.000311167	1	0.828592
Monotropein	Lipids and lipid-like molecules	Prenol lipids	390.116	1.49436e+06	3.64376e+06	1.2859	0.0208845	0.861111	1.6528	3.60215e+06	1.26933	0.00150673	1	1.38304	2.39354e+06	0.679619	0.0394599	0.861111	0.553075
Tanshinone IIA	Lipids and lipid-like molecules	Prenol lipids	294.126	1.63781e+07	281239	-5.86383	5.61433e-06	1	2.71756	966409	-4.08299	0.000123644	1	1.65236	259151	-5.98183	1.53007e-07	1	1.62596
Camptothecin	Alkaloids and derivatives	Camptothecins	348.113	2.84832e+06	389281	-2.87122	5.06242e-05	1	1.63608	241949	-3.55733	1.41399e-05	1	1.63444	107081	-4.73334	1.90386e-05	1	1.49274
ethyl 4-hydroxy-2-[(4-methoxyphenoxy)methyl]pyrimidine-5-carboxylate			342.058	2.36578e+06	3.03132e+06	0.357628	0.100858	0.888889	0.372696	6.79517e+06	1.52219	0.00137762	1	1.29251	9.66002e+06	2.02971	4.21494e-05	1	1.30616
LPC 18:2-SN1			519.332	2.43212e+07	2.42767e+07	-0.00264414	0.895479	0.5	0.0896876	2.91857e+07	0.263044	0.320502	0.583333	0.310543	7.58264e+07	1.64048	5.00092e-05	1	1.47044
Thymidine	Nucleosides, nucleotides, and analogues	Pyrimidine nucleotides	242.09	6.93132e+06	8.65102e+06	0.319741	0.554721	0.611111	0.12976	9.23941e+07	3.7366	1.87643e-05	1	1.12459	1.58774e+08	4.5177	9.06082e-07	1	1.01887
(±)8-HEPE			300.207	1.85046e+06	2.23498e+06	0.272382	0.43705	0.694444	0.670579	9.24224e+06	2.32036	0.0357638	0.833333	1.45295	3.5823e+06	0.953004	0.109895	0.777778	0.654219
2-(benzylamino)-1,3-thiazole-5-carboxylic acid			234.051	5.71636e+06	9.36871e+06	0.712754	0.00245593	0.944444	1.01561	1.45005e+07	1.34293	0.000141332	1	1.48636	1.5482e+07	1.43742	0.000146326	1	1.16356
2-(5-mercapto-4-methyl-4H-1,2,4-triazol-3-yl)acetonitrile			154.03	1.74762e+06	2.12211e+07	3.60204	2.58145e-06	1	2.58611	1.31175e+06	-0.413898	0.343514	0.666667	0.169695	1.54196e+06	-0.180621	0.809165	0.555556	0.0300936
Pantetheine	Organic acids and derivatives	Carboxylic acids and derivatives	278.13	3.27634e+07	8.63687e+06	-1.9235	6.4164e-06	1	1.31436	2.77303e+06	-3.56255	5.0684e-09	1	1.74647	2.84687e+06	-3.52464	1.53836e-07	1	1.27391
HexCer 22:0;2O/16:2;O			815.612	2.49267e+07	1.76492e+07	-0.498085	0.200569	0.722222	1.3104	1.86639e+07	-0.41744	0.159361	0.694444	0.504794	9.8167e+06	-1.34438	0.000125672	1	1.00575
8-O-Acetylharpagide			406.147	1.69779e+08	6.7206e+07	-1.337	0.0014313	1	1.13616	2.79482e+07	-2.60283	3.08459e-07	1	1.51365	2.25306e+07	-2.9137	9.73242e-08	1	1.24163
Lysopa 18:0	Lipids and lipid-like molecules	Glycerophospholipids	438.275	1.55492e+06	1.09265e+06	-0.509018	0.175838	0.666667	0.3337	256899	-2.59757	2.46374e-05	1	1.51271	407526	-1.93188	0.000758367	1	0.852863
4-Hydroxytolbutamide	Benzenoids	Benzene and substituted derivatives	286.099	3.49992e+06	240472	-3.86338	1.1225e-05	1	2.6558	246039	-3.83037	5.28319e-07	1	2.13108	161331	-4.43923	6.32476e-06	1	1.76114
1,3-dimethyl 2,4-bis(4-hydroxyphenyl)cyclobutane-1,3-dicarboxylate			378.108	6.23093e+06	1.09791e+06	-2.50468	0.000247454	1	2.24643	2.31785e+06	-1.42666	0.0128033	0.944444	1.18801	814309	-2.9358	4.57153e-07	1	1.45347
8-(1,2-dihydroxy-3-methylbut-3-en-1-yl)-7-methoxy-2H-chromen-2-one			276.1	4.30575e+06	3.50211e+06	-0.298039	0.171631	0.777778	0.225293	2.1874e+07	2.34488	0.00369124	1	1.07258	2.81778e+07	2.71022	0.0237833	0.833333	0.845432
Nicotinamide N-oxide			138.042	6.82094e+07	3.91123e+07	-0.802348	0.00848693	0.916667	1.59861	5.48926e+07	-0.313358	0.114783	0.75	0.47637	4.06458e+07	-0.746863	0.00175324	1	0.771179
LPS 18:3	Lipids and lipid-like molecules	Glycerophospholipids	519.259	4.51636e+06	8.66382e+06	0.939841	0.0135915	0.944444	1.83356	6.63738e+06	0.555452	0.020693	0.833333	0.870257	5.66576e+06	0.327109	0.148021	0.75	0.411333
3-Phosphoglyceric acid	Organic oxygen compounds	Organooxygen compounds	185.993	6.21232e+06	7.48098e+06	0.268094	0.172176	0.694444	0.705897	9.66286e+06	0.637317	0.0113917	0.972222	1.15075	8.86964e+06	0.513743	0.0324198	0.888889	0.675276
UDP	Nucleosides, nucleotides, and analogues	Pyrimidine nucleotides	404.002	5.13561e+07	3.89781e+07	-0.397872	0.0378713	0.833333	0.939873	4.58494e+07	-0.163633	0.159162	0.777778	0.288811	2.91311e+07	-0.817978	0.0123756	1	1.11174
Daphnetin	Phenylpropanoids and polyketides	Coumarins and derivatives	178.027	1.32788e+07	1.80448e+07	0.442458	0.013575	0.888889	1.08263	2.75758e+07	1.05427	0.0972022	0.861111	1.41545	1.73744e+07	0.387831	0.121147	0.722222	0.508232
Guanosine 5'-diphospho-D-mannose	Nucleosides, nucleotides, and analogues	Purine nucleotides	605.086	941740	778477	-0.274675	0.279722	0.666667	0.26246	400753	-1.23261	0.00726377	1	0.862927	92791.8	-3.34326	5.22193e-07	1	1.54566
Danshenol C	Lipids and lipid-like molecules	Prenol lipids	336.136	7.12442e+06	2.351e+06	-1.5995	0.00278674	1	1.25816	809467	-3.13773	2.82404e-07	1	1.63274	557841	-3.67485	7.46775e-08	1	1.39543
Erythronolactone	Organoheterocyclic compounds	Lactones	118.026	9.6428e+08	1.52655e+09	0.662756	0.0653314	0.805556	1.13245	3.23682e+09	1.74705	0.00102722	1	1.98014	3.38565e+09	1.81191	0.000718503	1	1.48293
Bufalin	Lipids and lipid-like molecules	Steroids and steroid derivatives	386.245	2.07411e+06	492026	-2.07568	0.000432915	1	1.67678	613895	-1.75643	0.00239068	0.944444	1.15266	888354	-1.22328	0.00570157	0.888889	0.575729
T-2 Triol	Lipids and lipid-like molecules	Prenol lipids	382.197	603987	1.31526e+06	1.12276	0.00423781	0.888889	0.611117	43032.5	-3.81102	2.63309e-05	1	1.416	37638.9	-4.00422	2.39466e-05	1	1.08548
3'-Adenosine monophosphate (3'-AMP)	Nucleosides, nucleotides, and analogues	Ribonucleoside 3'-phosphates	347.062	5.5469e+06	1.47719e+06	-1.90882	9.93906e-05	1	1.7795	5.9634e+06	0.104454	0.453939	0.527778	0.0821618	5.98321e+06	0.109238	0.322771	0.666667	0.0632625
Histamine	Organic nitrogen compounds	Organonitrogen compounds	111.08	321136	168833	-0.927589	0.00142916	0.944444	1.1308	361360	0.170252	0.906424	0.611111	0.234815	543653	0.759502	0.00245171	1	0.563085
gamma,gamma-Dimethylallyl pyrophosphate	Lipids and lipid-like molecules	Prenol lipids	246.005	1.46679e+07	1.53417e+07	0.0647959	0.158318	0.75	0.26374	1.21344e+07	-0.273557	0.00491948	1	0.869406	1.08274e+07	-0.437972	0.00218254	1	1.02179
5,7-dihydroxy-2-phenyl-4H-chromen-4-one			254.058	5.61298e+07	2.43477e+06	-4.52691	2.72134e-05	1	1.87685	3.57655e+06	-3.97213	7.09702e-05	1	1.30689	1.5559e+06	-5.17295	2.33246e-06	1	1.20598
Dibutyl maleate	Lipids and lipid-like molecules	Fatty Acyls	228.136	8.90064e+06	6.94708e+06	-0.357503	0.107652	0.861111	0.824216	6.63586e+06	-0.423626	0.00318446	1	0.661572	4.25572e+06	-1.06451	0.00543013	1	1.2901
Picrotoxinin	Organoheterocyclic compounds	Furopyrans	292.095	1.44747e+09	1.12685e+09	-0.361232	0.180713	0.694444	0.255349	4.50808e+08	-1.68295	0.00085725	1	0.958017	1.09858e+08	-3.71982	3.75486e-08	1	1.47013
Leonurine	Benzenoids	Benzene and substituted derivatives	311.149	1.53418e+06	1.68174e+06	0.132489	0.415163	0.638889	0.541868	894131	-0.778912	0.0411188	0.888889	1.08654	891123	-0.783773	0.041119	0.833333	0.790439
13,14-dihydro-15-keto-tetranor Prostaglandin E2			280.171	954475	1.71955e+06	0.849251	0.716011	0.583333	0.216639	126665	-2.91369	0.00195515	1	1.42521	283079	-1.7535	0.0199769	0.888889	0.748663
(R)-3-Hydroxy myristic acid	Lipids and lipid-like molecules	Fatty Acyls	261.23	1.46554e+07	1.70096e+07	0.214917	0.48009	0.5	0.460172	1.11229e+07	-0.397901	0.0277317	0.888889	0.757612	7.95116e+06	-0.882195	0.00246671	1	1.22804
Phe-Phe	Organic acids and derivatives	Carboxylic acids and derivatives	312.147	4.37217e+06	7.4864e+06	0.775923	0.00455832	0.972222	1.22692	4.84166e+06	0.147153	0.510571	0.638889	0.366891	5.14908e+06	0.235964	0.240964	0.722222	0.224553
N-Sinapoylagmatine			336.179	9.64654e+06	1.77406e+07	0.878973	0.00258907	0.944444	1.51018	2.26514e+07	1.23152	0.00161952	1	1.46447	2.11853e+07	1.13498	0.000467185	1	1.0375
Timosaponin A1	Lipids and lipid-like molecules	Steroids and steroid derivatives	578.382	2.67673e+06	4.24118e+06	0.663996	0.14997	0.75	0.689791	1.75013e+06	-0.613009	0.411235	0.777778	0.360075	785067	-1.76958	0.0170118	0.944444	1.02796
DL-methionine sulfoxide			148.014	789602	1.28623e+06	0.70395	0.0122451	0.916667	1.24617	530429	-0.573966	0.0131939	0.916667	0.765937	496864	-0.668275	0.00611404	0.944444	0.673798
ethyl 5-hydroxy-4-oxo-4H-chromene-2-carboxylate			234.053	1.50134e+07	1.99476e+07	0.409965	0.0553593	0.833333	0.490903	1.18894e+07	-0.33658	0.0783794	0.75	0.386556	4.84861e+06	-1.63061	7.57823e-05	1	1.24203
Threonyl carbamoyl adenosine	Nucleosides, nucleotides, and analogues	Purine nucleosides	412.134	2.25101e+07	2.2272e+07	-0.0153426	0.908918	0.444444	0.0774463	1.0174e+07	-1.14569	1.01587e-05	1	1.08133	4.5146e+06	-2.31791	1.46319e-06	1	1.62847
Puerarin	Phenylpropanoids and polyketides	Isoflavonoids	416.11	1.67617e+06	2.19964e+06	0.392097	0.0671867	0.833333	0.643916	895182	-0.904917	0.00424451	0.944444	0.907559	630150	-1.4114	0.000808492	0.972222	1.1247
Raffinose	Organic oxygen compounds	Organooxygen compounds	550.184	3.11359e+06	373850	-3.05805	5.30414e-05	1	2.20401	620387	-2.32734	1.05466e-05	1	1.19383	290389	-3.42252	0.000589804	1	1.44607
Epicatechin	Phenylpropanoids and polyketides	Flavonoids	290.079	7.63762e+06	4.74437e+06	-0.686907	0.00060405	1	1.26479	4.14474e+06	-0.88184	0.000228786	1	1.18717	2.47378e+06	-1.62641	4.14817e-07	1	1.58828
TBHQ	Benzenoids	Benzene and substituted derivatives	166.099	1.73646e+07	1.08905e+07	-0.673074	5.58384e-05	1	0.837018	5.534e+06	-1.64975	5.27872e-08	1	1.5058	3.24263e+06	-2.42091	5.95651e-07	1	1.62307
Apigeninidin 5-glucoside	Phenylpropanoids and polyketides	Flavonoids	417.12	1.04991e+06	1.29951e+06	0.307706	0.0133423	0.916667	0.416442	1.06713e+06	0.0234684	0.752793	0.583333	0.0275736	5.38632e+06	2.35904	0.000399987	1	1.76384
Gly-Tyr	Organic acids and derivatives	Carboxylic acids and derivatives	238.095	7.27925e+06	8.87071e+06	0.285259	0.644336	0.722222	0.408002	1.80727e+07	1.31195	0.0445162	1	0.959281	5.6174e+07	2.94804	0.0020277	1	1.33431
Lappaconitine	Lipids and lipid-like molecules	Prenol lipids	584.312	1.51596e+06	3.80082e+06	1.32608	0.000151729	1	2.01008	1.89243e+06	0.320009	0.070152	0.805556	0.348922	1.37204e+06	-0.143913	0.351078	0.638889	0.140614
YNH			432.176	1.13314e+06	6.58358e+06	2.53855	4.64731e-05	1	2.03084	2.87393e+06	1.3427	0.0109292	0.916667	0.813324	573103	-0.983455	0.0476412	0.777778	0.50721
1-phenyl-5-(2-thienyl)-1H-1,2,4-triazol-3-ol			265.028	5.86911e+06	7.95545e+06	0.438801	0.153063	0.75	0.330753	1.6092e+06	-1.8668	0.000289897	1	1.15897	991706	-2.56516	0.00015777	1	1.19215
Azelaic acid	Lipids and lipid-like molecules	Fatty Acyls	188.105	1.05631e+09	6.29839e+08	-0.745972	0.00151643	0.972222	1.47868	5.49543e+08	-0.942723	0.000222129	1	1.33265	4.78062e+08	-1.14376	3.1121e-06	1	1.14547
3-morpholino-5,6-diphenylpyridazine-4-carbonitrile			342.149	9.40501e+06	7.20149e+06	-0.385134	0.0386138	0.833333	0.697363	5.91697e+06	-0.66857	0.00226638	0.972222	0.953836	3.95292e+06	-1.25051	1.44412e-05	1	1.30068
3-Methylcytidine	Nucleosides, nucleotides, and analogues	Pyrimidine nucleosides	257.101	5.76538e+06	4.84833e+06	-0.249929	0.0994581	0.777778	0.410405	2.38408e+06	-1.27399	4.32206e-06	1	1.63144	2.51938e+06	-1.19435	8.55697e-06	1	1.11673
lactucopicrin	Benzenoids	Phenols	410.136	2.34664e+07	1.60786e+07	-0.545452	0.0869071	0.75	0.359674	3.00012e+06	-2.96751	2.71962e-06	1	1.36261	1.11053e+06	-4.40128	3.7236e-06	1	1.48936
(6E,10E)-3,7,11,15-tetramethylhexadeca-1,6,10,14-tetraene-3,5,9-triol			339.275	1.9677e+07	2.10855e+07	0.0997402	0.527282	0.583333	0.492548	3.83133e+07	0.961335	0.0276192	0.916667	1.22865	2.34877e+07	0.255396	0.522851	0.611111	0.249664
methyl 5-{[2-(ethoxycarbonyl)-3-oxohex-1-enyl]amino}-2-furoate			309.121	1.83825e+06	6.38641e+06	1.79667	5.62896e-05	1	0.891894	3.22405e+07	4.13247	3.74966e-06	1	1.61625	3.85553e+07	4.39052	6.67269e-06	1	1.24434
Maltotriitol	Organic oxygen compounds	Organooxygen compounds	506.183	1.03929e+07	6.21683e+06	-0.741352	0.0147812	0.888889	1.31583	4.65979e+06	-1.15727	0.00044255	1	1.51949	3.66992e+06	-1.50178	3.46168e-05	1	1.46008
Tartaric acid	Organic oxygen compounds	Organooxygen compounds	150.017	768742	650256	-0.241492	0.540028	0.611111	0.419407	463413	-0.730201	0.0446082	0.833333	1.14834	457507	-0.748705	0.0385854	0.861111	0.843048
1-(1,8-dihydroxy-3,6-dimethyl-2-naphthyl)ethan-1-one			248.105	2.45933e+06	1.35429e+06	-0.860725	0.00317305	0.972222	1.04449	725181	-1.76185	0.000255531	1	1.5466	417964	-2.55681	7.23156e-08	1	1.56814
Deoxycholic acid	Lipids and lipid-like molecules	Steroids and steroid derivatives	392.292	156922	118973	-0.399406	0.000105269	1	1.01736	92416.7	-0.763819	6.20473e-07	1	1.40121	78552.4	-0.998319	3.39956e-07	1	1.33789
Synephrine	Benzenoids	Phenols	167.094	2.42564e+06	1.94868e+06	-0.315866	0.00146866	1	0.531145	1.11623e+06	-1.11974	0.000109313	1	1.3789	1.22726e+06	-0.98293	0.0150927	0.861111	1.03249
2-{[(1-benzothiophen-3-ylmethyl)imino]methyl}phenol			285.085	2.55363e+06	3.1645e+06	0.30943	0.0421449	0.888889	0.384913	5.2954e+06	1.05219	7.76871e-06	1	0.939099	9.69077e+06	1.92406	1.1277e-05	1	1.23365
Psoralen	Phenylpropanoids and polyketides	Coumarins and derivatives	186.032	5.52856e+06	297519	-4.21585	0.000139892	1	2.63775	482053	-3.51964	0.000104867	1	1.96698	176356	-4.97034	6.28324e-05	1	1.80528
2-{1-[2-(1-benzothiophen-5-ylamino)-2-oxoethyl]cyclohexyl}acetic acid			331.126	505327	1.52351e+06	1.59211	0.0252455	0.833333	0.556126	1.81163e+07	5.16393	1.95396e-09	1	1.53006	4.44527e+07	6.45891	2.27405e-09	1	1.39771
6-methyl-7-nitro-2,3-dihydro-1,4-benzodioxine			195.053	2.05376e+07	2.27745e+07	0.149154	0.110005	0.75	0.661061	2.51398e+07	0.29171	0.00461565	0.944444	1.00181	2.54755e+07	0.310844	0.00387075	0.972222	0.778107
Valylproline	Organic acids and derivatives	Carboxylic acids and derivatives	214.132	2.73075e+07	2.14428e+07	-0.3488	0.027519	0.861111	1.16685	2.27694e+07	-0.262197	0.132424	0.75	0.862626	2.22865e+07	-0.293124	0.0406609	0.861111	0.554602
Epsilon-Viniferin	Phenylpropanoids and polyketides	2-arylbenzofuran flavonoids	454.143	2.41698e+06	1.23699e+06	-0.966375	0.00133902	1	1.41148	969720	-1.31757	7.64001e-05	1	1.50704	840305	-1.52422	5.61884e-05	1	1.25321
δ-Gluconic acid δ-lactone	Organic oxygen compounds	Organooxygen compounds	178.048	7.95119e+07	3.57859e+07	-1.15178	0.00065718	1	2.11396	2.61821e+07	-1.60259	4.50743e-08	1	2.04727	2.6646e+07	-1.57725	1.06362e-07	1	1.46078
Biopterin	Organoheterocyclic compounds	Pteridines and derivatives	237.085	9.47211e+06	8.59446e+06	-0.140279	0.3479	0.694444	0.175372	4.13751e+06	-1.19492	0.000152438	1	1.20241	2.54971e+06	-1.89335	0.00112711	1	1.51154
Mosloflavone	Phenylpropanoids and polyketides	Flavonoids	298.083	4.21437e+06	3.21973e+06	-0.388378	0.153219	0.777778	0.627543	1.23571e+07	1.55195	0.00310635	0.972222	1.12324	8.13394e+06	0.948638	0.0226024	0.916667	0.480752
15-Deoxy-δ12,14 -Prostaglandin J2	Lipids and lipid-like molecules	Fatty Acyls	632.407	2.38237e+06	1.94262e+06	-0.294399	0.882684	0.583333	0.186252	475347	-2.32535	0.0354023	0.833333	1.01176	382697	-2.63813	0.0145944	0.861111	1.00856
1-Nitrosopiperidine (NPIP)	Organoheterocyclic compounds	Piperidines	114.08	3.70734e+07	3.69141e+07	-0.00621247	0.94687	0.583333	0.0265435	2.70595e+07	-0.454247	0.012649	0.944444	0.95822	1.99489e+07	-0.894074	0.000542942	0.972222	1.45991
Gamithromycin	Organic oxygen compounds	Organooxygen compounds	776.54	9.71626e+06	8.22869e+06	-0.239738	0.465732	0.611111	0.597994	7.45169e+06	-0.382833	0.477267	0.666667	0.311637	2.73245e+06	-1.8302	0.00344376	1	1.09963
LPE 16:1	Lipids and lipid-like molecules	Glycerophospholipids	451.27	3.88236e+06	8.00862e+06	1.04462	9.13396e-05	1	0.837555	2.44934e+07	2.65739	0.000215951	1	1.46961	3.13286e+07	3.01247	2.08065e-05	1	1.2538
