# Supplementary material for: Physiological and Multi-Omics Integrative Analysis Provides New Insights into Tolerance to Waterlogging Stress in Sesame (Sesamum indicum L.)
Source: Int J Mol Sci. 2025 Jan 3;26(1):351. doi: 10.3390/ijms26010351 (PMC11720211; doi:10.3390/ijms26010351)
Supplement: Supplementary file 1 [file ijms-26-00351-s001.zip › Table S11.xlsx]

## Sheet: Sheet1
Table S11. DEGs expression in the pathway.
DEGs expression in the plant hormone signal transduction pathway
GeneID	R0h	R24h	R72h	R120h	S0h	S24h	S72h	S120h
105178833	6.36377	7.27926	5.25825	4.82324	#N/A	#N/A	#N/A	#N/A
105155632	17.4026	28.6172	38.8296	40.0892	11.8651	41.5561	47.4454	51.0309
105176038	3.68438	1.64928	1.84953	0.904332	#N/A	#N/A	#N/A	#N/A
105178942	18.1495	13.7453	16.4959	16.4674	17.7604	12.4218	16.6462	14.0394
105155428	53.7617	137.023	47.0717	84.7321	37.9731	64.3086	58.485	81.5987
105159104	3.94651	8.50387	10.662	9.44607	1.90649	27.6818	23.2344	28.9192
105159235	56.4001	16.6524	13.118	26.0931	44.0443	12.5376	10.2363	9.63307
105161226	#N/A	#N/A	#N/A	#N/A	2.36751	4.36509	3.26674	3.76474
105163022	5.24462	3.2144	2.85161	5.19588	4.75835	2.09701	3.12188	3.49039
105163292	15.5642	13.3889	20.8727	24.9517	14.0884	20.2828	19.2513	20.9011
105164633	37.5115	32.3002	33.1454	25.3441	#N/A	#N/A	#N/A	#N/A
105163703	#N/A	#N/A	#N/A	#N/A	7.67677	0.654755	1.66762	1.71569
105164104	0.434448	1.20808	10.3106	1.08246	0.272997	3.25368	2.66616	6.17743
105164666	21.7729	48.0119	42.8144	34.217	19.6046	38.188	34.3452	44.7387
105166046	7.84773	3.33711	7.70554	8.20054	#N/A	#N/A	#N/A	#N/A
105167156	24.3048	72.8479	31.1447	37.3444	23.8469	63.2536	35.362	47.0197
105167964	13.0492	15.614	9.06715	12.703	#N/A	#N/A	#N/A	#N/A
105169771	3.97318	1.11144	1.04941	2.31085	7.01392	2.13933	3.45787	4.41685
105171100	#N/A	#N/A	#N/A	#N/A	11.4208	17.7153	12.3226	16.0379
105173433	30.7307	17.0066	46.9027	39.5347	28.1225	26.2358	35.2824	32.0562
105173573	#N/A	#N/A	#N/A	#N/A	15.3919	17.0208	22.8329	24.3109
105173774	#N/A	#N/A	#N/A	#N/A	6.70675	8.37746	4.3959	4.24004
105174042	25.7633	35.9485	8.31501	4.73833	5.40601	16.8644	4.07772	10.9761
105176511	66.3067	77.2135	67.3886	70.8703	#N/A	#N/A	#N/A	#N/A
105176641	13.8114	5.81021	7.06816	9.05477	#N/A	#N/A	#N/A	#N/A
105176696	7.72588	1.63351	3.81458	5.81377	10.2301	4.02835	3.8646	3.0193
105179125	35.4444	54.9941	42.5467	37.4602	34.4606	54.3296	42.1032	39.6738
105155519	27.8457	23.2888	21.6344	19.7901	#N/A	#N/A	#N/A	#N/A
105155675	197.038	956.214	299.497	356.326	264.203	614.143	375.109	467.909
105155891	2.86713	11.7452	4.68898	17.6573	3.30951	10.1843	18.69	33.5502
105155750	3.50621	2.41448	3.10519	3.92867	4.26778	3.01248	3.22216	2.65663
105156159	51.3549	24.3226	32.4129	37.4637	53.9157	31.311	36.8786	37.5408
105156165	36.3954	17.8955	26.6789	23.8166	54.632	25.1701	22.4493	20.3819
105156212	95.2651	124.65	40.9491	30.062	39.9061	65.6632	23.234	39.5808
105156231	26.882	22.7046	21.7004	19.6823	#N/A	#N/A	#N/A	#N/A
105156402	0.645228	1.75942	0.351191	0.335241	1.60078	0.828157	0.522592	0.455788
105156765	0.559644	0.332293	0.09848	0.392716	0.797248	0.272554	0.290432	0.435577
105156670	8.49755	7.8088	5.55962	9.84331	9.28406	9.46564	6.2402	5.77932
105156711	21.3243	22.3129	34.5032	28.0543	18.4552	30.1758	26.2777	23.3868
105156934	42.7666	32.3591	33.6136	36.3814	#N/A	#N/A	#N/A	#N/A
105157140	42.0213	60.5019	29.9332	43.8317	#N/A	#N/A	#N/A	#N/A
105157324	76.404	92.8269	73.842	52.4611	55.6774	113.274	45.7661	62.0239
105157570	5.9384	21.8449	18.5553	18.5996	7.02523	25.2091	16.8482	23.9506
105157571	3.03292	3.66103	6.17791	1.57116	#N/A	#N/A	#N/A	#N/A
105157686	13.4119	37.6741	28.7063	27.0474	13.8115	41.7509	27.0057	17.2264
105157692	10.8767	5.1203	18.6925	14.1012	9.7302	6.78725	13.9856	9.16096
105157820	129.64	224.7	35.6316	33.6048	47.2325	106.338	19.5681	47.8997
105157897	17.3159	30.325	18.6737	18.2038	15.3537	23.5336	17.3077	21.6288
105158157	2.74213	5.26091	4.88902	4.04556	1.58437	7.67878	3.22038	3.6882
105158380	0.806406	5.21745	3.19304	2.78651	0.535842	3.15483	1.39925	1.85635
105158424	7.40978	7.42291	9.7867	13.7642	7.97808	11.5542	17.4595	13.3654
105158425	31.8719	35.6402	46.285	44.1372	24.046	35.2132	45.2254	47.3641
105158440	7.15709	12.5645	6.45378	5.52543	5.88239	10.3809	6.33508	7.46213
105158452	0.193164	0.484517	1.35047	1.23329	0.200247	1.34464	1.17388	1.97081
105158554	184.141	345.907	294.926	271.83	199.864	311.05	233.735	262.81
105159150	32.7518	29.3735	23.3026	20.6333	#N/A	#N/A	#N/A	#N/A
105159163	7.99073	7.52093	10.8962	14.8469	8.24528	11.5906	11.9919	14.7857
105159175	4.84486	2.80007	3.31191	3.68505	4.90254	3.44745	3.00719	3.4672
105159220	14.4768	18.4813	11.7328	14.0277	#N/A	#N/A	#N/A	#N/A
105159332	#N/A	#N/A	#N/A	#N/A	13.0954	8.92604	8.91438	9.83734
105159581	0.231421	1.38391	1.37502	1.07067	#N/A	#N/A	#N/A	#N/A
105159592	35.288	39.6822	38.9735	43.1148	#N/A	#N/A	#N/A	#N/A
105159462	4.95758	3.18635	1.329	1.16103	6.5452	0.936955	0.632554	0.987369
105159496	25.4711	27.2101	33.0868	34.2677	#N/A	#N/A	#N/A	#N/A
105159703	2.76872	1.55383	0.980549	1.39495	2.32261	1.89857	1.43131	0.994197
105159880	21.0081	14.5735	17.8443	17.6691	18.1845	9.6699	9.93223	14.5614
105159893	14.2169	11.3372	3.37235	6.28197	19.522	8.1483	4.69537	8.23435
105159906	11.3626	37.7511	23.5553	20.4736	11.247	52.1402	23.623	27.2042
105160253	12.3284	17.1251	17.6836	16.4277	#N/A	#N/A	#N/A	#N/A
105160291	20.5241	12.0724	12.1517	10.2124	17.6205	10.2198	9.80882	10.6663
105160372	0.67553	3.27296	0.954823	1.52765	0.258921	1.67204	1.84759	1.94742
105160848	19.2709	35.542	14.4147	9.81982	10.7963	41.9593	14.7504	27.5896
105160898	19.0691	10.6268	13.9496	16.0829	20.8677	10.9783	12.1983	12.0928
105160913	#N/A	#N/A	#N/A	#N/A	30.6186	43.5331	33.6264	30.3689
105160949	6.35735	21.8583	22.1678	20.8678	6.46328	17.814	14.2808	14.8724
105161291	0.532677	3.83774	0.124931	0.149099	0.140843	0.796644	0.0933398	0.64642
105161379	35.2287	39.7529	30.4159	28.9705	36.9154	37.4985	29.2248	32.0696
105161511	#N/A	#N/A	#N/A	#N/A	4.70849	9.29629	4.74366	7.76328
105161550	84.5327	48.3154	59.089	41.7144	85.5051	55.3015	35.1168	36.8017
105161638	3.16868	2.84348	10.2931	7.93435	2.13198	3.60484	5.97152	4.36027
105161750	0.454218	0.371105	1.19371	1.85277	0.421252	0.648819	1.19718	1.47947
105161866	20.7719	22.8132	26.7011	21.1882	16.8588	20.723	26.9988	22.6209
105161886	4.81965	3.66464	7.15203	13.0952	9.04521	4.58011	10.4471	15.9925
105161945	224.379	516.383	169.297	134.772	115.691	328.717	105.781	173.652
105162122	28.1437	73.0632	90.0401	62.0579	21.6274	165.915	92.6085	103.585
105162131	3.33415	6.50907	11.2714	6.87752	2.84818	8.34401	7.78008	7.09467
105162566	4.64722	8.95583	5.11236	3.67527	#N/A	#N/A	#N/A	#N/A
105162594	26.0503	6.16989	8.50028	8.4837	25.5106	10.8076	10.7672	10.6953
105162679	16.4212	19.8409	20.805	22.8728	16.6795	23.9546	24.3311	23.0026
105162854	81.7031	245.281	116.925	161.182	113.305	155.303	162.182	179.155
105163094	1.41584	5.83193	11.2614	4.86553	1.16123	5.99619	7.10058	4.18793
105163185	#N/A	#N/A	#N/A	#N/A	17.4669	31.1278	21.3154	21.1744
105163207	29.3415	67.1538	71.816	62.7894	22.2559	73.4844	58.5979	60.2617
105163333	198.581	391.405	242.646	191.524	#N/A	#N/A	#N/A	#N/A
105163334	64.3816	107.991	131.914	98.39	68.9812	120.513	145.025	133.249
105163408	#N/A	#N/A	#N/A	#N/A	5.11907	7.87202	2.83733	5.11678
105163465	27.2205	40.8685	39.7423	32.6958	#N/A	#N/A	#N/A	#N/A
105163760	55.5705	75.6511	55.8395	44.919	37.3776	93.3158	50.8806	64.0606
105163885	0.784571	1.66048	3.10762	8.11135	1.07748	1.74056	4.05523	13.0626
105164282	0.616681	0.253077	0.0273133	0.205675	#N/A	#N/A	#N/A	#N/A
105164397	0.439101	2.73636	2.09293	3.79868	0.193435	0.687388	1.42659	2.10851
105164578	11.3081	20.5046	20.5216	20.5382	8.1561	37.3837	47.8397	38.7417
105164646	20.2969	16.8218	23.0787	22.3722	#N/A	#N/A	#N/A	#N/A
105164677	3.64389	5.83614	2.8606	1.92	#N/A	#N/A	#N/A	#N/A
105164722	0.483062	0.285284	0.212147	0.416606	0.577227	0.17618	0.19984	0.227789
105165118	40.4504	33.3362	21.5935	27.7862	43.6356	37.1032	23.9312	25.7425
105165158	63.22	120.955	57.1191	66.9569	42.3431	77.9832	52.1281	66.3254
105165245	35.1058	27.9567	31.2211	35.0929	32.6596	44.3943	33.4533	33.5614
105165262	43.37	97.28	92.3816	75.8404	36.4073	117.325	79.8922	91.4201
105165325	110.231	211.519	95.6129	61.9427	138.644	201.401	93.4025	122.067
105165327	#N/A	#N/A	#N/A	#N/A	5.76667	7.95731	11.6033	10.4476
105165511	71.8172	92.686	130.483	94.0308	64.3062	111.06	118.05	106.782
105165619	88.3885	77.4885	97.5392	95.2492	#N/A	#N/A	#N/A	#N/A
105165679	12.1403	26.4869	19.6818	13.3586	12.1581	25.4232	13.1481	15.153
105166017	16.0587	10.0436	11.301	13.9502	20.7505	8.76059	9.54675	9.31282
105166019	1.13309	0.874977	1.99859	1.67198	#N/A	#N/A	#N/A	#N/A
105166021	1.96206	0.418656	2.12463	1.6944	#N/A	#N/A	#N/A	#N/A
105166175	18.7038	28.1965	16.8986	21.2776	17.3734	32.8882	19.7726	25.5902
105166256	1.22603	1.16058	0.666708	2.09765	0.576709	1.61646	1.44482	1.56755
105166264	6.09805	3.22666	5.34612	9.38315	5.17081	2.954	4.78818	6.80676
105166376	12.3139	5.46842	10.4034	14.4126	#N/A	#N/A	#N/A	#N/A
105166732	30.1581	41.2724	42.5904	44.2186	29.1673	55.2997	51.095	50.0628
105166772	179.274	253.327	79.1185	108.779	133.95	99.2152	85.5287	113.817
105166974	0.117044	1.16408	3.25046	0.537732	0.632411	2.19512	1.84461	1.29552
105167014	49.473	60.0072	51.2714	26.2654	28.6463	80.1273	33.2586	49.2597
105167078	#N/A	#N/A	#N/A	#N/A	23.002	44.8126	25.4243	26.7695
105167397	32.8253	96.4462	36.5056	46.4715	#N/A	#N/A	#N/A	#N/A
105167420	12.4633	15.5893	10.3803	12.083	#N/A	#N/A	#N/A	#N/A
105167788	0.220984	0.325227	0.0209094	0	0.652433	0.0958922	0	0.0907688
105167791	5.67429	10.3159	21.6664	22.4669	5.90755	14.0119	19.8208	21.6729
105167844	105.653	162.988	114.15	106.466	#N/A	#N/A	#N/A	#N/A
105167852	0.683867	2.10197	1.92899	2.7714	0.67314	1.54942	1.5299	1.48567
105167936	16.629	14.5044	22.9181	18.5391	15.7017	27.2276	21.565	20.2022
105168196	20.8384	6.17155	9.91506	10.5248	22.3011	8.61546	13.1633	11.4816
105168467	4.02444	7.9418	0.679157	0.737619	#N/A	#N/A	#N/A	#N/A
105168547	51.8678	51.8796	18.9591	16.6003	#N/A	#N/A	#N/A	#N/A
105169008	2.41375	1.24746	3.1503	3.77028	3.21562	1.61406	2.72687	2.74157
105169057	31.7511	24.8597	24.97	29.5706	34.9242	28.0911	26.2828	31.3864
105169119	38.3137	47.0221	24.6987	30.9925	40.6966	46.7885	28.055	35.3516
105169175	#N/A	#N/A	#N/A	#N/A	1.68349	2.19857	3.3378	3.57423
105169199	24.873	53.487	31.1882	31.7673	29.7302	57.7787	36.6068	40.0535
105169342	3.37773	0.0235065	0.045579	0.743651	1.60147	0.194536	0.26954	0.367468
105169490	17.8322	75.6987	77.4439	29.1797	16.6526	79.845	42.1504	36.1131
105169513	47.9788	46.9909	19.9334	16.2578	61.5411	23.7595	20.5429	24.5759
105169538	7.40893	6.74831	11.7567	18.9903	7.81473	8.2464	10.0163	11.7662
105169578	24.1799	36.2264	39.5148	36.3564	24.8381	29.2909	35.9367	32.4233
105169723	#N/A	#N/A	#N/A	#N/A	0.789823	0.972205	1.47038	1.77764
105169730	#N/A	#N/A	#N/A	#N/A	0.366304	0.0268676	0.0546436	0
105169734	1.53303	0.500546	0.352632	0.32193	1.09872	0.248947	0.237663	0.320209
105169770	6.99648	4.28545	2.2897	1.77801	8.51272	2.65697	0.564754	1.79561
105169839	10.4238	15.9226	22.4227	16.1732	9.39037	23.9527	16.5724	16.1641
105170011	21.5796	5.51426	12.0333	16.1347	21.8715	12.5211	12.1686	13.5149
105170213	0.82966	0.505002	0.493519	0.159493	1.08126	1.16861	0.248788	0.628399
105170948	#N/A	#N/A	#N/A	#N/A	14.4693	10.9843	10.1276	9.7262
105170962	17.6489	33.2737	22.7421	18.0937	13.4926	30.1964	17.9561	22.0312
105171085	12.6482	21.3567	20.9679	14.4955	11.0351	22.5877	15.1629	16.8893
105171237	17.4018	5.77501	4.97427	6.52395	18.6982	7.43747	3.80986	3.92643
105171635	49.936	79.0813	149.352	97.3634	41.2304	71.1128	96.97	104.278
105171637	178.329	103.56	100.767	123.602	185.223	122.261	132.822	137.352
105171681	26.6923	57.6584	79.6154	45.817	27.2247	121.473	89.4144	67.0829
105171811	30.648	31.631	23.2914	15.2943	34.1153	28.8921	17.4541	22.5085
105171935	17.656	28.2424	38.6043	42.1226	21.358	33.1926	31.5005	31.6317
105172179	1.27771	0.674137	0.843291	4.57483	1.44031	2.90729	4.90149	5.11677
105172207	12.245	11.9969	9.66824	8.21735	#N/A	#N/A	#N/A	#N/A
105172504	35.4141	53.3068	43.4546	48.5714	31.4862	57.6972	40.1101	49.6759
105172582	11.8891	19.3082	12.7195	16.0538	#N/A	#N/A	#N/A	#N/A
105172652	4.97008	14.9349	63.527	54.13	9.91306	26.8434	60.855	61.3819
105172653	#N/A	#N/A	#N/A	#N/A	1.15923	0	0	0
105172687	0.25524	10.8463	16.408	3.93958	0.312649	39.6003	12.9008	25.4055
105172702	7.80368	3.19075	1.30555	1.95225	7.30809	2.09203	2.04072	1.80926
105172953	1.51281	0.185471	0.741472	1.00684	1.36394	0.0716053	0.596951	0.658925
105172962	#N/A	#N/A	#N/A	#N/A	29.3516	21.6726	20.8316	20.4585
105173092	118.755	124.98	141.276	183.149	96.9504	131.32	169.356	185.113
105173100	0.352201	0.332997	0.0826421	0.267289	#N/A	#N/A	#N/A	#N/A
105173429	#N/A	#N/A	#N/A	#N/A	19.5282	11.7177	15.6542	14.9552
105173706	113.442	270.538	91.0851	99.61	80.2934	152.502	76.6615	121.905
105173711	16.2517	21.9945	20.7212	13.2318	11.3474	24.8297	12.7974	12.2051
105173871	13.5161	5.98516	1.74784	1.98749	14.825	5.95214	2.04289	8.77118
105174043	#N/A	#N/A	#N/A	#N/A	0.240858	1.22986	1.21556	2.16853
105174075	0.355862	0.752313	0.648876	0.613789	0.506846	0.418048	1.06275	0.603632
105174217	18.0438	29.5301	25.1227	19.7314	17.2398	33.9651	20.5456	22.0771
110012932	3.17152	1.77922	0.848568	1.08626	4.88516	1.08287	0.726683	1.7032
105174548	51.4914	62.5336	53.7704	36.1582	#N/A	#N/A	#N/A	#N/A
105174608	27.7458	33.7145	14.1495	9.72464	16.5283	22.754	9.96988	21.3746
105174793	26.7803	13.8221	24.9433	25.1045	36.7353	25.2926	22.7055	21.817
105175456	47.3403	31.6793	51.6854	44.1954	#N/A	#N/A	#N/A	#N/A
105175642	22.9919	15.174	26.3676	25.4224	#N/A	#N/A	#N/A	#N/A
105175851	25.4204	39.8964	35.6762	35.0538	23.302	30.7963	33.8876	34.1574
105176115	6.69114	2.2297	1.79435	9.00779	#N/A	#N/A	#N/A	#N/A
105176178	39.3184	40.1502	48.832	72.5693	33.6068	40.8763	62.157	67.4808
105176322	0.563262	0.963774	1.45334	1.77124	0.700975	1.03577	1.26298	3.29328
105176368	5.3048	3.41888	2.63553	3.4095	#N/A	#N/A	#N/A	#N/A
105176496	16.7826	11.0703	13.7183	14.0154	15.6799	13.6501	12.5793	10.6194
105176748	7.65718	2.67179	4.87803	7.65645	11.9783	3.94345	4.49574	5.44986
105177586	25.0788	17.1648	24.3786	28.9606	24.2883	22.1908	38.6964	27.8467
105177680	#N/A	#N/A	#N/A	#N/A	35.2369	43.6353	41.1113	46.7396
105177794	0.446757	0.319942	2.08392	2.32007	0.585422	1.49143	4.11195	1.79299
105177868	182.566	263.823	267.593	248.073	177.657	269.312	234.516	266.787
105177971	62.7865	115.049	80.0293	69.0537	50.3311	91.961	62.6071	70.8951
105178371	#N/A	#N/A	#N/A	#N/A	3.3826	6.55714	7.75833	4.96105
105178374	6.53384	4.14146	5.79273	7.43881	3.73704	6.78566	5.3217	6.81278
105178182	0.487493	1.68231	0.605161	0.853294	#N/A	#N/A	#N/A	#N/A
105178289	13.4606	11.5417	15.6365	19.3603	#N/A	#N/A	#N/A	#N/A
105178311	5.74482	8.83209	5.43563	7.30891	5.379	9.17264	8.04493	7.63756
105178574	4.28763	4.0906	2.05931	3.15272	3.78136	2.29093	3.00349	4.68764
105178920	14.0575	23.2733	10.8532	13.615	#N/A	#N/A	#N/A	#N/A
105178950	4.00617	13.9268	6.25374	8.23551	5.4913	7.87712	8.15078	9.6622
105179132	54.4551	31.4586	64.9473	54.6642	44.9881	68.4162	69.6287	64.3584
105179466	#N/A	#N/A	#N/A	#N/A	0.0247898	0.149887	0.354219	0.26102
105179535	20.54	19.1457	28.3845	25.2061	#N/A	#N/A	#N/A	#N/A
novel.116	#N/A	#N/A	#N/A	#N/A	0.0702621	0.617551	0.239323	0.373389
DEGs expression in glutathione metabolism pathway
GeneID	R0h	R24h	R72h	R120h	S0h	S24h	S72h	S120h
105155173	7.13497	4.60554	4.58075	6.12045	7.41394	2.83831	4.42261	5.11169
105155569	#N/A	#N/A	#N/A	#N/A	0.0932844	0.613143	0	0.461592
105160644	32.891	151.023	58.5345	63.5184	29.4408	67.0916	55.8624	67.7012
105164488	12.0003	9.42601	11.0684	10.2466	12.7535	7.92638	10.0327	9.63336
105157715	18.9359	17.6381	14.167	16.8972	18.2971	13.443	13.0202	15.7784
105157733	0.650224	2.10402	1.29839	1.1432	#N/A	#N/A	#N/A	#N/A
105157740	17.3778	59.609	56.6278	58.6055	22.2038	57.7485	78.9562	52.2813
105157750	49.4655	70.6492	59.1022	64.8782	42.645	55.6474	69.6154	75.6262
105157765	#N/A	#N/A	#N/A	#N/A	15.198	11.8579	9.11362	9.2004
105157843	35.7969	46.7485	71.6771	57.2516	33.9516	44.4948	59.6485	43.6818
105158003	#N/A	#N/A	#N/A	#N/A	117.453	84.3835	85.8901	87.4221
105158468	54.0701	55.4013	37.5931	36.0749	64.0012	43.6072	48.5978	52.132
105164521	8.8612	6.00275	5.78602	5.46264	8.34093	7.49115	4.10864	4.97993
105168264	16.7158	14.3805	62.0468	86.9443	18.4955	39.0567	66.0169	49.9643
105177062	39.0119	65.4033	60.0104	76.2733	#N/A	#N/A	#N/A	#N/A
105177072	1.55694	1.54052	0.326615	0.964307	1.05264	0.248583	0.559443	1.2565
105155321	11.2178	10.1034	10.8255	15.5914	13.1479	8.35844	10.3121	11.8597
105156451	1.20589	1.82098	1.51224	1.69823	1.76903	1.57561	1.6802	1.16632
105156599	43.1721	70.7276	68.2545	64.355	32.1912	52.6495	54.6176	49.262
105158649	65.8199	108.676	104.417	101.203	82.112	115.562	98.7762	93.9717
105158770	9.23292	6.7428	9.63999	9.9445	10.2896	7.51754	10.1625	9.84965
105159461	51.0499	60.365	65.9118	74.6176	#N/A	#N/A	#N/A	#N/A
105160373	32.8606	30.2922	22.2302	22.9398	#N/A	#N/A	#N/A	#N/A
105161129	6.69852	8.41705	8.21728	9.55427	#N/A	#N/A	#N/A	#N/A
105161624	4.25895	17.9363	5.94393	4.29913	8.48028	16.3062	10.2433	13.6447
105162933	98.7113	80.0866	98.5567	97.9253	#N/A	#N/A	#N/A	#N/A
105163148	583.117	278.118	528.009	794.578	662.6	392.276	677.47	784.534
105163149	5.70546	0.355253	0.685071	1.80864	5.34665	1.16522	0.784847	1.13657
105163151	4.89678	31.2844	24.4006	61.5615	5.34516	46.9068	30.3931	32.513
105163152	87.1974	124.245	284.079	346.693	#N/A	#N/A	#N/A	#N/A
105163155	110.672	222.236	274.833	265	107.747	249.383	210.078	161.444
105163374	9.70442	10.2817	19.0144	17.9748	8.35859	10.753	16.6713	8.6017
105164029	54.787	35.3665	41.4047	36.4744	62.6436	39.4528	47.883	44.9417
105164094	8.21622	12.0295	17.3489	17.974	8.33677	8.9765	15.5461	11.7605
105164101	55.1861	48.0733	38.2347	52.2631	66.1164	44.6427	44.312	62.0694
105164106	44.6845	42.8352	50.9356	62.3099	#N/A	#N/A	#N/A	#N/A
105164943	18.2519	161.853	22.3354	22.9712	17.5811	58.4053	19.8854	36.6517
110012305	2.01991	2.17243	0.621599	1.21665	#N/A	#N/A	#N/A	#N/A
105166347	9.62618	5.93343	8.37645	10.5686	#N/A	#N/A	#N/A	#N/A
105166553	34.9578	41.7837	40.753	44.452	#N/A	#N/A	#N/A	#N/A
105167505	76.7841	133.766	134.273	90.8609	89.061	138.181	98.6549	110.968
105167815	315.523	279.716	238.757	263.975	340.368	255.691	273.287	279.662
105168086	15.2333	12.2653	12.3227	15.2974	16.8772	9.80113	11.6986	12.3674
110012425	231.763	54.62	52.239	90.6235	479.29	91.656	118.169	162.101
105168167	10.4452	8.42359	7.36045	5.85104	#N/A	#N/A	#N/A	#N/A
105168164	10.4222	28.7575	66.3468	55.489	12.1081	27.7321	52.7873	66.5885
105168240	124.076	69.7131	71.3104	64.9868	115.386	65.9715	94.2108	72.6027
105168446	51.3256	52.4659	39.9516	29.637	70.5212	44.5748	42.4174	42.2599
105169784	43.45	32.8224	31.0741	46.017	59.9859	29.0337	38.0031	41.1276
105170682	831.376	691.095	1127.26	933.243	834.697	651.181	1191.46	1002.39
105171121	28.0096	18.9148	20.204	15.1363	32.0838	19.2099	21.1702	19.6981
105171242	1.8474	0.929404	1.85669	3.00377	#N/A	#N/A	#N/A	#N/A
105171780	12.415	86.7764	254.323	161.474	34.7849	208.173	171.975	130.832
105171922	152.276	38.366	34.5596	74.6355	155.89	25.2292	34.5634	44.7863
105172788	8.32432	4.13517	4.06904	3.76631	6.7819	3.84416	4.67204	2.38934
105172453	3.44285	3.03176	6.58614	5.37889	#N/A	#N/A	#N/A	#N/A
105173574	20.5521	8.77932	6.20626	11.112	20.9695	4.6293	4.85841	5.43662
105174346	15.577	23.4493	19.0205	28.3773	16.2561	26.3134	28.9317	46.1155
105174376	47.729	18.3686	27.2801	43.0231	61.7111	15.852	19.9365	25.0242
105174378	88.794	96.547	121.62	78.183	#N/A	#N/A	#N/A	#N/A
105174379	270.507	236.036	339.178	331.841	449.119	281.515	357.577	406.104
105175969	29.3132	110.369	27.2152	28.1191	28.9874	209.19	27.3979	147.53
105176244	17.0958	8.97522	8.2404	9.74862	23.8125	9.33624	8.89976	9.29552
105176278	54.458	83.5312	84.9931	70.8505	56.3883	72.9463	64.741	65.3435
105176349	19.7992	27.1078	30.8931	29.1131	20.9974	25.4515	31.4403	27.0185
105176366	8.13791	6.18574	9.10455	7.75832	#N/A	#N/A	#N/A	#N/A
105176888	16.8951	12.5094	25.3147	23.663	#N/A	#N/A	#N/A	#N/A
105176890	41.9955	19.3683	15.2897	19.5827	35.0789	22.1217	20.2373	19.8395
105176892	35.9024	22.6878	56.1826	66.9242	27.5461	28.6512	51.8615	42.7401
105176893	14.7687	27.5071	26.2039	31.4764	17.5219	36.9935	24.4868	32.7674
105177387	43.776	41.4791	63.1911	56.0264	56.9652	41.6446	51.4447	52.2094
105177429	14.6972	8.06127	8.06817	8.76274	19.5186	10.4245	12.0397	12.9643
105177569	#N/A	#N/A	#N/A	#N/A	99.4384	89.9602	79.2046	89.5751
105178736	1.09536	0.524996	0.283712	0.553009	1.6916	0.299339	0.2924	0.542872
DEGs expression in glyoxylate and dicarboxylate metabolism pathway
GeneID	R0h	R24h	R72h	R120h	S0h	S24h	S72h	S120h
105176668	33.5329	24.1785	18.3394	19.4913	20.4129	8.39966	8.29231	11.4558
105163438	5.53371	3.78484	3.24714	5.93121	6.2104	2.90263	3.5476	4.78491
105165713	79.9329	31.1074	31.7066	56.8169	46.5571	26.3039	34.7672	20.8365
105168530	66.8559	85.0492	93.8802	93.5203	73.8517	93.7232	90.2525	83.997
105178686	53.1494	28.345	39.1463	50.3757	#N/A	#N/A	#N/A	#N/A
105155701	1.07133	33.5533	1.58395	0.679014	0.715361	30.2597	1.98514	10.6059
105156639	2.44055	2.23885	1.80877	1.19947	2.80444	1.89008	0.828246	1.25497
105156821	71.3314	69.2357	59.3518	64.6217	#N/A	#N/A	#N/A	#N/A
105156854	5.66868	6.93109	7.81942	8.05191	4.40677	6.08128	7.91702	8.62583
105156948	7.20279	5.72606	1.23529	3.4259	6.40287	2.0356	2.26686	3.32751
105157265	#N/A	#N/A	#N/A	#N/A	0.388418	0.0311549	0.0756898	0.393266
105157566	4.79814	9.37172	10.9965	9.35822	5.31262	10.2812	7.19622	7.37603
105157823	16.1556	21.5771	15.4055	22.0611	22.6085	19.9418	16.8968	18.9613
105158081	2.25373	0.641837	0.169031	0.311574	2.09574	0.20099	0.142373	0.139097
105158210	0.903455	0.987857	0.500319	0.298649	#N/A	#N/A	#N/A	#N/A
105158550	9.07698	7.14354	6.35139	6.93256	8.47257	4.83435	5.57729	5.77508
105158600	16.0619	14.1359	9.58518	15.2723	17.7825	13.4056	10.1855	15.7707
105158885	225.805	75.1526	99.763	238.94	298.848	101.564	123.361	220.287
105159899	#N/A	#N/A	#N/A	#N/A	29.2954	18.5602	23.7889	20.961
105160473	23.2772	59.2065	94.2821	47.3984	20.8686	53.0041	62.916	40.6584
105163806	51.0642	47.9548	74.1597	77.006	47.9696	55.142	71.3036	61.3241
105164166	15.1786	14.3505	22.5433	21.7725	#N/A	#N/A	#N/A	#N/A
105164379	5.34893	3.95263	5.04675	4.81875	6.82187	3.17165	3.99701	4.31781
105164671	82.2179	56.387	72.6168	69.2747	78.9945	54.3156	61.1112	59.053
105164687	34.301	24.3347	38.6487	37.668	#N/A	#N/A	#N/A	#N/A
105165433	193.805	140.77	173.732	187.625	#N/A	#N/A	#N/A	#N/A
105165592	41.2348	41.9616	58.5609	52.9368	#N/A	#N/A	#N/A	#N/A
105166533	573.556	359.122	319.296	345.592	479.386	251.337	326.734	393.294
105166877	10.5047	7.86818	6.77029	8.22957	10.1618	5.1376	6.49872	7.65776
105167406	30.081	93.5605	55.9709	33.1685	50.3679	181.399	140.154	209.453
105167750	839.145	889.678	978.353	1154.91	783.639	788.11	975.553	1081.43
105167828	0.666318	0.403037	0.117757	0.0533064	#N/A	#N/A	#N/A	#N/A
105167993	53.7333	44.77	35.4246	34.0746	47.8004	28.6043	28.0673	29.1744
105168292	32.2066	28.3578	48.3809	48.7332	#N/A	#N/A	#N/A	#N/A
105168789	5.17783	6.04056	7.40478	10.0214	5.2609	7.56736	9.41504	10.1706
105169124	21.296	26.3794	28.3762	24.2848	19.407	27.8277	28.104	25.7938
105170701	38.7818	95.0227	36.9019	33.4064	36.1939	126.347	19.3869	66.6716
105170923	1.54912	1.14428	4.29764	5.976	1.02397	2.93322	2.37179	1.89886
105171412	32.8895	20.6952	12.6124	11.1313	30.6314	11.5358	14.2466	11.8892
105172423	35.1844	24.3676	29.1145	31.5399	#N/A	#N/A	#N/A	#N/A
105172556	19.7469	51.6083	25.7944	16.4808	19.5437	31.793	18.1672	26.5133
105173205	#N/A	#N/A	#N/A	#N/A	6.2077	8.76151	9.27558	8.90688
105173327	4.90739	1.81297	2.40255	2.96887	3.60896	2.34147	1.9343	2.04397
105173380	25.8064	16.5308	28.2464	24.987	26.9978	18.317	24.3149	20.4586
105174871	140.852	160.152	172.744	155.774	#N/A	#N/A	#N/A	#N/A
105175221	14.4886	26.4902	12.5507	15.7502	13.5242	26.7924	12.6309	17.0182
105175227	11.2055	14.8934	8.48381	11.1169	#N/A	#N/A	#N/A	#N/A
105175331	25.0934	14.9591	17.1423	23.0921	25.1202	13.42	20.3789	21.5186
105175735	50.5956	68.2097	106.159	83.6242	50.6159	71.6902	89.6804	73.2442
105175878	128.032	83.2991	94.9643	92.915	108.087	64.9743	95.3744	83.9563
105176689	51.1272	46.7014	58.1149	60.6714	#N/A	#N/A	#N/A	#N/A
105176885	6.79001	3.14291	4.99488	9.04385	#N/A	#N/A	#N/A	#N/A
105176952	73.8836	53.3468	56.4217	51.0695	#N/A	#N/A	#N/A	#N/A
105177138	26.1352	212.982	372.647	188.536	33.0109	280.175	349.562	206.176
105177496	72.1156	76.7111	90.7289	95.6803	#N/A	#N/A	#N/A	#N/A
105177859	67.6081	47.852	54.706	63.9395	75.001	46.0062	54.9715	59.5856
105177942	4.47017	9.26654	5.5774	14.8007	3.51032	7.60678	14.0021	24.5804
105178031	1.49697	1.18384	0.261572	2.50275	1.25088	0.261642	0.404475	4.10826
105178516	98.663	82.8659	112.103	117.955	#N/A	#N/A	#N/A	#N/A
105178680	200.328	362.028	268.447	194.194	215.329	341.99	238.727	269.58
105178852	52.0165	39.0032	46.4979	45.9289	#N/A	#N/A	#N/A	#N/A
105178905	6.50654	5.89301	4.2954	4.7925	6.41288	4.26635	4.71963	5.31201
105178908	46.3282	55.6456	91.913	96.3505	46.5179	70.0012	89.7453	86.9458
11452419	11.6725	25.2485	33.0576	18.3289	21.9583	16.2058	11.9067	13.2754
