# Supplementary material for: Physiological and Multi-Omics Integrative Analysis Provides New Insights into Tolerance to Waterlogging Stress in Sesame (Sesamum indicum L.)
Source: Int J Mol Sci. 2025 Jan 3;26(1):351. doi: 10.3390/ijms26010351 (PMC11720211; doi:10.3390/ijms26010351)
Supplement: Supplementary file 1 [file ijms-26-00351-s001.zip › Table S12.xlsx]

## Sheet: Sheet1
Table S12. Metabolites accumulated in the pathway.
DAMs in the plant hormone signal transduction pathway
ID	R0h	R24h	R72h	R120h	S0h	S24h	S72h	S120h
Salicylic acid	2.86676e+07	3.14118e+07	1.23563e+07	1.21979e+07	NA	NA	NA	NA
Jasmonic acid	1.23924e+07	1.67916e+07	2.86534e+06	1.58666e+06	8.72528e+06	1.02663e+07	2.29251e+06	1.11086e+06
Indole-3-acetic acid	794427	830066	1.05137e+06	890467	1.03465e+06	733782	858932	1.18528e+06
Abscisic Acid	1.75039e+07	1.2456e+07	9.59492e+06	7.65775e+06	2.34654e+07	1.56068e+07	1.02691e+07	8.71085e+06
DAMs in glutathione metabolism pathway
ID	R0h	R24h	R72h	R120h	S0h	S24h	S72h	S120h
L-Glutathione (reduced)	507434	507609	1.9726e+06	5.61433e+06	477427	503765	2.52022e+06	6.19732e+06
Oxidized glutathione	7.60757e+06	8.30308e+06	1.31011e+07	1.31743e+07	N/A	N/A	N/A	N/A
L-Ornithine	609313	680049	1.2317e+06	2.56231e+06	822064	1.07068e+06	1.42051e+06	3.47994e+06
Vitamin C	892915	1.1812e+06	2.94556e+06	2.03826e+06	924851	1.14064e+06	2.46588e+06	1.4632e+06
L-Glutamic acid	6.25722e+08	6.73201e+08	8.93064e+08	9.8119e+08	748231025	6.92534e+08	1060669670	1242272319
L-Glutathione oxidized	1.18273e+08	2.55323e+08	236671915	2.93887e+08	6.8436e+07	1.89195e+08	2.12558e+08	446405064
Pyroglutamic acid	9.10397e+07	1.12598e+08	198693219	2.95668e+08	1.23619e+08	1.52176e+08	1.97666e+08	3.31265e+08
(5-L-Glutamyl)-L-amino acid	8.82238e+06	1.88804e+07	1.61977e+07	3.25656e+07	7.9758e+06	2.15655e+07	2.04115e+07	2.56574e+07
L-Pyroglutamic acid	1.12901e+08	1.83455e+08	1.83797e+08	3.62728e+08	2.03719e+08	3.30127e+08	2.42105e+08	4.81756e+08
Glutathione	361196	1.25078e+06	2.43401e+06	7.97923e+06	417054	1.80451e+06	3.9328e+06	6.67439e+06
DAMs in glyoxylate and dicarboxylate metabolism pathway
ID	R0h	R24h	R72h	R120h	S0h	S24h	S72h	S120h
Citric acid	2.08681e+08	5.31278e+08	3.85877e+08	3.79022e+08	N/A	N/A	N/A	N/A
L-Serine	3.39082e+06	7.58259e+06	2.25674e+07	3.44367e+07	3.86648e+06	7.14916e+06	2.65863e+07	4.26797e+07
2-Oxoglutaric acid	N/A	N/A	N/A	N/A	4.22052e+06	5.69111e+06	4.71635e+06	4.63449e+06
Tartaric acid	N/A	N/A	N/A	N/A	768742	650256	463413	457507
cis-Aconitic acid	1.26518e+10	2.39587e+10	1.874e+10	1.79538e+10	1.56541e+10	2.33338e+10	1.89845e+10	1.59378e+10
L-Glutamic acid	6.25722e+08	6.73201e+08	8.93064e+08	9.8119e+08	7.48231e+08	6.92534e+08	1.06067e+09	1.24227e+09
alpha-Ketoglutaric acid	1.74332e+08	3.14754e+08	2.16332e+08	1.65994e+08	1.94902e+08	2.96669e+08	2.33439e+08	1.3312e+08
