# Supplementary material for: Physiological and Multi-Omics Integrative Analysis Provides New Insights into Tolerance to Waterlogging Stress in Sesame (Sesamum indicum L.)
Source: Int J Mol Sci. 2025 Jan 3;26(1):351. doi: 10.3390/ijms26010351 (PMC11720211; doi:10.3390/ijms26010351)
Supplement: Supplementary file 1 [file ijms-26-00351-s001.zip › Table S13.xlsx]

## Sheet: Sheet1
Table S13. Primers used for qRT‒PCR.
Gene ID	Forward primer (5`- 3`)	Reverse primer (5`- 3`)
105156755(FAR1)	GGGAGAATCGCAAAGGGCAGTG	CTGAGGTGTGTGGCTGGAAGAAC
105174671(WRKY)	CTTGTGGCGGATGACAGGGTTG	CCTTGCTGATGAGTGCTGATGGG
105172142(C3H)	TTGTCTGCGATGCCCGTGTTC	TCCATCTGTTGCTGCTGTTTCCTG
105167850(GRAS)	TTGGGTACTGCGAGGAGGATGAG	TGCATTCCAGTCGAGGTGTTCAAC
105172652(PR-1)	CCCTAGTAATCGCCTCAGCAATGG	CGGTTGTGAGCGTCGAGAAAGG
105170011(TGA)	GCCGCTCGATGCTTCCTAGTAATC	CCGTCGTAGTCGTCTGACAAGAAC
105168164(GST)	TTGGAGGACGCCTTCACTAAATGC	AAACTTCCCAGTGCGATGTCTACG
105173574(GGT)	CGACAACACCACATTCCCTCCTG	CCCACCTCCGAAAGCATAGTTCAC
105166877(PGP)	AATGGGCAGGTGGTGGTTCAATG	TGAGGGCTTTCCAACGACAAGTG
105168530(CS)	GCAGCAAAGCCTGGAGGAGAAC	CTGGGACAGTGGCACGGTTTC
α-tubulin	CGGGCCGTGTTCATGGAYYTNGARCC	AAGTTGGTGGGGCACCANTCNRYRAA
