# Supplementary material for: Physiological and Multi-Omics Integrative Analysis Provides New Insights into Tolerance to Waterlogging Stress in Sesame (Sesamum indicum L.)
Source: Int J Mol Sci. 2025 Jan 3;26(1):351. doi: 10.3390/ijms26010351 (PMC11720211; doi:10.3390/ijms26010351)
Supplement: Supplementary file 1 [file ijms-26-00351-s001.zip › Table S2.xlsx]

## Sheet: Sheet1
Table S2. Detailed information on the differentially expressed genes (DEGs) of R under flooding stress.
Gene ID	R0h	R24h	R0h Vs 24h log2FoldChange	R0h Vs 24h pvalue	R0h Vs 24h padj	R72h	R0h Vs 72h log2FoldChange	R0h Vs 72h pvalue	R0h Vs 72h padj	R120h	R0h Vs 120h log2FoldChange	R0h Vs 120h pvalue	R0h Vs 120h padj
105156801	11.0964	13.7879	0.313875	0.0896747	0.18014	7.41158	-0.583118	0.0122618	0.0378246	9.80382	-0.175376	0.313533	0.504523
105156800	24.5359	26.8836	0.13199	0.262518	0.408397	36.4207	0.568714	3.70061e-07	4.03584e-06	27.9244	0.189094	0.143254	0.295915
105156802	31.8106	33.9109	0.093435	0.500345	0.642945	30.3171	-0.0704354	0.55821	0.697211	23.4726	-0.435082	0.0078013	0.0316558
105156812	4.09684	3.76665	-0.121817	0.522983	0.662498	6.45618	0.653591	0.00100147	0.00458588	5.35302	0.387691	0.035321	0.104428
105156811	15.789	24.3757	0.627302	5.24857e-05	0.00034247	18.0721	0.193245	0.0565424	0.130569	17.5094	0.151631	0.292677	0.482301
105156813	3.45368	0.831194	-2.06595	4.84561e-05	0.000319193	0.592508	-2.54177	2.3198e-06	2.15618e-05	0.849152	-2.02204	1.75848e-05	0.000181865
105156810	289.041	634.872	1.13669	2.93486e-16	1.68053e-14	168.632	-0.778906	3.78296e-08	5.01339e-07	178.024	-0.696169	8.35264e-05	0.000698763
105156809	5.50451	6.22288	0.177779	0.369364	0.522163	7.36224	0.419001	0.0263691	0.0711076	7.29727	0.408838	0.0596186	0.155601
105156804	15.2838	11.5786	-0.397884	0.0986333	0.194344	5.10231	-1.58442	1.54807e-16	6.53989e-15	5.15137	-1.56707	5.40114e-13	2.30862e-11
105156807	34.6889	63.0921	0.863695	1.32731e-18	9.98758e-17	38.8734	0.163163	0.0774835	0.167661	43.1627	0.318159	0.00100626	0.00589145
105156806	69.8559	70.6696	0.0175931	0.884661	0.93187	60.2395	-0.214773	0.0395333	0.0983772	64.3635	-0.115077	0.314403	0.50538
110013302	206.533	304.392	0.559389	0.202914	0.336809	299.194	0.533821	0.25499	0.407441	306.027	0.570945	0.00350799	0.0166233
105166192	7.59761	32.1164	2.07674	0.0232271	0.0612012	7.55753	-0.00504736	0.995739	0.997615	10.2862	0.445522	0.647881	0.787077
105166191	8.58637	11.4158	0.410134	0.102887	0.200821	11.3038	0.396308	0.12071	0.234994	13.2199	0.626508	0.00623919	0.0264514
105166190	16.3883	47.9854	1.54949	4.56837e-09	7.89776e-08	27.6376	0.75397	0.00421182	0.0155063	23.88	0.547395	0.032296	0.0973984
105178175	18.8947	18.7205	-0.0117368	0.948133	0.970041	14.9062	-0.344244	0.0517841	0.121725	11.8472	-0.671422	1.39803e-06	1.93091e-05
105178179	5.7239	3.78124	-0.600315	0.0416543	0.0985574	3.90954	-0.552984	0.0593543	0.135816	3.71106	-0.623703	0.0335027	0.100162
105178176	18.2433	6.74411	-1.43683	1.39363e-06	1.37241e-05	7.95713	-1.19867	0.000414001	0.00211602	9.81408	-0.892694	0.00152761	0.0083462
105178170	19.2036	14.6568	-0.38995	0.0151477	0.043137	13.7129	-0.487329	0.0115374	0.0359549	17.1862	-0.160027	0.463338	0.643812
105178171	8.39486	3.08559	-1.44049	1.24629e-07	1.5919e-06	4.41644	-0.929221	0.000247565	0.00134901	6.24326	-0.423504	0.0487649	0.133729
105166195	0.270215	0.104683	-1.35065	0.127516	0.237648	0	-5.51395	0.000465026	0.00234557	0.107611	-1.30995	0.189773	0.360999
105166194	19.871	12.5513	-0.663418	2.40803e-05	0.000172043	19.0276	-0.0645643	0.645199	0.766276	18.6301	-0.0911802	0.591074	0.746308
105166199	4.74248	5.39641	0.188692	0.370182	0.522973	7.83864	0.723082	9.08556e-05	0.000566885	6.27424	0.405333	0.033586	0.100373
105166198	8.98986	13.942	0.632949	0.00154147	0.00634117	10.6118	0.238819	0.302867	0.459493	9.98482	0.155336	0.441199	0.625532
105166197	1.26484	0.741759	-0.768422	0.018532	0.0509517	0.510336	-1.30979	2.15343e-05	0.000158239	0.734964	-0.780552	0.00467583	0.0210157
105178169	3.83958	2.76374	-0.470333	0.0275526	0.0704374	2.70663	-0.505235	0.0211814	0.0593831	2.67168	-0.519104	0.0183921	0.0629596
105166181	2.71035	5.08484	0.906698	0.0169486	0.0473693	2.85442	0.0749353	0.846239	0.907679	4.59815	0.765763	0.0216917	0.0716221
105166180	9.92447	7.35546	-0.43204	0.0709052	0.150076	8.52043	-0.22168	0.309469	0.466183	7.1486	-0.472027	0.0233815	0.075993
105178163	27.7506	41.9143	0.595127	8.44945e-05	0.000519287	29.1573	0.0704128	0.641037	0.763376	37.7364	0.447068	0.00708206	0.0293462
105179495	1.03853	0.92501	-0.159768	0.752332	0.842132	0.578233	-0.844864	0.0126056	0.0386442	0.76054	-0.451625	0.20502	0.379926
105179494	43.8151	68.9563	0.654343	0.0109262	0.0328907	72.3444	0.72301	0.002188	0.00891576	86.1345	0.979724	0.000198944	0.00147501
105178161	1.55977	2.6154	0.746868	0.00930975	0.0288496	2.07433	0.411146	0.0785362	0.169469	1.91693	0.301351	0.176308	0.342252
105179493	16.2558	16.0503	-0.0178608	0.925785	0.957036	21.6486	0.412688	0.0208806	0.0586944	21.4849	0.405676	0.0324679	0.0978541
105178162	17.6573	27.4204	0.634603	0.0175706	0.0487883	18.381	0.057884	0.824361	0.893211	24.2041	0.460002	0.117067	0.255663
105179492	5.38498	4.06543	-0.406413	0.103215	0.201327	7.71484	0.515793	0.0176251	0.0509318	8.09728	0.590163	0.00504689	0.022358
105178167	9.45591	20.7985	1.1381	3.36188e-14	1.45086e-12	14.387	0.603555	2.72912e-07	3.05317e-06	14.5126	0.620315	1.75076e-05	0.000181224
105179499	27.5834	44.2857	0.683242	0.00164925	0.00670467	27.0286	-0.0297383	0.887495	0.934425	28.6386	0.0581251	0.787807	0.880703
105178168	58.4579	42.5864	-0.455964	0.000580196	0.00273849	48.1429	-0.281448	0.006913	0.0233939	49.5083	-0.237292	0.0298021	0.0915721
105179498	32.2504	23.3918	-0.464131	0.101592	0.198892	22.0823	-0.546911	0.0398582	0.0990912	22.5698	-0.511309	0.065853	0.167731
105178165	12.7504	19.6143	0.621873	1.17123e-06	1.17539e-05	22.7292	0.832186	9.87663e-07	9.94633e-06	18.1058	0.508762	1.209e-05	0.000131405
105179497	15.4344	22.7998	0.561575	0.113394	0.216647	23.3999	0.600831	0.0852686	0.1806	29.6805	0.948042	0.00539843	0.0235814
105179496	5.4367	2.92725	-0.888712	0.0644978	0.13966	2.12844	-1.3546	0.000291818	0.00156179	2.66644	-1.02595	0.00435304	0.0198039
105179491	601.096	406.087	-0.562578	0.274973	0.422871	266.823	-1.17533	0.0849097	0.180084	281.462	-1.09414	0.0188881	0.0643945
105179490	27.2464	25.0304	-0.121762	0.393849	0.545704	24.8859	-0.132207	0.33253	0.490764	22.1894	-0.293415	0.0445506	0.124842
105166185	2.59923	3.33176	0.358164	0.042	0.0992085	3.66631	0.494042	0.0369722	0.0931429	2.58153	-0.0104656	0.960975	0.980445
105166183	2.91373	0.564776	-2.35679	0.00534305	0.0181822	0.487792	-2.58298	0.00183013	0.00763229	2.20406	-0.399352	0.505674	0.681297
105166189	0.604155	1.41487	1.22825	0.0599526	0.131794	1.99156	1.72266	0.00128554	0.00567463	3.1861	2.40517	2.69045e-06	3.49387e-05
105178194	0.636056	0.189345	-1.75464	0.00644336	0.0212967	0.116124	-2.45768	0.000996846	0.00456738	0.458303	-0.464348	0.429933	0.615547
105178198	19.3224	19.5679	0.0184346	0.865829	0.918737	22.1741	0.197309	0.0437538	0.106535	20.825	0.110826	0.346921	0.538167
105178199	17.6089	26.5425	0.593275	4.85197e-08	6.84553e-07	13.7982	-0.353081	0.00156293	0.00667741	14.906	-0.237966	0.0252023	0.0805291
105178192	26.183	32.1209	0.296416	0.0437206	0.102275	15.7071	-0.738663	2.17491e-05	0.000159767	14.4576	-0.854338	2.24273e-08	4.61244e-07
105178193	28.2414	35.827	0.342853	0.0227353	0.0601755	26.3357	-0.10257	0.528078	0.671546	24.8824	-0.179559	0.316206	0.507484
105178190	7.63963	14.6777	0.944299	0.000364165	0.00183596	12.5179	0.712409	0.00593209	0.0206384	17.6078	1.20928	2.90299e-05	0.000280431
105178186	42.2221	38.8337	-0.119214	0.340138	0.492562	56.5399	0.419597	0.00092856	0.00430082	53.4531	0.342133	0.0107363	0.0410991
105178183	19.3246	18.5564	-0.0574939	0.706148	0.808814	37.1286	0.940037	3.92561e-09	6.20777e-08	29.9235	0.632937	3.99202e-06	4.97487e-05
105178189	8.56883	11.6825	0.4483	0.035733	0.0870142	10.806	0.332303	0.182431	0.318794	9.8133	0.197724	0.361517	0.551799
105178187	3.67223	11.1835	1.60767	4.98145e-12	1.51882e-10	4.01629	0.126835	0.598925	0.730453	4.48285	0.289805	0.104629	0.236283
105178188	22.0767	17.1643	-0.362086	0.00111415	0.00481358	23.1607	0.0674016	0.718197	0.820816	22.21	0.0117842	0.914987	0.956481
105178182	0.487493	1.68231	1.79058	0.00131892	0.00554418	0.605161	0.315904	0.634875	0.758911	0.853294	0.82067	0.211962	0.388587
105179589	38.9685	32.2586	-0.271304	0.030934	0.0774572	29.764	-0.390023	0.00233202	0.00940362	38.4908	-0.0145883	0.920567	0.959765
105178257	10.4512	10.6344	0.0262805	0.85911	0.914086	14.7165	0.493065	0.000250924	0.00136668	13.5857	0.381199	0.00963641	0.0375753
novel.66	1.68641	4.62986	1.46146	0.00490752	0.0168737	2.69675	0.678349	0.250035	0.401387	1.68848	0.00232182	0.997385	0.998623
105178258	119.739	201.937	0.753069	0.0453173	0.105244	118.689	-0.0122521	0.973529	0.984654	187.957	0.656171	0.0975559	0.224568
novel.68	2.38109	3.13272	0.396518	0.335868	0.488518	0.838118	-1.50452	0.0621298	0.140832	0.885518	-1.43401	0.0322534	0.0973076
105179583	3.91347	2.4299	-0.684989	0.0790914	0.163381	2.431	-0.687604	0.0199855	0.0566202	1.8497	-1.07975	7.36319e-05	0.000627623
105178252	6.9624	5.37279	-0.371846	0.0100827	0.0307938	5.71144	-0.287361	0.0330057	0.0850636	5.8123	-0.257457	0.0600319	0.156454
105178255	27.9721	6.53143	-2.10094	9.43322e-12	2.69093e-10	0.606528	-5.53155	1.64792e-59	1.13435e-56	1.75612	-3.98375	9.33021e-63	1.99039e-59
105179586	16.0154	14.2861	-0.16317	0.29702	0.446966	20.3214	0.341876	0.0185322	0.053036	17.5765	0.135828	0.437791	0.622166
105178253	1.13106	3.39986	1.58767	5.37691e-06	4.59868e-05	12.2317	3.42876	3.64193e-32	5.60761e-30	7.2141	2.6707	1.90519e-16	1.25582e-14
105179585	5.10244	3.20698	-0.670938	0.00150718	0.00622191	3.75326	-0.444361	0.0189276	0.0539957	3.6406	-0.484236	0.00714963	0.0295531
105166279	3.76797	1.69208	-1.14734	0.0306473	0.076854	2.03742	-0.890033	0.0117344	0.0364668	3.03995	-0.306687	0.37513	0.564716
105166278	13.2463	8.83357	-0.583858	1.40617e-05	0.000107952	10.4238	-0.347277	0.00822424	0.0271213	9.53132	-0.472956	0.0014977	0.00820572
105166273	33.6118	26.3657	-0.348504	0.0175535	0.0487582	29.378	-0.196125	0.158379	0.287899	31.945	-0.0711707	0.589151	0.744524
105166276	0	0.257384	4.1801	0.0458043	0.106186	0	#N/A	#N/A	#N/A	0	#N/A	#N/A	#N/A
novel.60	3.14904	2.32067	-0.440249	0.0631103	0.137405	2.22873	-0.499993	0.0680544	0.151456	1.95907	-0.6846	0.0147811	0.0529306
105166274	69.6842	241.224	1.7926	1.36547e-55	1.52653e-52	76.4641	0.133078	0.434048	0.590277	114.149	0.715414	8.26889e-06	9.46988e-05
novel.62	1.12369	0.457666	-1.28763	0.0165507	0.0463788	2.65603	1.23883	3.26447e-06	2.93798e-05	2.27256	1.01704	2.67499e-05	0.000261438
novel.54	19.2955	14.1087	-0.450633	0.0345708	0.0847886	11.5752	-0.739206	1.64859e-06	1.58064e-05	10.4204	-0.885974	2.40517e-10	6.80817e-09
105179579	42.7297	28.4387	-0.587827	1.34642e-05	0.000103843	31.857	-0.425066	0.0013926	0.00606708	33.7533	-0.337305	0.0673683	0.170407
novel.53	18.9791	5.9263	-1.67821	0.0189012	0.0517545	49.7622	1.38807	0.164062	0.295282	95.3767	2.32755	0.0123247	0.045914
novel.55	2.09299	1.06544	-0.973475	0.00655614	0.0216303	0.454389	-2.20632	9.87912e-10	1.71141e-08	0.40187	-2.3894	4.42986e-09	1.03537e-07
105178247	14.12	17.4634	0.307179	0.0124705	0.0367655	18.0072	0.349305	0.00281012	0.011022	15.7123	0.156476	0.188785	0.359618
novel.58	10.2674	16.6591	0.699414	0.00793614	0.0252736	6.99878	-0.555837	0.0505937	0.119569	7.43751	-0.464603	0.101327	0.230937
novel.57	1.77956	1.04071	-0.771855	0.18262	0.311831	5.16535	1.5321	0.00558953	0.0196483	2.35842	0.405219	0.460756	0.642029
105178240	3.11463	1.36619	-1.18703	0.0213676	0.0572788	1.4657	-1.08572	0.0406021	0.100471	4.9821	0.68439	0.135807	0.284872
105178244	0.732475	1.22342	0.743844	0.0438246	0.102477	0.591442	-0.308903	0.544437	0.684944	1.00324	0.459166	0.289204	0.478257
105178245	117.208	162.367	0.471308	0.00104373	0.00455457	161.429	0.460274	0.000749983	0.00356398	164.868	0.494641	0.00013616	0.00106896
105178242	15.6281	16.8045	0.105413	0.616897	0.739761	31.6902	1.01887	7.4157e-09	1.11972e-07	34.6334	1.15122	2.63567e-10	7.38933e-09
105179573	0.0724024	0	-3.93717	0.0401075	0.0956137	0.0387441	-0.908567	0.497904	0.645494	0	-4.17675	0.0349474	0.103519
105166269	14.0475	11.1877	-0.327409	0.0143732	0.0412973	16.3137	0.214103	0.0926767	0.1921	16.1683	0.206331	0.174496	0.339614
105166268	1.25573	6.43992	2.3594	6.72258e-08	9.15464e-07	2.58766	1.04547	0.063117	0.142724	3.57529	1.51572	0.00126701	0.00713843
105166261	7.95801	8.67939	0.126918	0.524148	0.663508	6.9324	-0.198976	0.440269	0.595334	10.6909	0.429716	0.026339	0.0833092
105166260	7.04407	2.89016	-1.27851	1.7319e-05	0.000129161	2.47221	-1.51217	5.7622e-11	1.18713e-09	4.37765	-0.683937	0.000323946	0.00224041
105167596	15.1186	8.56066	-0.819939	0.000720582	0.0033009	12.1598	-0.315188	0.233805	0.382576	21.1387	0.48745	0.112866	0.248943
110013285	2.65774	3.91375	0.558398	0.00143863	0.00597359	2.21878	-0.262014	0.208367	0.351772	1.58583	-0.744026	4.54587e-05	0.000414105
105166265	146.257	119.049	-0.295525	0.0141627	0.0407686	133.276	-0.135717	0.200467	0.341837	135.431	-0.108318	0.348254	0.539379
105167591	0.246249	0.0466482	-2.46487	0.15076	0.269557	0	-4.52727	0.0225535	0.0625405	0.0548185	-2.17294	0.119984	0.260241
105167592	19.2649	31.3889	0.705331	3.02641e-05	0.000211398	18.4101	-0.0674601	0.659333	0.777068	14.0772	-0.450197	0.00618096	0.0262473
105166264	6.09805	3.22666	-0.918235	4.1686e-05	0.000279219	5.34612	-0.191755	0.396248	0.553413	9.38315	0.623219	0.000137708	0.00107895
novel.52	3.14544	5.19876	0.725736	0.00169042	0.00684948	3.43405	0.126249	0.567511	0.70499	3.78836	0.272589	0.205125	0.37994
novel.51	9.96848	34.573	1.79218	7.6523e-06	6.25533e-05	18.281	0.876058	0.034316	0.0876132	19.3418	0.962447	0.0203226	0.0681952
105167593	36.9567	57.6653	0.642871	0.0114492	0.0341671	19.5797	-0.918856	0.00157929	0.00673623	15.4277	-1.26006	2.24051e-05	0.000224345
novel.87	6.46504	1.25036	-2.37334	2.37625e-06	2.22348e-05	1.05914	-2.60865	7.17349e-06	5.93455e-05	1.51977	-2.08088	4.06401e-05	0.000376049
105178279	5.25981	40.2446	2.93597	1.24995e-64	2.9345e-61	10.6739	1.01895	2.56444e-06	2.36758e-05	9.4987	0.856182	4.75863e-06	5.83112e-05
105166291	20.6483	16.2389	-0.347449	0.0695458	0.148026	13.3088	-0.635292	0.000613518	0.00298954	11.8994	-0.791962	5.44555e-06	6.56993e-05
105166290	3.01522	1.44021	-1.06776	9.13588e-06	7.29783e-05	1.56733	-0.946783	0.000265742	0.00143935	1.80126	-0.740417	0.00167868	0.00901739
105178271	2.14162	6.97465	1.70441	2.95175e-17	1.91962e-15	2.72025	0.343297	0.194346	0.333871	2.24882	0.0726274	0.776617	0.874284
105178272	125.05	291.765	1.2224	8.06866e-10	1.6246e-08	131.128	0.0680229	0.72816	0.827945	124.223	-0.00601112	0.976937	0.988564
105178275	20.1752	33.8892	0.747528	0.0133528	0.0388969	32.7064	0.697275	0.0274443	0.0734821	40.65	1.0158	0.00138379	0.00768023
105178276	6.91623	4.7166	-0.546552	0.18409	0.313532	0.468537	-3.8856	4.48254e-17	1.97198e-15	0.796573	-3.11311	4.34552e-08	8.36522e-07
105166295	0.611496	1.80314	1.55779	0.0222693	0.0592493	1.3671	1.16141	0.108212	0.216351	1.39954	1.20488	0.0973611	0.224186
105166294	0.14455	0.0142096	-3.23267	0.0575635	0.127709	0.0128455	-3.39008	0.0518052	0.121744	0	-4.43807	0.020439	0.0685075
110013294	13.6905	6.43585	-1.08548	0.000169155	0.000948926	5.49592	-1.31903	9.77425e-05	0.000603898	6.78722	-1.01278	0.00110872	0.00636741
105166293	23.8565	26.4693	0.151646	0.339383	0.491954	13.8245	-0.788863	1.26134e-06	1.23879e-05	15.3751	-0.631557	0.000129553	0.00102498
110013293	1.18947	2.24816	0.919213	0.000154661	0.000875781	1.71657	0.529411	0.0941102	0.194246	1.8807	0.666164	0.0195516	0.0662524
110013296	65.3091	8.83362	-2.8884	6.69992e-08	9.12907e-07	9.08138	-2.84545	1.79099e-09	2.97278e-08	38.4441	-0.760525	0.103095	0.233854
novel.82	7.93274	5.62701	-0.492436	0.00574348	0.0193003	5.45452	-0.541321	0.00188403	0.00782082	9.02546	0.187165	0.315955	0.507266
novel.85	5.03982	2.79663	-0.848388	0.0063816	0.0211075	4.09391	-0.303015	0.317303	0.474424	3.79054	-0.41028	0.147643	0.302531
novel.84	4.25467	27.5264	2.69398	2.35185e-19	1.91053e-17	8.85886	1.05652	6.13821e-06	5.14721e-05	11.3702	1.42394	0.000211736	0.00155572
110013297	5.29781	7.21168	0.445672	0.0032147	0.0117795	4.22033	-0.33028	0.0475277	0.113829	4.36175	-0.277836	0.139587	0.290386
105166296	13.8221	14.9607	0.114755	0.361466	0.514032	9.3306	-0.567524	0.00610329	0.0211187	10.674	-0.369111	0.0117786	0.0442517
novel.78	0.700257	0.0592893	-3.34762	0.0416613	0.0985574	0	-4.46428	0.014509	0.0433433	0	-4.54993	0.0129891	0.0478797
105179599	9.10417	6.97564	-0.383172	0.0316834	0.0789715	7.82098	-0.221218	0.214352	0.35943	8.99667	-0.0140915	0.944616	0.972249
novel.77	0.975797	1.13225	0.207277	0.615435	0.738453	0.309379	-1.66131	0.000677425	0.00327031	0.41763	-1.22473	0.005315	0.0232777
105179594	9.81195	24.7285	1.33387	1.07312e-15	5.71287e-14	13.1267	0.418188	0.00204544	0.00841328	14.5918	0.574497	0.00151336	0.00828376
105178262	69.7747	129.997	0.898339	6.91194e-10	1.40861e-08	108.651	0.63799	7.67609e-08	9.54069e-07	97.2689	0.482325	0.000138646	0.00108474
105178263	0.441169	2.99009	2.77109	1.79719e-11	4.89475e-10	0.314112	-0.488816	0.524636	0.668544	0.191506	-1.19432	0.115468	0.253161
105179593	63.4876	58.2026	-0.124218	0.286314	0.435321	53.5878	-0.245981	0.0273716	0.0733294	58.7556	-0.108323	0.494011	0.671516
105179592	52.2155	42.0032	-0.313044	0.00334297	0.0121925	61.7948	0.24128	0.0313925	0.0817708	50.7049	-0.0398929	0.736424	0.848061
105179591	26.2934	20.2811	-0.374197	0.00461063	0.0160219	25.9386	-0.021617	0.888627	0.935136	20.0165	-0.391642	0.00946587	0.0370332
105178267	4.02869	7.5152	0.897837	2.79636e-05	0.000197326	6.79441	0.752372	0.00311421	0.0120332	11.0057	1.45087	1.17849e-13	5.49792e-12
105179596	3.06759	3.36734	0.13706	0.723287	0.821271	4.13536	0.429125	0.251101	0.402794	13.5162	2.14148	2.7163e-11	9.10583e-10
105179595	8.90566	11.8986	0.419184	0.00240345	0.00924103	7.93189	-0.168809	0.325493	0.484011	8.46804	-0.0701838	0.654532	0.792523
105178265	30.0025	22.905	-0.388807	0.00996677	0.0305032	25.7139	-0.223662	0.0724634	0.159467	28.5157	-0.0704688	0.621119	0.768896
105166289	1.96838	5.25913	1.41611	5.83452e-07	6.32688e-06	3.32031	0.752309	0.0287667	0.0762535	5.29474	1.43174	1.2421e-05	0.000134691
105179590	119.901	114.856	-0.0608761	0.718527	0.817804	88.078	-0.446025	0.00083095	0.00390029	96.1665	-0.314668	0.0875196	0.207239
105166283	87.7049	62.3498	-0.491641	7.88906e-05	0.000489072	72.5812	-0.274185	0.0133798	0.0405832	79.2716	-0.142901	0.163134	0.324498
105166282	15.3002	4.09279	-1.90636	7.83211e-17	4.78839e-15	13.9271	-0.13792	0.530766	0.673866	10.064	-0.604149	0.0165188	0.0578034
105166287	3.51345	3.50742	-0.00380825	0.991792	0.996162	2.79655	-0.329078	0.279723	0.434703	1.90326	-0.885006	0.0141122	0.0510888
105178215	27.0294	38.6451	0.516221	2.87852e-07	3.33957e-06	24.4758	-0.144641	0.316502	0.473651	21.9207	-0.299189	0.0321641	0.0971163
novel.21	1.04941	0.103521	-3.2967	0.0115445	0.0344123	0.387716	-1.43563	0.129698	0.248185	0.863091	-0.278274	0.722522	0.838843
105179547	1.30566	1.8023	0.472792	0.26461	0.410917	2.55293	0.968386	0.00576785	0.0201841	3.08314	1.2434	3.67535e-05	0.000344157
105179546	3.10879	2.05836	-0.593339	0.0882524	0.17783	1.7115	-0.863056	0.0111364	0.0349097	3.645	0.235642	0.54935	0.715295
105155579	10.8816	15.9104	0.548405	0.0978662	0.193076	14.123	0.376236	0.167317	0.299242	18.0249	0.732298	0.0127833	0.0472583
105178213	0.148926	0.117759	-0.335871	0.634853	0.754505	0.0732409	-1.02702	0.202855	0.345055	0.0187686	-2.98906	0.0090075	0.035578
105178214	28.0605	119.362	2.08709	2.68761e-07	3.13604e-06	47.3474	0.755119	0.047495	0.113786	68.0792	1.28542	0.00476673	0.0213303
105179544	0.811044	0.106227	-2.88563	0.0110728	0.0332338	0.254942	-1.67249	0.255314	0.407847	0.0684649	-3.52937	0.00739534	0.030339
105178219	36.5281	27.2709	-0.420755	0.000219451	0.00118629	18.7448	-0.963784	1.98138e-14	6.65313e-13	25.1172	-0.537451	0.000501973	0.00326116
novel.25	32.8268	22.3159	-0.556425	0.000258818	0.00136668	24.5478	-0.420491	0.00668902	0.0227841	26.3637	-0.314204	0.049565	0.135338
105155576	0.602952	1.44172	1.25515	0.0152778	0.0434339	1.12846	0.904737	0.101798	0.206204	1.56517	1.38159	0.00320692	0.0154366
105178217	18.5606	16.4568	-0.172156	0.112962	0.216119	24.5704	0.402985	0.00991113	0.0316367	20.9433	0.177042	0.11098	0.246198
105155577	6.12836	2.21201	-1.46346	2.03081e-05	0.000148574	1.44819	-2.08351	6.6016e-07	6.86379e-06	0.530565	-3.53345	3.9931e-12	1.52609e-10
105179548	0.447241	1.30143	1.53336	0.00732627	0.0236685	0.643698	0.521684	0.395397	0.552568	0.799549	0.83351	0.142509	0.294921
novel.29	0.344086	0.886352	1.36365	0.173366	0.299428	1.78462	2.36799	0.000214445	0.00119156	4.40998	3.67708	4.60988e-12	1.74758e-10
105155572	19.1335	20.86	0.125296	0.593005	0.720887	12.617	-0.601263	0.00179712	0.0075174	20.9969	0.138263	0.540623	0.708277
novel.28	2.33269	1.18148	-0.986372	0.041518	0.0982976	0.156038	-3.90166	1.55459e-08	2.20961e-07	0.355406	-2.70392	6.18466e-07	9.3228e-06
105155571	0.504291	0.50151	-0.00863823	0.989365	0.994807	0.624008	0.30878	0.636889	0.760303	1.41412	1.49418	0.00545715	0.0238069
105155574	0.372658	0.149505	-1.29474	0.116786	0.221611	0.0322114	-3.52845	0.00188601	0.00782767	0.108398	-1.75964	0.0557283	0.147799
105155573	25.982	72.5499	1.47973	0.00199747	0.00790669	71.8169	1.46756	0.000796195	0.00375613	62.1306	1.2628	0.00433575	0.0197394
105178211	88.0143	59.561	-0.562458	1.82865e-08	2.795e-07	77.9318	-0.177287	0.11249	0.222822	84.5285	-0.05646	0.656988	0.794312
105179543	9.98922	5.67951	-0.813551	0.0100551	0.0307336	6.45138	-0.631375	0.0133224	0.0404513	11.337	0.187664	0.601543	0.754736
105178212	41.0642	45.698	0.154955	0.152062	0.271315	51.1713	0.316216	0.000750484	0.00356564	43.2634	0.0779166	0.428205	0.613859
105155570	0	5.07952	9.72759	1.48213e-14	6.69154e-13	0.21401	5.15553	0.0271663	0.0728626	0.0909671	3.92904	0.183244	0.351969
105178210	22.5831	9.40407	-1.26129	2.31278e-11	6.15614e-10	12.5024	-0.854947	1.4047e-05	0.000107759	15.2001	-0.568391	0.000149516	0.00115643
105179540	4.82139	2.62253	-0.876692	0.0012237	0.00520827	3.85286	-0.324851	0.124171	0.239936	2.98911	-0.687255	0.00297496	0.0145033
105166237	0.37488	0.0189212	-4.31777	0.00435107	0.0152645	0.063431	-2.57415	0.0329601	0.0849557	0.0445162	-3.07788	0.0141601	0.0512146
105167569	14.7629	12.9443	-0.189886	0.219922	0.358474	20.2596	0.454839	0.000107107	0.000653815	18.304	0.31303	0.00708737	0.0293578
105166236	3.41053	1.13257	-1.591	9.82316e-05	0.000591481	1.78491	-0.934812	0.00231789	0.00935793	2.26698	-0.585054	0.0193928	0.0657713
105166235	79.6908	110.897	0.477807	0.000170495	0.000955301	66.3968	-0.264751	0.00708519	0.0238971	93.2331	0.228638	0.089203	0.210202
105166234	25.29	22.1843	-0.188076	0.229226	0.369942	37.079	0.550309	4.20498e-05	0.000286419	38.0119	0.589373	0.000657084	0.00410302
105168896	450.533	330.04	-0.44779	0.000324712	0.00166629	395.645	-0.188963	0.135252	0.256166	382.187	-0.234896	0.0647	0.165603
105168897	48.2609	41.2465	-0.225681	0.0534554	0.120396	58.1164	0.26658	0.0107413	0.0338072	52.4495	0.122805	0.194198	0.366539
105168898	23.3873	32.4068	0.471198	7.29343e-05	0.000456608	24.4219	0.0610228	0.526989	0.670557	24.4172	0.0653464	0.559939	0.723168
105166239	7.79798	5.60957	-0.472696	0.0461444	0.106869	5.43174	-0.522867	0.0136357	0.0412314	5.7687	-0.433175	0.05811	0.15269
105168899	2.05499	2.93453	0.515636	0.0882929	0.177897	3.47321	0.755321	0.00982177	0.031392	1.91813	-0.100705	0.75758	0.861724
105168892	3.15644	1.38939	-1.18599	0.000195597	0.00107633	4.39413	0.475821	0.135677	0.256805	4.8082	0.607547	0.175767	0.34152
105167561	11.965	17.7896	0.573897	0.000521285	0.00249912	15.5338	0.375669	0.00918977	0.0297438	13.7345	0.201289	0.297086	0.487035
105168894	7.88606	11.6597	0.5658	6.39231e-06	5.35781e-05	14.2282	0.850296	6.56628e-11	1.34216e-09	17.0176	1.11326	2.05163e-15	1.16008e-13
105167564	12.4554	0.372353	-5.09162	9.3958e-13	3.22965e-11	0.928764	-3.74586	5.55175e-30	7.25884e-28	0.362614	-5.13149	2.51052e-42	1.7327e-39
105168895	5.30145	5.80132	0.129202	0.389884	0.541455	6.91499	0.381519	0.0190842	0.054383	7.68288	0.538115	0.000224121	0.00162723
105166233	21.2876	30.1972	0.504935	0.000159927	0.00090342	34.8893	0.71149	7.4726e-09	1.12613e-07	33.7855	0.668884	3.18117e-06	4.05702e-05
105166232	0.322597	0.042717	-2.89608	0.0228542	0.0604198	0.630165	0.961117	0.329878	0.488328	0.109999	-1.5497	0.108392	0.242168
105168890	13.0436	12.5957	-0.0513463	0.748757	0.839874	11.2694	-0.211839	0.200975	0.34258	8.36599	-0.636423	5.92871e-05	0.000522823
105168891	0.0569016	4.80163	6.39764	1.26515e-19	1.06459e-17	1.30502	4.51809	1.77926e-05	0.000132786	1.4693	4.69614	8.64286e-07	1.25193e-05
105166230	8.20366	4.82845	-0.762211	0.000239067	0.00127703	3.5737	-1.19966	9.40178e-13	2.54381e-11	3.2904	-1.31649	2.87236e-13	1.27175e-11
105167560	0.324297	0.117707	-1.47672	0.070532	0.149583	0.0641864	-2.34049	0.0173939	0.0503384	0.197477	-0.701225	0.358999	0.549206
105179535	20.54	19.1457	-0.100675	0.32683	0.479052	28.3845	0.46537	2.6833e-06	2.46565e-05	25.2061	0.298407	0.0195738	0.0662798
novel.12	3.94907	8.69197	1.13885	3.15792e-17	2.03677e-15	10.1985	1.36752	4.4137e-22	3.13976e-20	8.2306	1.06311	3.24004e-07	5.19775e-06
105179534	50.8005	55.6014	0.131369	0.187582	0.317831	60.1903	0.24313	0.0596212	0.136294	64.9849	0.357437	0.00427564	0.0195313
novel.11	66.4068	159.515	1.26341	2.74707e-06	2.53112e-05	115.46	0.797575	0.000437973	0.00222494	86.5186	0.385223	0.0782338	0.190986
105179533	20.574	25.9452	0.334288	0.0157232	0.0444632	29.6695	0.526568	2.21047e-06	2.07018e-05	28.4681	0.471542	0.000223748	0.00162553
105178203	1.7577	1.04888	-0.741443	0.0269261	0.069117	0.596453	-1.56208	1.73373e-06	1.65752e-05	1.4141	-0.309686	0.276523	0.464919
105155587	29.2421	7.96747	-1.87512	2.91974e-16	1.67596e-14	16.5882	-0.818325	3.82453e-05	0.000263186	27.9692	-0.0608697	0.717588	0.835678
novel.14	6.81049	5.52659	-0.302207	0.337124	0.489889	4.4365	-0.618026	0.0474383	0.113708	4.39164	-0.628708	0.0438443	0.123304
105178209	19.9365	27.3294	0.455721	0.000152709	0.000866186	31.3538	0.651701	2.4385e-07	2.76104e-06	25.0997	0.334281	0.025596	0.0814532
novel.13	2.38057	1.74244	-0.450106	0.467047	0.614037	0.775876	-1.62175	0.0215391	0.0602054	1.58155	-0.599101	0.478986	0.658067
105155586	8.29545	8.76604	0.0803642	0.634999	0.754562	10.923	0.394485	0.0773938	0.167529	11.0174	0.410924	0.0464908	0.129092
105155589	31.18	363.013	3.54343	3.85788e-40	1.7089e-37	81.8128	1.3896	4.47206e-11	9.44622e-10	93.9303	1.59329	1.04296e-21	1.2237e-19
105178206	21.0655	5.39611	-1.9679	2.03447e-07	2.4494e-06	17.2211	-0.290476	0.422295	0.579229	16.5129	-0.347115	0.304436	0.49477
105179538	0.0929185	0.0786239	-0.229347	0.871808	0.922597	0.329526	1.81112	0.0749411	0.163643	0.406791	2.11366	0.0186656	0.0637471
105179537	19.6538	32.3093	0.716891	0.000406943	0.00201983	28.8934	0.555274	0.000312303	0.00165628	41.2812	1.07372	7.09935e-09	1.59572e-07
105178207	1.0259	0.860562	-0.250492	0.683329	0.791667	2.40404	1.22382	0.0240247	0.0658936	3.58423	1.80218	3.12145e-05	0.000298849
novel.15	4.92998	6.7957	0.462053	0.14453	0.261111	6.38656	0.371504	0.170788	0.30355	7.63498	0.633613	0.0249438	0.0798543
105155585	15.211	36.0605	1.24589	1.7732e-15	9.10927e-14	17.2481	0.180229	0.205289	0.34826	16.2955	0.103668	0.619336	0.767874
novel.19	1.50489	1.62871	0.119428	0.755752	0.844532	0.599909	-1.3268	0.0219825	0.061262	1.64536	0.131444	0.775728	0.873685
105179531	183.09	133.314	-0.45665	0.00404945	0.0143457	127.586	-0.522773	4.04541e-05	0.000276596	152.165	-0.264083	0.0233147	0.0758495
105178201	84.8395	83.3549	-0.0240011	0.857428	0.913045	71.6262	-0.245717	0.0542988	0.126323	63.0796	-0.424954	0.00138352	0.00768023
105179530	32.508	20.3779	-0.673981	3.78677e-06	3.36114e-05	26.2067	-0.312901	0.0259043	0.0700317	29.3107	-0.145803	0.456262	0.638093
105155581	2.1433	5.69303	1.40999	0.000343889	0.00175092	15.7377	2.87323	9.27067e-17	3.98843e-15	26.1023	3.60693	2.57605e-53	3.02248e-50
105155580	6.16742	3.83856	-0.683296	8.33736e-05	0.000513339	10.9728	0.829201	0.000108587	0.000661641	7.85048	0.348048	0.139093	0.289662
105166226	45.4164	117.276	1.36923	0.000142077	0.000813346	50.8687	0.163986	0.663732	0.779701	54.9994	0.280843	0.43672	0.621381
105168889	0.628597	0.292046	-1.10245	0.0255682	0.0662252	0.255379	-1.3014	0.0234167	0.0645822	0.243033	-1.37784	0.00932421	0.0365828
105166225	25.4498	25.3127	-0.00553114	0.986746	0.993347	11.7473	-1.11723	0.00152446	0.00653693	30.7576	0.276917	0.372539	0.562042
105168886	17.7738	25.9018	0.54325	1.27733e-05	9.89374e-05	3.61881	-2.29736	1.36674e-24	1.18034e-22	4.15869	-2.09022	1.80116e-22	2.29706e-20
105166228	2.09846	3.00009	0.51681	0.00686122	0.0224305	3.45029	0.717059	6.27833e-05	0.00040964	2.66865	0.348963	0.0757557	0.186457
105166227	0.144115	0.185024	0.362595	0.744576	0.837225	0.557492	1.96328	0.0326339	0.0842925	0.657517	2.21057	0.00640291	0.0270089
105167550	3.2803	4.37913	0.416888	0.0927124	0.184897	1.18509	-1.47089	7.60066e-08	9.46202e-07	1.35447	-1.26701	7.09492e-05	0.000608069
105168881	11.5736	11.9866	0.0511555	0.646735	0.763945	15.5359	0.423463	0.00186926	0.00776778	11.9178	0.0453335	0.671396	0.804564
105168882	3.74385	5.96365	0.671427	0.000355725	0.00180158	7.49047	1.00008	1.68292e-09	2.80334e-08	7.26483	0.959852	4.84832e-10	1.31224e-08
105167552	6.91319	2.89424	-1.26144	0.000103667	0.000619282	3.45851	-0.999713	0.000978963	0.00450396	3.29554	-1.06551	9.50888e-05	0.000783481
105168884	21.0008	22.687	0.112089	0.259776	0.405368	30.7549	0.548885	1.0474e-05	8.32091e-05	26.9021	0.359805	0.0136844	0.0498012
105166222	11.7136	9.16885	-0.353173	0.00755406	0.0242808	9.97017	-0.234434	0.097112	0.198916	9.7455	-0.262456	0.0493639	0.134977
105166221	9.06507	12.1092	0.41856	0.00670322	0.0220285	10.3167	0.185909	0.238501	0.387911	9.12859	0.0140505	0.936427	0.968197
105166220	24.7229	13.8856	-0.830355	9.54177e-05	0.000576905	24.9358	0.0100494	0.967576	0.981541	18.6837	-0.402097	0.0458058	0.127687
105168880	41.143	26.3284	-0.641167	0.190149	0.320884	3.12183	-3.7222	1.20872e-17	5.68048e-16	4.34986	-3.24286	0.000802511	0.00485604
105178237	22.5698	11.8566	-0.927552	2.61706e-11	6.87256e-10	17.3373	-0.382119	0.00229416	0.00927971	16.8755	-0.416234	0.0029864	0.0145422
105178238	8.07095	2.90419	-1.46801	0.000151939	0.000862237	3.35764	-1.26622	0.000190437	0.00107709	4.0869	-0.980833	0.00362369	0.017074
105178235	3.7536	8.44974	1.17106	6.0992e-11	1.51685e-09	10.0735	1.4233	7.55981e-13	2.0846e-11	10.0991	1.43042	6.35627e-20	6.01437e-18
105178236	4.65292	5.64241	0.279124	0.0396966	0.0947591	5.26746	0.178216	0.228787	0.376628	5.10655	0.137164	0.32796	0.519503
novel.46	0.102261	0.647126	2.68278	0.020699	0.0557763	0.11564	0.18717	0.915006	0.951557	0.190058	0.908604	0.634542	0.778123
novel.48	1.06355	3.97549	1.9032	0.000768384	0.00348856	1.62251	0.609558	0.207097	0.350392	4.00827	1.92105	1.7893e-05	0.000184237
105155594	9.21742	18.0428	0.969258	5.65502e-05	0.000365335	9.15237	-0.0103347	0.966167	0.980708	12.0526	0.392148	0.19006	0.361304
105178230	0.60608	3.38308	2.48465	1.71207e-05	0.000127723	0.929688	0.616845	0.320644	0.478319	0.65616	0.113382	0.869916	0.929193
105155593	0.278375	0.216861	-0.345369	0.672795	0.783337	0.243714	-0.188467	0.813998	0.886867	0.744454	1.41924	0.0294602	0.0907353
105155596	11.6179	14.7987	0.349426	0.00204916	0.0080786	15.3431	0.399605	2.7088e-05	0.000193696	12.9495	0.158619	0.198389	0.371815
105155595	142.641	315.872	1.14601	0.00371987	0.0133718	182.079	0.352483	0.353736	0.512685	211.433	0.573507	0.158489	0.318265
105178233	65.806	14.8926	-2.14205	2.98927e-24	3.96491e-22	22.0574	-1.57878	3.89449e-17	1.73282e-15	27.0552	-1.27983	5.64708e-09	1.30043e-07
105155590	21.9907	15.2532	-0.527312	0.00866587	0.0272026	14.686	-0.582585	0.00654638	0.0223928	23.9971	0.129425	0.512665	0.68675
105178231	5.07071	2.36061	-1.09974	1.98681e-05	0.00014549	2.84987	-0.832957	0.0020974	0.00859676	3.56757	-0.503382	0.00224605	0.0115482
105155592	70.3333	107.364	0.610633	0.000333296	0.00170549	94.3685	0.423366	0.0173817	0.0503155	110.807	0.659535	0.0118609	0.0444898
105155591	50.6384	43.7444	-0.21008	0.0454928	0.105589	50.9336	0.00666611	0.945405	0.968613	49.0688	-0.0435774	0.72373	0.839622
105166259	6.34342	2.9872	-1.07877	0.00380978	0.0136345	2.33833	-1.44172	6.37231e-05	0.000414617	3.86941	-0.712106	0.00747486	0.030601
105166258	129.095	105.093	-0.295572	0.0026201	0.00994056	148.078	0.196249	0.0798358	0.171688	130.903	0.0225971	0.798488	0.887141
105166257	19.514	56.11	1.52372	1.70895e-19	1.4177e-17	19.5722	0.0039047	0.986079	0.992099	28.1798	0.534106	0.006343	0.0268141
105166256	1.22603	1.16058	-0.0760576	0.861672	0.915858	0.666708	-0.878372	0.0813982	0.174231	2.09765	0.779374	0.0428109	0.121138
105167587	154.325	133.44	-0.209054	0.0405484	0.0964492	138.479	-0.157783	0.0917711	0.190696	153.408	-0.00615762	0.949086	0.974186
105167588	1.03358	2.80331	1.44301	2.84774e-05	0.000200589	2.18804	1.08366	0.00290961	0.0113475	3.2357	1.65409	1.82591e-05	0.00018735
105166251	13.5724	5.73782	-1.24021	2.6333e-17	1.71728e-15	7.33938	-0.889122	0.00102068	0.00465924	8.91634	-0.602422	0.00387828	0.0179999
105167584	18.8639	6.57556	-1.52222	1.7172e-07	2.12294e-06	0.457453	-5.36711	1.06712e-44	3.2019e-42	1.07192	-4.12921	4.57243e-42	2.98046e-39
105167585	2.7194	4.36615	0.687257	0.19329	0.324527	0.877727	-1.63067	0.0294307	0.077541	0.804529	-1.75272	0.00527303	0.0231284
105166255	19.9278	11.7508	-0.761456	1.70408e-05	0.000127284	17.2582	-0.20865	0.390139	0.547156	11.6436	-0.772461	0.000613816	0.00387407
105167580	0.779827	0.273233	-1.49601	0.251782	0.395417	0	-6.43036	3.75143e-05	0.000259069	0.114507	-2.79534	0.0203566	0.0682747
105166254	7.73332	6.91106	-0.161173	0.373979	0.526752	10.3911	0.425334	0.00738365	0.0247185	10.2874	0.415119	0.0125028	0.0464357
105166253	26.8923	41.5467	0.628589	1.26316e-09	2.44076e-08	33.1165	0.299088	0.00732118	0.0245445	37.5322	0.483424	8.33603e-05	0.000698164
novel.41	1.18012	1.48706	0.336096	0.603725	0.728985	1.06075	-0.153285	0.741593	0.838263	2.39573	1.0312	0.0374662	0.109353
novel.40	0.81425	0.101015	-3.02129	0.0278269	0.0709792	0	-5.02977	0.00255028	0.0101646	0.3112	-1.41506	0.198619	0.37212
105167582	3.59631	3.3456	-0.103992	0.657923	0.772381	3.53399	-0.0259487	0.919576	0.95431	5.46826	0.60617	0.0266629	0.0840913
105178226	49.4499	20.8303	-1.24516	5.63412e-14	2.3411e-12	29.8948	-0.727689	0.00405801	0.0150346	34.4917	-0.515838	0.00599388	0.0255667
105178224	3.9038	1.35845	-1.52965	0.000147918	0.00084186	2.20507	-0.82633	0.0585824	0.134368	1.59548	-1.29664	0.00110315	0.00634476
novel.34	0.0221704	0.0879126	1.87564	0.476231	0.622382	0.436441	4.19235	0.00923541	0.0298708	0.656292	4.77994	0.0159293	0.0561522
novel.33	0.880152	4.40945	2.33119	0.000213739	0.00115995	9.01561	3.36339	1.71961e-08	2.41572e-07	7.8442	3.1667	3.82081e-10	1.05234e-08
105179555	3.04862	4.91494	0.691471	0.0160226	0.0451683	3.81153	0.320146	0.327154	0.48568	4.32612	0.507105	0.11345	0.249919
105178225	1.22225	1.92555	0.653836	0.146588	0.263793	6.55614	2.42337	3.89643e-10	7.14672e-09	7.08403	2.53832	5.54317e-08	1.04731e-06
novel.36	0.193701	0.602146	1.62004	0.120283	0.226965	1.21624	2.63143	0.000405292	0.00207787	0.867676	2.15566	0.0213451	0.0707564
novel.38	3.4697	3.8576	0.153989	0.576066	0.706968	2.29129	-0.601702	0.0372242	0.0936668	1.86594	-0.894187	0.00210145	0.0109411
novel.37	11.776	3.31079	-1.82718	0.167608	0.291896	101.031	3.09739	0.012451	0.0382908	122.191	3.37271	0.00649774	0.02732
105179554	5.71038	2.35096	-1.28123	1.56812e-09	2.96894e-08	2.89058	-0.984215	1.18236e-06	1.16808e-05	4.78896	-0.251692	0.196723	0.369692
105179553	10.5228	12.6296	0.263942	0.0568852	0.126455	13.3302	0.340074	0.0210703	0.059117	11.1522	0.0873971	0.534401	0.703037
105178220	10.0271	8.11514	-0.302514	0.0858114	0.173959	17.8024	0.8272	6.37714e-08	8.04585e-07	16.388	0.711399	2.3467e-08	4.80102e-07
105179552	1.77943	3.05118	0.77901	0.0538698	0.121152	0.703516	-1.33787	0.00304088	0.0117966	1.97946	0.159248	0.684065	0.812979
105178221	38.996	20.207	-0.94942	7.64658e-07	8.05013e-06	3.92119	-3.31656	6.41257e-47	2.20706e-44	5.96531	-2.71279	3.52804e-07	5.60364e-06
105166247	4.39544	2.57449	-0.771328	0.0106839	0.0323104	4.14596	-0.0862522	0.789881	0.87007	4.39938	0.000545886	0.99836	0.999084
105167576	0.0711231	0.159741	1.16986	0.553083	0.687569	0.431705	2.60088	0.0263939	0.0711448	0.155876	1.13069	0.41841	0.605029
105167577	22.6918	21.947	-0.0468906	0.844341	0.904057	9.45892	-1.26461	3.49213e-08	4.64637e-07	14.2291	-0.670968	0.00485052	0.0216462
105166249	13.0424	6.94553	-0.90855	0.00643381	0.0212712	5.59097	-1.22491	7.98679e-05	0.000505607	11.9772	-0.122504	0.702098	0.825381
105167573	8.9145	4.18711	-1.09013	2.05534e-07	2.47072e-06	5.23816	-0.76908	0.00203149	0.00836325	4.83967	-0.877218	4.38425e-05	0.000401564
105166243	9.22707	5.24988	-0.811095	9.4312e-05	0.00057066	6.20074	-0.575338	0.0158723	0.0466559	6.15212	-0.581175	0.0132823	0.0486731
105166241	10.9848	8.09501	-0.440993	0.0307719	0.0771088	13.0132	0.243914	0.209215	0.352898	12.1958	0.153522	0.441916	0.626018
105179503	0.242875	0.394289	0.699083	0.515846	0.656753	1.16641	2.2583	0.0282502	0.0752953	2.41689	3.31994	0.000198008	0.00146901
105179502	4.37857	9.34822	1.09872	0.000279382	0.00145984	7.87111	0.845126	0.00560067	0.0196784	6.24643	0.514217	0.104811	0.236515
105156866	10.1987	12.7763	0.326477	0.0108739	0.0327542	13.3284	0.384904	0.000119392	0.000718684	10.8032	0.0852055	0.54126	0.708852
105155535	30.4029	37.994	0.321623	0.0654583	0.141221	21.3443	-0.512338	0.012559	0.0385431	25.4523	-0.253244	0.167841	0.330527
105155538	59.5927	44.3943	-0.424082	0.000359171	0.00181612	41.9447	-0.508076	2.57986e-05	0.000185782	47.5798	-0.322662	0.0192906	0.0655573
105155537	13.5976	4.86615	-1.48231	4.21467e-06	3.70452e-05	6.3872	-1.09278	0.000427863	0.00218021	8.52336	-0.673751	0.0280649	0.0874247
105156868	16.8012	13.3766	-0.328213	0.0484295	0.111142	12.6754	-0.408717	0.0185249	0.0530342	14.3846	-0.222677	0.192414	0.364363
105179506	47.207	132.315	1.48646	0.000451362	0.00220855	41.7873	-0.175513	0.677554	0.790423	34.0472	-0.465566	0.293273	0.482774
105156862	5.37339	8.41181	0.645365	0.00226547	0.00878679	6.10772	0.182876	0.327385	0.485898	5.26753	-0.0292627	0.894856	0.944016
105155531	15.5386	12.1206	-0.357657	0.0559213	0.124821	12.1479	-0.356515	0.0110252	0.034603	11.9174	-0.380986	0.00179247	0.00955091
105155534	65.4379	50.0631	-0.385039	0.0097329	0.0299004	51.151	-0.356894	0.017835	0.0514053	61.7489	-0.080906	0.645246	0.785284
105179505	49.0395	45.0683	-0.119698	0.788504	0.866753	16.6393	-1.561	7.2846e-06	6.01051e-05	17.027	-1.52511	4.70974e-05	0.000427043
105156865	16.8935	19.5708	0.2144	0.529974	0.668212	10.0559	-0.751159	0.0158968	0.0467047	8.73724	-0.949752	0.0042409	0.0194142
105179504	0.925078	0.327275	-1.49489	0.00106417	0.00462742	0.166401	-2.4787	2.63546e-05	0.000189494	0.847946	-0.126252	0.7753	0.873581
105167519	42.4402	63.6611	0.584282	0.0439629	0.102698	46.6433	0.136322	0.636551	0.760094	54.795	0.373016	0.191532	0.363278
105167525	4.00742	2.07007	-0.95068	0.000513675	0.00246818	3.70035	-0.117043	0.664926	0.780665	4.0528	0.0210401	0.912537	0.954847
105168857	54.0189	46.9563	-0.201554	0.115543	0.219768	50.3317	-0.103667	0.559523	0.698181	39.7685	-0.439275	0.0102679	0.0396227
105168858	1.98409	1.40674	-0.496485	0.111702	0.214215	1.1975	-0.729115	0.0428329	0.104783	1.64832	-0.263476	0.374728	0.564364
105167528	213.27	374.123	0.812053	3.69215e-12	1.15728e-10	197.357	-0.113521	0.329238	0.48772	187.221	-0.185178	0.229325	0.410132
105168859	2.80645	1.983	-0.499094	0.0310777	0.0777256	2.7879	-0.010417	0.967307	0.981404	2.91902	0.0607108	0.803036	0.890466
105168852	22.3772	49.7288	1.1516	1.60495e-05	0.000120884	30.6478	0.453378	0.0621183	0.140832	43.4362	0.961286	0.000188186	0.00140681
105167522	0.745195	0.0302252	-4.58555	0.000515682	0.0024758	0.0993211	-2.90807	0.00546576	0.0192797	0.424331	-0.808249	0.279722	0.468352
105168854	15.7401	18.9842	0.272032	0.0179709	0.0496533	14.1635	-0.153852	0.202889	0.345087	15.509	-0.0180115	0.901515	0.948143
105168855	71.3854	102.661	0.524759	1.48925e-07	1.86869e-06	108.484	0.602329	8.78929e-09	1.30855e-07	96.5049	0.437924	5.03676e-05	0.000451634
105167524	0.70976	0.460484	-0.612675	0.35862	0.511471	0.923397	0.380911	0.587115	0.721039	2.20912	1.64885	0.00114088	0.00652654
105168850	6.83253	7.58614	0.152067	0.211091	0.347262	9.495	0.473457	8.37133e-05	0.000526815	7.66198	0.167585	0.28479	0.473527
105168851	29.3916	43.4093	0.56239	0.00398351	0.014143	27.7597	-0.0828932	0.689116	0.799171	33.8451	0.207813	0.330429	0.522144
105155529	3.76591	0.974009	-1.95384	0.241748	0.384156	0.586817	-2.68233	0.0028413	0.0111312	3.11373	-0.267213	0.725636	0.841044
105155528	29.5009	21.2842	-0.47046	0.00143587	0.00596317	26.6615	-0.14723	0.440901	0.595914	23.2058	-0.344306	0.067406	0.170484
105155546	48.1697	17.1692	-1.48575	0.000660264	0.00306102	6.23106	-2.95239	3.11568e-20	1.84606e-18	7.35163	-2.71127	1.55767e-15	8.95889e-14
105155543	5.97303	2.10815	-1.5052	0.00100994	0.00442855	3.28531	-0.86697	0.0661982	0.148386	2.97267	-1.00784	0.026134	0.0827613
105156874	0.0257383	0.273335	3.41442	0.00187629	0.00748253	0.0896032	1.80031	0.224689	0.372186	0.181026	2.82797	0.0392975	0.113287
105155542	4.48039	2.94024	-0.60967	0.0024001	0.00922967	3.05846	-0.552981	0.000978818	0.00450396	2.96783	-0.593466	0.000441145	0.00293338
105156875	0.0267681	0.337218	3.69902	0.00374883	0.0134545	0.0991754	1.91438	0.256992	0.409884	0.145694	2.47855	0.150217	0.306149
105155541	3.38192	6.70304	0.986249	3.27362e-05	0.000226176	4.85608	0.519836	0.0108587	0.0341399	6.10524	0.853642	2.94953e-06	3.79253e-05
105156871	29.2422	16.7093	-0.805955	2.84677e-06	2.61171e-05	25.0428	-0.225105	0.0695157	0.154038	29.866	0.0328831	0.759608	0.863445
105155540	26.9435	18.3713	-0.552005	0.000319711	0.00164494	29.6409	0.135621	0.345074	0.503813	27.3806	0.0244202	0.881455	0.935378
105167507	21.1938	40.9884	0.952574	4.27332e-05	0.000285581	13.6745	-0.633068	0.00815093	0.0269072	11.0783	-0.932061	8.84172e-07	1.27445e-05
105167508	13.8484	17.5527	0.343011	3.61253e-05	0.000246832	21.4242	0.628026	8.85729e-11	1.78089e-09	14.7582	0.0946961	0.375475	0.564982
105168839	21.3046	23.2778	0.128976	0.242259	0.384737	30.6626	0.523625	5.845e-05	0.000384476	30.1431	0.502699	0.000181669	0.00136417
105167509	10.8897	8.75249	-0.314641	0.044799	0.104285	10.6061	-0.0392575	0.803214	0.878964	9.51073	-0.193892	0.305311	0.495703
105167514	7.69363	15.5504	1.01551	1.47157e-10	3.41384e-09	11.1543	0.534469	0.000128692	0.000766571	11.839	0.625451	0.00728908	0.0299975
105167515	4.22086	2.68172	-0.656696	0.0522859	0.118224	10.8164	1.35508	3.36489e-08	4.4924e-07	12.52	1.57044	2.81337e-11	9.36432e-10
105168846	2.78765	3.23789	0.216678	0.340912	0.49344	3.64638	0.384898	0.0402782	0.0999017	3.31678	0.252773	0.224855	0.40476
105168847	8.91571	7.32594	-0.282569	0.0343046	0.0842614	10.5622	0.242746	0.0283217	0.0754397	9.40884	0.0796284	0.49972	0.67643
105167517	88.7867	249.58	1.49324	2.85229e-06	2.6137e-05	1049.3	3.56043	6.6072e-48	2.34295e-45	783.296	3.14284	2.62112e-35	1.00831e-32
105168848	25.2146	22.5113	-0.163143	0.24825	0.391557	18.5767	-0.441737	0.00076597	0.00362816	20.9738	-0.262335	0.0568935	0.150176
105167510	5.85235	6.8155	0.221856	0.155064	0.275247	9.95407	0.764776	2.43476e-09	3.9462e-08	7.07548	0.274604	0.228774	0.409409
105168842	11.4287	13.7486	0.267359	0.0120549	0.035716	15.2533	0.41504	0.000124769	0.000746638	12.9706	0.185307	0.158459	0.318265
105167512	7.7174	7.303	-0.079553	0.635257	0.754716	10.3153	0.417945	0.0142081	0.0426399	7.23354	-0.0910312	0.588614	0.744044
105167513	144.172	107.359	-0.424655	4.13529e-05	0.000277463	120.27	-0.262716	0.00396894	0.0147584	119.367	-0.26969	0.00308018	0.0149338
105168844	4.69461	6.70291	0.51589	0.00882666	0.0276067	3.34657	-0.490263	0.0225307	0.0624922	3.46691	-0.43563	0.0360938	0.106231
105168840	26.0161	21.8341	-0.252445	0.042915	0.100772	27.4082	0.074193	0.540289	0.681962	28.0943	0.11345	0.317664	0.50867
105155539	22.0067	27.9724	0.348074	0.0898854	0.18047	43.9596	0.99646	8.9424e-08	1.09632e-06	30.5151	0.473117	0.0556789	0.147684
105156889	41.342	28.6421	-0.528046	4.23258e-06	3.71609e-05	31.15	-0.409478	0.00825979	0.0272156	26.2193	-0.653886	1.36347e-07	2.35605e-06
105179525	40.5834	17.1371	-1.24113	0.000195705	0.00107651	3.70132	-3.45594	5.7543e-26	5.6114e-24	6.72237	-2.59355	6.38137e-13	2.7177e-11
105155558	0.204172	0	-5.01774	0.00363837	0.013121	0.217887	0.0925155	0.945369	0.968613	0.0372244	-2.42426	0.067126	0.169916
105179523	28.3745	95.5684	1.75293	4.30911e-26	7.27805e-24	49.0496	0.787346	3.00977e-05	0.000212957	33.7801	0.25287	0.159916	0.320242
105155559	4.51643	5.97609	0.405816	0.0133768	0.0389394	4.39573	-0.0404202	0.836923	0.901454	4.23711	-0.0894373	0.625173	0.7719
105179522	2.52043	3.31002	0.393406	0.188292	0.318711	5.96068	1.23929	0.00263396	0.0104289	3.02713	0.263944	0.426628	0.612338
105156885	69.4672	49.4853	-0.488246	6.54459e-06	5.45622e-05	54.8511	-0.342585	0.00840369	0.0276081	59.7409	-0.215463	0.0488463	0.133882
105179528	15.7708	11.0379	-0.512167	0.00105502	0.0045953	14.6937	-0.103878	0.548137	0.68823	16.346	0.0546365	0.727145	0.841961
105179527	4.85432	0.226041	-4.42089	1.62004e-08	2.50716e-07	0.137792	-5.13643	2.17499e-09	3.56218e-08	0.118233	-5.34836	1.83755e-05	0.000188297
105156886	1.68091	0.574316	-1.53972	0.00363567	0.0131133	0.814593	-1.04746	0.00404394	0.0149944	1.60568	-0.0631434	0.844469	0.912942
105179526	3.11141	2.1392	-0.543974	0.0185477	0.0509827	1.51254	-1.04195	4.96279e-05	0.000331855	1.88716	-0.723345	0.00621323	0.0263605
105156882	7.27021	4.28986	-0.760866	0.000255104	0.00134919	4.63534	-0.651385	0.0051706	0.0183966	5.25834	-0.463615	0.0371384	0.108637
105179521	9.61729	14.2572	0.567452	0.0032858	0.0120101	22.4741	1.22225	4.85537e-14	1.55665e-12	14.4062	0.584154	0.000172965	0.00131056
105179520	0.93404	0.583925	-0.667113	0.383568	0.535498	0.315227	-1.56716	0.0346196	0.088194	0.244922	-1.93218	0.00885268	0.0350848
105166215	33.5501	22.1278	-0.599533	0.00289582	0.0107759	15.7961	-1.08818	8.41416e-12	1.95945e-10	15.5885	-1.10302	2.73362e-17	1.95571e-15
105168878	0.444104	0.12229	-1.86658	0.0939077	0.186694	0	-6.4665	0.00034835	0.00181739	0.0339194	-3.69777	0.00932109	0.0365767
105167547	23.4125	23.559	0.0104282	0.931103	0.960563	31.4419	0.423409	0.00924908	0.0299027	24.9186	0.0922849	0.461251	0.642255
105168879	10.0646	36.8796	1.87282	1.12511e-14	5.22019e-13	14.3611	0.512733	0.0827475	0.176487	22.9486	1.19344	5.01189e-06	6.10146e-05
105167548	0.408491	0.462773	0.172877	0.806535	0.879186	1.11102	1.444	0.0128257	0.0392127	0.865535	1.08844	0.0795897	0.193479
105166213	20.0876	23.2697	0.212714	0.0692672	0.147594	29.1935	0.538056	8.71707e-07	8.85094e-06	30.4856	0.605063	3.76227e-07	5.92917e-06
105166212	14.4393	14.1236	-0.0318244	0.804851	0.878043	17.2359	0.253901	0.0233426	0.0644157	16.4381	0.189533	0.0893435	0.210453
105166219	15.8495	26.36	0.734878	4.599e-05	0.0003044	23.6629	0.577267	0.000931907	0.00431461	20.9956	0.409585	0.0227019	0.0742042
105167544	0.359472	1.30604	1.865	0.0106629	0.0322594	0.311157	-0.211783	0.868451	0.921946	0.0816461	-2.14321	0.0659386	0.167874
105166218	25.3537	29.1325	0.200428	0.187829	0.318112	35.2973	0.475355	0.000139107	0.000820895	30.8499	0.285254	0.028428	0.0882774
105167545	237.104	168.988	-0.487826	5.67348e-07	6.16935e-06	235.778	-0.00965623	0.920886	0.955084	225.204	-0.0717023	0.495024	0.672041
105168876	10.2278	10.2285	0.0016086	0.991945	0.996231	8.47464	-0.27326	0.0424533	0.104018	9.47347	-0.108366	0.482548	0.661302
105167546	4.34425	1.94895	-1.15574	4.26579e-05	0.00028516	1.41084	-1.62516	8.66645e-07	8.80719e-06	1.13472	-1.94303	5.90228e-08	1.10714e-06
105166216	5.89975	3.71492	-0.670308	0.00158916	0.0065039	4.93002	-0.260227	0.144486	0.26904	4.7232	-0.316764	0.0840608	0.201172
105167540	0.663521	0.33667	-0.981706	0.0648326	0.140232	0.0846528	-2.96773	0.000120762	0.000725625	0.104331	-2.68504	0.000202488	0.00149656
105167541	0.475665	0.498074	0.0628597	0.924678	0.956585	0.209406	-1.1805	0.157666	0.287044	0.106675	-2.13743	0.0253902	0.0809631
105167542	0.772376	0.56752	-0.435125	0.359741	0.512634	0.0784435	-3.29899	9.33014e-06	7.51679e-05	0.228864	-1.74488	0.000670833	0.0041762
105168873	34.725	32.812	-0.0802881	0.714028	0.814856	62.6045	0.848022	2.32192e-05	0.000169661	38.9466	0.167593	0.44251	0.626585
105179514	4.02699	7.03456	0.803474	0.0270947	0.0694813	5.22784	0.37795	0.485125	0.634542	9.26047	1.2079	0.00367156	0.0172486
105155568	3.27277	1.84396	-0.827379	0.00025826	0.00136404	2.47859	-0.401735	0.0631859	0.142824	2.14367	-0.605833	0.00654135	0.0274645
105179513	20.3089	17.3497	-0.226504	0.0392679	0.0939174	17.225	-0.23885	0.0442696	0.107478	14.341	-0.49891	1.34266e-05	0.000144196
105156899	20.6144	19.4766	-0.0809508	0.488614	0.633138	26.8983	0.382648	0.00174984	0.00735115	22.2839	0.115569	0.322667	0.513823
105179518	6.01424	4.65956	-0.369211	0.0461705	0.106909	4.8639	-0.307867	0.110268	0.21943	3.81864	-0.655765	0.00442821	0.0200914
105179517	138.529	92.8876	-0.575497	7.72025e-05	0.000479874	85.5981	-0.696218	3.37309e-06	3.02699e-05	77.6362	-0.832891	2.76885e-10	7.73499e-09
105155564	0.899088	1.60642	0.840615	0.00458846	0.0159656	1.58473	0.819017	0.00637851	0.021905	1.8517	1.04634	0.000432176	0.00287619
105155567	14.3761	18.0486	0.329098	0.0239465	0.0627097	13.8577	-0.0540583	0.723532	0.824618	12.5282	-0.195448	0.17275	0.337138
105179516	9.04388	10.7997	0.256092	0.030658	0.0768724	10.8696	0.26393	0.0226872	0.0628443	10.3872	0.202223	0.107515	0.240716
105155566	5.68514	1.11014	-2.35672	4.07904e-06	3.59473e-05	1.19463	-2.25026	2.25504e-07	2.56947e-06	2.05213	-1.46673	0.000291484	0.00204606
105179515	27.1237	38.2326	0.496638	0.0023755	0.00914706	25.6478	-0.0826249	0.518531	0.663443	25.4125	-0.0921823	0.512506	0.686638
105156897	0.612638	1.35668	1.14319	0.00579033	0.0194255	1.50736	1.29779	0.000101603	0.000624454	0.960796	0.651397	0.0543859	0.145212
105155560	1.86146	1.0643	-0.811298	0.246813	0.389973	1.09591	-0.769599	0.221783	0.368547	0.211956	-3.15477	6.90371e-05	0.00059516
105155563	18.2265	7.35204	-1.30925	1.51352e-06	1.47439e-05	27.9611	0.614608	0.0130629	0.0398337	16.8733	-0.109923	0.654033	0.792131
105156894	6.56173	6.16335	-0.0896546	0.543791	0.679652	4.38644	-0.58245	0.000351801	0.00183293	6.37557	-0.0398614	0.768099	0.869252
105156893	11.0268	16.2413	0.558197	0.00405332	0.0143551	11.4347	0.0502433	0.743729	0.839664	12.7234	0.207089	0.294411	0.484003
105179510	1.15059	3.38618	1.56096	0.00372948	0.0133982	0.414756	-1.4722	0.0442474	0.107435	0.687936	-0.750117	0.350466	0.541233
105156890	7.9527	2.28556	-1.79737	8.59053e-13	2.97025e-11	2.12604	-1.90522	1.83224e-09	3.03265e-08	3.74192	-1.08648	3.58332e-05	0.000337154
105168867	8.20832	12.4783	0.603968	6.2043e-05	0.000396673	13.3767	0.702852	1.83269e-10	3.51864e-09	10.6711	0.381416	0.00773982	0.0314494
105168869	173.122	114.771	-0.592132	7.37643e-09	1.22127e-07	139.175	-0.316388	0.00500056	0.0178704	126.341	-0.451558	0.000588977	0.00373438
105167538	10.8579	21.9621	1.01705	0.000220848	0.00119302	18.5038	0.767049	0.00421385	0.0155113	25.0171	1.20794	4.65166e-05	0.000422103
105166201	14.298	14.4802	0.0187186	0.892396	0.936934	24.5747	0.779495	1.14132e-05	8.98472e-05	18.915	0.406074	0.000752847	0.004603
105167539	7.68582	5.199	-0.563967	0.0722372	0.15221	4.55753	-0.75375	0.0226978	0.0628588	9.64778	0.331307	0.301002	0.491189
105166208	1.9419	0.749006	-1.37104	0.0593891	0.130893	1.00286	-0.954191	0.118267	0.231277	4.29809	1.15087	0.0186105	0.0635867
105167533	18.816	13.2337	-0.506521	1.613e-05	0.000121373	11.8821	-0.664646	1.07125e-08	1.5709e-07	14.2677	-0.397671	0.00237105	0.0120614
105168864	64.7978	51.9491	-0.318044	0.0066627	0.0219168	58.9914	-0.137177	0.252443	0.404447	65.6793	0.0223548	0.863643	0.925076
105166207	0.0600643	0.175731	1.55578	0.114927	0.218845	0.264971	2.14951	0.0817913	0.174929	0.77826	3.71488	5.42256e-07	8.25345e-06
105168865	50.1242	75.4874	0.591185	7.84646e-05	0.000487203	67.0301	0.418126	0.00112956	0.00508387	68.1176	0.444516	0.00407185	0.0187574
105166206	1.34384	0.171208	-2.99054	0.000571522	0.00270477	0.256621	-2.39419	0.00754363	0.0251713	1.10298	-0.286035	0.695143	0.820092
105166205	5.85968	3.12049	-0.913535	0.0783426	0.162148	11.5389	0.977817	0.0912719	0.189929	11.8315	1.01855	0.0290268	0.0897186
105168860	7.66547	9.36378	0.288962	0.0362411	0.0880506	9.99216	0.381132	0.00329846	0.0126284	11.0179	0.525968	0.000120052	0.000959188
105167530	31.0697	78.7434	1.34195	7.56193e-18	5.1608e-16	32.3148	0.0559835	0.782663	0.86501	32.7349	0.0793858	0.688928	0.816163
105168861	10.4472	8.40171	-0.314056	0.0286721	0.0727792	11.1106	0.087402	0.57756	0.713251	8.75359	-0.254193	0.250599	0.436017
105168862	0.549599	0.0530925	-3.31066	0.0115343	0.0343949	0.0172972	-4.89737	0.00112227	0.00505693	0.0639931	-3.09012	0.00845132	0.0337449
105167531	6.83343	6.78318	-0.00956104	0.956146	0.974882	3.46952	-0.979979	2.97182e-09	4.76061e-08	4.7858	-0.511266	0.0074775	0.0306065
105179508	7.60572	6.96819	-0.125599	0.622981	0.744686	4.76869	-0.676087	0.0103277	0.03271	5.38113	-0.497825	0.0559341	0.148227
105166200	9.87533	17.926	0.862748	6.19651e-07	6.67625e-06	12.2995	0.315598	0.0785723	0.1695	15.497	0.653709	0.000328438	0.00226814
105156822	49.4239	33.0727	-0.57958	0.0119158	0.0353618	30.6412	-0.691841	2.64566e-05	0.000189963	46.9793	-0.0719645	0.720027	0.836996
105156825	15.0925	15.4105	0.0312556	0.809201	0.881201	20.0655	0.409147	0.0140771	0.0423144	16.668	0.145158	0.357771	0.548113
105156824	10.0465	6.13371	-0.708396	0.00118497	0.00507008	8.89209	-0.177386	0.252271	0.404284	9.38521	-0.095843	0.534644	0.70317
105156821	71.3314	69.2357	-0.0421031	0.626457	0.747742	59.3518	-0.266572	0.00262034	0.0103925	64.6217	-0.139319	0.289743	0.478709
105156820	19.8494	33.7289	0.763617	0.0230584	0.0608315	33.3309	0.748031	0.0191281	0.0544615	30.4264	0.620215	0.0517162	0.139716
105168809	29.0718	23.5952	-0.298955	0.0376032	0.0906748	22.8591	-0.347987	0.00247547	0.00990698	23.9739	-0.276096	0.0362513	0.106597
105168806	1.50204	1.79997	0.259727	0.323637	0.47549	2.47961	0.72191	0.00373869	0.0140336	1.95579	0.383191	0.128884	0.274221
105168807	7.44423	6.92883	-0.103515	0.455743	0.604183	5.94051	-0.327525	0.022278	0.061916	7.44681	0.00394961	0.980677	0.990486
105168808	25.9171	24.4264	-0.0843056	0.559284	0.693185	31.8701	0.296506	0.0390765	0.0974477	30.6716	0.245954	0.0312649	0.0950834
105168814	0.0221582	0.0851201	1.95344	0.170586	0.295736	0.0253792	0.200752	0.925376	0.957618	0.208523	3.24858	0.00794288	0.0320805
105168815	5.12279	6.66382	0.379129	0.0325391	0.0806913	8.1637	0.669829	0.0392614	0.097815	7.81777	0.610038	0.00481539	0.0215152
105168810	47.9052	94.8366	0.98622	2.00886e-19	1.64327e-17	45.2673	-0.0825717	0.59336	0.725662	51.2709	0.101644	0.53833	0.706369
105156819	13.1911	16.2266	0.29963	0.0298308	0.0752244	12.9478	-0.0277882	0.84169	0.904823	13.0907	-0.00792391	0.966913	0.983191
105156815	14.2147	9.17187	-0.630955	0.0277255	0.0707898	7.19846	-0.983711	8.49002e-05	0.000533711	6.90322	-1.04212	6.87669e-05	0.000593703
105156834	35.9341	20.7543	-0.790566	6.38139e-08	8.73562e-07	24.4734	-0.555366	1.37275e-05	0.000105614	31.1443	-0.203783	0.120428	0.260943
105155503	12.345	63.3824	2.36334	8.86839e-08	1.17563e-06	159.815	3.69097	3.83262e-22	2.75996e-20	74.9075	2.60152	4.41396e-11	1.41307e-09
105155505	127.798	167.021	0.387303	0.000221312	0.00119475	149.434	0.224177	0.0416954	0.102493	133.771	0.0681506	0.553026	0.718089
105156836	13.0273	39.1466	1.58509	0.000286558	0.00149301	22.8134	0.809156	0.0611759	0.139195	28.5111	1.13594	0.00971223	0.0378081
105155504	32.9558	39.3786	0.257648	0.0174482	0.0485058	39.9994	0.277947	0.00633074	0.0217569	36.7658	0.159821	0.170589	0.334311
105156830	0.365245	0.470643	0.365657	0.549348	0.684385	0.210975	-0.791249	0.306134	0.462846	1.06756	1.54386	0.0198098	0.0668473
105156832	3.66824	0.307949	-3.55752	5.56595e-10	1.14927e-08	1.05042	-1.80429	2.39988e-05	0.000174539	1.61625	-1.18013	0.00235945	0.0120128
105156831	58.7546	52.9651	-0.147857	0.224836	0.364696	39.0407	-0.591237	3.77565e-05	0.00026028	45.4446	-0.367584	0.019804	0.0668376
105168802	2.75115	1.22725	-1.1643	0.000239915	0.0012804	1.8803	-0.551129	0.0814277	0.174278	1.51	-0.866155	0.00210269	0.0109429
105168803	14.4467	26.6823	0.886556	2.46773e-06	2.29718e-05	12.2825	-0.235194	0.137936	0.259902	16.7657	0.217651	0.0797489	0.193766
105168804	3.70483	8.16065	1.13986	0.00406903	0.0143977	7.74382	1.06502	0.0149402	0.0444464	10.1667	1.46186	0.00014081	0.00109958
105168800	1.79486	1.58124	-0.184671	0.56043	0.694276	0.63357	-1.502	0.01921	0.0546549	0.597769	-1.58679	0.000221796	0.00161385
105156827	24.9079	34.2681	0.461265	0.00123756	0.00525583	35.6998	0.517487	0.000592983	0.00290035	30.4286	0.290909	0.00561695	0.0243456
105156826	6.2107	41.6752	2.74579	4.43417e-07	4.97139e-06	30.4026	2.29161	9.35711e-06	7.53333e-05	30.2009	2.28773	3.50786e-06	4.43271e-05
105156829	12.4357	21.6377	0.799868	2.11263e-10	4.77365e-09	18.0893	0.539353	7.4485e-07	7.67612e-06	18.3735	0.566045	7.20717e-08	1.33378e-06
105156845	279.762	220.786	-0.340602	0.00831161	0.0262945	204.084	-0.456444	1.10092e-05	8.71354e-05	270.765	-0.0442481	0.786164	0.879848
105155513	3.25472	2.17363	-0.57928	0.0176333	0.0489335	2.53374	-0.363522	0.0972209	0.199052	2.79688	-0.217112	0.346679	0.537898
105156844	4.72774	6.31477	0.416255	0.16958	0.294355	1.56247	-1.6001	1.78558e-08	2.50538e-07	2.06692	-1.19388	7.60592e-07	1.1183e-05
105155516	10.5428	10.1718	-0.0507266	0.6894	0.796273	14.5041	0.458654	0.000165773	0.000954428	11.9635	0.183817	0.273396	0.461017
105155515	13.3571	10.2581	-0.380913	0.00890257	0.0277933	12.8719	-0.0541848	0.72794	0.827909	11.9413	-0.157831	0.365226	0.555274
105156841	112.947	213.859	0.922467	4.54261e-05	0.000301433	124.153	0.134658	0.394311	0.551447	98.0357	-0.201844	0.219583	0.398171
105155510	0.283718	0.0559309	-2.34514	0.110896	0.213088	0	-4.35864	0.0194093	0.0551617	0.0680639	-2.02587	0.204731	0.37957
105156840	12.7818	8.67478	-0.559071	2.07408e-05	0.000151503	9.88463	-0.372412	0.000611995	0.00298399	10.9425	-0.221737	0.0465699	0.129219
105156843	0.798431	0.312934	-1.33234	0.130958	0.242392	0.181322	-2.14112	0.0386684	0.0965741	0.0839103	-3.2402	0.00425109	0.0194456
105156842	0.936633	0.227767	-2.02467	0.00225907	0.00876487	0.293846	-1.67514	0.0283601	0.0755108	0.346427	-1.4375	0.0193286	0.0656417
105155511	51.5966	58.4273	0.180295	0.0384139	0.0922696	58.0298	0.16825	0.0455092	0.109917	59.5198	0.208752	0.0188411	0.0642903
105168827	9.58786	2.44044	-1.97877	2.33699e-08	3.49907e-07	0.411418	-4.54207	4.0822e-23	3.13245e-21	0.564569	-4.08045	1.45047e-33	5.15707e-31
105168828	0.684294	0.666074	-0.0343202	0.968307	0.982229	1.03117	0.596077	0.437744	0.593223	3.92866	2.52669	0.000178249	0.00134337
105168829	2.44091	2.15427	-0.176913	0.658414	0.772715	2.27945	-0.0980266	0.825309	0.893824	4.34493	0.837217	0.0219186	0.0721679
105168834	12.0794	8.55873	-0.496288	0.000968949	0.00427433	13.9458	0.205689	0.117405	0.230014	12.6142	0.064707	0.641217	0.782264
105168835	20.459	13.8707	-0.559228	0.000234043	0.00125333	16.9499	-0.272772	0.0203669	0.057492	15.7566	-0.374368	0.00343011	0.0163036
105167504	0.0653159	0.370153	2.5015	0.0186461	0.0512053	0.398466	2.60052	0.0509392	0.120212	0.328698	2.31861	0.0760886	0.1871
105167505	76.7841	133.766	0.802555	9.29206e-05	0.000563483	134.273	0.804172	0.000182762	0.00103794	90.8609	0.245313	0.182865	0.351413
105167506	69.808	130.951	0.907777	3.15981e-09	5.61138e-08	73.6107	0.0759427	0.668691	0.78365	79.1228	0.184741	0.33982	0.531224
105167500	1.16259	3.0158	1.37557	0.000335972	0.00171806	12.6989	3.45017	6.02625e-25	5.40377e-23	10.9594	3.24156	4.2641e-33	1.47149e-30
105167501	34.9363	21.6554	-0.689187	1.05421e-06	1.06957e-05	25.1731	-0.474798	0.00288288	0.0112658	29.5883	-0.23741	0.102691	0.233306
105168832	33.439	36.93	0.144471	0.170917	0.296178	41.479	0.309527	0.00406296	0.0150482	36.5842	0.131253	0.475001	0.654398
105167502	19.8742	25.0081	0.333504	0.0223836	0.059486	28.0258	0.49423	0.000141558	0.00083221	22.9994	0.212895	0.141653	0.293773
105168833	10.3412	10.3708	0.00617818	0.975972	0.986647	7.16754	-0.531302	0.0336951	0.0864692	8.39202	-0.299822	0.236985	0.419421
105155507	11.8923	36.9405	1.63476	2.60294e-09	4.72616e-08	25.6004	1.10574	1.48364e-05	0.000112994	17.2276	0.539106	0.045794	0.12767
105155506	5.38702	4.12838	-0.385809	0.0689707	0.147095	4.95737	-0.12239	0.544395	0.684944	3.88634	-0.469868	0.028257	0.0878483
105156839	13.0958	14.6167	0.158763	0.308479	0.459055	18.0221	0.459555	0.00505968	0.0180513	16.4608	0.332879	0.0346258	0.1028
105156856	9.33926	2.9009	-1.68452	3.68529e-14	1.57882e-12	5.11465	-0.87028	2.7931e-05	0.000199176	5.89176	-0.661639	0.000228349	0.00165372
105156855	8.23553	9.48325	0.204264	0.188929	0.319467	6.01345	-0.455718	0.0154834	0.0457312	8.15007	-0.013912	0.932088	0.96618
105156857	15.0407	23.1942	0.625515	2.70809e-05	0.000191615	9.80175	-0.618417	0.00101353	0.00463115	13.5041	-0.151709	0.341267	0.532635
110013268	7.94782	5.01456	-0.659567	0.155392	0.275686	4.42827	-0.84282	0.016464	0.0480753	1.60065	-2.30438	8.19701e-08	1.49196e-06
105155521	11.5988	14.7583	0.348645	0.188242	0.318673	7.52132	-0.624883	0.0417295	0.102566	8.93582	-0.370566	0.156364	0.315499
105156852	0.774801	0.809831	0.0663245	0.923381	0.955576	0.817985	0.0785747	0.919982	0.954466	1.96555	1.3487	0.00414075	0.0190448
105155520	11.3306	3.7299	-1.60543	3.28577e-14	1.42063e-12	1.68713	-2.7489	1.21585e-39	2.78978e-37	2.04739	-2.46903	3.08439e-28	6.76432e-26
105156854	5.66868	6.93109	0.291088	0.287885	0.437031	7.81942	0.461284	0.0530691	0.124044	8.05191	0.507862	0.034647	0.10285
105156850	2.83094	2.25777	-0.328432	0.221313	0.360267	6.69828	1.24206	3.56037e-06	3.17678e-05	6.05842	1.0997	1.69809e-06	2.30066e-05
105168817	1.02892	0.253178	-2.03369	0.00283105	0.0105919	0.422988	-1.28332	0.276423	0.431195	0.104468	-3.29458	4.92341e-06	5.99858e-05
105168818	54.5442	19.5806	-1.47609	1.33015e-20	1.24912e-18	21.3468	-1.35515	4.92458e-22	3.47153e-20	30.7273	-0.822846	0.00730327	0.0300401
105168819	2.08607	2.35271	0.173425	0.734851	0.830146	5.45234	1.38237	0.00222045	0.00902839	7.63777	1.87548	1.49012e-05	0.000157368
105168823	7.55592	3.43232	-1.12827	0.0815935	0.167313	0.327062	-4.53584	6.26108e-08	7.90794e-07	1.0795	-2.81736	8.50812e-05	0.000710251
105168826	0.278349	0.212499	-0.380535	0.734331	0.829838	0.321405	0.208093	0.846151	0.907659	1.791	2.69508	0.000928813	0.00551227
105168820	0.328358	0	-5.52004	0.000239782	0.00127998	0	-5.67467	0.000203726	0.00114149	0	-5.7602	0.000166508	0.00126777
105168822	12.2121	3.20567	-1.93313	2.20495e-12	7.20969e-11	1.56684	-2.96385	2.14667e-21	1.4073e-19	1.17273	-3.37329	1.15545e-31	3.56761e-29
105155518	29.3631	19.896	-0.560142	0.00219149	0.00854217	17.816	-0.722666	4.28642e-05	0.000291443	20.8687	-0.489264	0.0143365	0.0516934
105155517	66.8121	169.663	1.34352	2.50517e-05	0.000178062	80.9906	0.278115	0.405763	0.562454	80.957	0.281893	0.384443	0.573766
105155519	27.8457	23.2888	-0.256423	0.189893	0.320605	21.6344	-0.366237	0.0647121	0.145767	19.7901	-0.490932	0.013456	0.0491682
105178095	8.89978	12.7351	0.51699	0.00426439	0.0149989	11.2526	0.336367	0.0241465	0.0661274	13.243	0.575007	3.39312e-05	0.00032223
105178096	7.85853	6.84526	-0.196972	0.227456	0.367844	11.2179	0.512497	0.000110186	0.000670513	8.65545	0.141508	0.364162	0.554345
105178099	15.7045	14.0514	-0.158729	0.566278	0.699085	22.4733	0.515972	0.0202105	0.0571402	31.9797	1.02853	6.66938e-07	9.93673e-06
105178090	25.7526	29.9686	0.219631	0.00508752	0.0174288	32.3455	0.327299	0.000722411	0.00344836	28.3294	0.140121	0.187107	0.357166
105178093	18.9571	39.4171	1.05752	0.00176365	0.00709722	70.8397	1.89887	7.80602e-16	3.07046e-14	67.1822	1.82828	1.51464e-09	3.80949e-08
105178094	10.6679	6.94412	-0.616354	0.00530825	0.0180874	6.22821	-0.778021	0.000484587	0.00242646	5.12055	-1.05553	5.13952e-05	0.000459969
105178091	0	0.036327	2.27208	0.558682	1	0.673161	6.4888	0.000254054	0.00138116	0.382469	5.68009	0.000517595	0.00334505
105178092	9.4294	8.90266	-0.0816356	0.524034	0.663435	12.4574	0.40001	0.00103457	0.00471623	11.298	0.263985	0.0522389	0.140788
105178086	3.39266	3.47625	0.0376352	0.851198	0.908964	4.73108	0.47936	0.0114605	0.0357629	3.71662	0.134216	0.505125	0.681089
105178084	16.627	11.7561	-0.498598	0.00173588	0.00699987	13.1041	-0.344651	0.0235454	0.0648377	13.2584	-0.322957	0.0868083	0.205907
105178088	2.51842	10.6512	2.07453	0.0122982	0.0363175	15.8197	2.65331	0.000463661	0.0023393	15.2778	2.60687	0.000626325	0.00393714
105178089	30.9125	40.4621	0.388606	0.00229452	0.00888774	38.8758	0.329441	0.00117058	0.00524131	37.0044	0.26271	0.0670315	0.169793
105178082	1.1798	4.23798	1.84931	2.42435e-07	2.86013e-06	27.1183	4.52444	1.06117e-38	2.32109e-36	29.3942	4.64559	3.14065e-40	1.79753e-37
105178083	3.07349	2.48271	-0.303442	0.614332	0.737544	6.23381	1.01918	0.0880132	0.184956	9.52499	1.6353	0.00403409	0.0186237
105166070	1.13481	2.49322	1.13322	0.000762312	0.00346568	4.87923	2.09991	4.98892e-12	1.20248e-10	3.64251	1.68254	2.07552e-08	4.28733e-07
105178053	159.178	245.815	0.628025	7.52001e-05	0.000468793	135.147	-0.237361	0.0137741	0.041559	101.391	-0.647771	0.000166978	0.00127094
105179384	0.646312	0.984852	0.604051	0.128878	0.239505	1.14833	0.824944	0.0448581	0.108675	1.00534	0.63703	0.142721	0.295194
105179382	0.531233	0.472127	-0.166339	0.807259	0.87977	1.16674	1.13686	0.0403142	0.0999803	1.41876	1.42406	0.00560262	0.0243041
105178057	17.7907	22.885	0.364124	0.0263942	0.0679747	35.7598	1.00575	5.81918e-07	6.11275e-06	27.0042	0.60428	2.41668e-05	0.000239181
105179389	0.835619	0.447241	-0.901283	0.0353382	0.0862407	0.424728	-0.97995	0.0259693	0.070167	0.93953	0.171508	0.64386	0.78414
105178058	13.6322	57.9299	2.08797	1.5812e-67	4.64022e-64	54.0531	1.9857	1.42478e-39	3.23744e-37	39.957	1.55386	2.49164e-27	4.83213e-25
105179388	16.9136	15.2449	-0.149759	0.20198	0.335518	18.6304	0.138096	0.257979	0.410982	25.0831	0.570512	0.000156901	0.00120606
105178055	19.1267	17.8319	-0.101036	0.430763	0.580841	23.5612	0.299441	0.0317819	0.0825645	22.8649	0.260028	0.0615841	0.159454
105178056	5.28329	3.55171	-0.571249	0.000209547	0.00114116	4.40954	-0.262001	0.0619657	0.140582	3.75089	-0.491138	0.000638077	0.00399923
105179386	4.61257	2.08111	-1.14194	0.000451348	0.00220855	2.33878	-0.982736	0.00586805	0.0204673	3.00186	-0.621942	0.0555426	0.147489
105179380	15.7869	20.0975	0.349686	0.00928195	0.0287787	16.9122	0.0976782	0.495643	0.643766	15.3975	-0.0337657	0.831865	0.905825
105178050	28.4671	31.2888	0.136322	0.354591	0.507513	48.4097	0.764787	2.15639e-08	2.99692e-07	47.3217	0.736151	2.1115e-07	3.51158e-06
105166075	227.967	248.173	0.12354	0.359016	0.511827	275.857	0.273764	0.0194085	0.0551617	266.919	0.230539	0.0601314	0.156643
105166074	19.7253	16.6086	-0.246622	0.0207228	0.0558117	18.3529	-0.105643	0.503343	0.650159	17.1623	-0.197304	0.0937714	0.218189
105166073	7.87861	8.88233	0.173385	0.205125	0.339589	9.64175	0.289954	0.00952549	0.0306145	7.85054	-0.00218403	0.984667	0.99215
105166077	5.26978	5.74685	0.124165	0.493427	0.637054	7.77548	0.559714	0.000179091	0.00102156	4.50277	-0.223587	0.146389	0.300618
105166076	27.488	48.9071	0.831037	0.000751566	0.00342213	31.2545	0.184367	0.383503	0.540335	34.468	0.330415	0.138166	0.288631
105178049	7.0791	2.78859	-1.34478	0.00267345	0.0101038	1.60704	-2.13973	2.19816e-08	3.05315e-07	2.61795	-1.42743	0.0008643	0.00518448
105179379	11.6845	6.11536	-0.931531	0.0149299	0.0425943	1.4249	-3.03872	7.57631e-13	2.08607e-11	2.12478	-2.45963	4.73483e-07	7.31933e-06
105167391	0.159758	0.586722	1.88735	0.0431691	0.101266	1.14742	2.85339	8.68683e-05	0.000544711	0.880074	2.47514	0.000391751	0.00264847
105166060	27.1535	30.7798	0.181767	0.0704114	0.149381	39.8775	0.552942	1.72937e-06	1.65471e-05	34.2516	0.337389	0.0016098	0.00870405
105178043	20.0511	48.6878	1.27985	6.37366e-10	1.30571e-08	20.7326	0.0475886	0.821002	0.891255	15.0128	-0.413311	0.0486596	0.133503
105179372	17.4805	11.4156	-0.613272	0.00048504	0.00235275	19.0351	0.121156	0.558043	0.697077	18.92	0.117041	0.558773	0.722474
105178041	86.4961	309.863	1.83996	1.4844e-07	1.86539e-06	116.37	0.427726	0.216478	0.361967	74.9468	-0.201642	0.569736	0.729772
105179371	8.68556	4.43359	-0.967869	0.000201449	0.00110243	2.6816	-1.69718	6.87614e-15	2.46069e-13	4.80763	-0.849353	1.72559e-06	2.33522e-05
105179378	9.19358	23.4119	1.35062	1.93664e-11	5.22605e-10	8.62658	-0.0923374	0.658464	0.776269	14.6421	0.675353	0.0214787	0.0710487
105178046	15.8914	19.7693	0.314753	0.0333678	0.082348	18.1755	0.192363	0.090626	0.188937	15.9083	0.00457651	0.969061	0.984458
105179377	28.976	14.1602	-1.03014	2.72946e-07	3.18013e-06	20.68	-0.488272	0.000550374	0.00271398	22.7243	-0.348411	0.00398008	0.0183996
105179376	35.5339	32.8766	-0.111433	0.280416	0.428462	43.2995	0.283637	0.000999975	0.00457993	46.4949	0.39073	7.02311e-05	0.0006039
105178044	5.10943	5.2557	0.0403292	0.812638	0.883162	6.80122	0.411546	0.0125459	0.0385131	6.14299	0.268372	0.113259	0.2496
105178045	3.12149	2.07511	-0.586081	0.00604933	0.0201647	3.4055	0.123186	0.577796	0.713413	2.6656	-0.22703	0.329148	0.520796
105179375	3.53067	4.73027	0.418725	0.540537	0.677011	7.40826	1.07141	0.101759	0.206144	10.3177	1.55301	0.0141634	0.0512187
105166069	170.976	120.566	-0.502415	0.00156771	0.00642997	196.662	0.200079	0.190799	0.329321	150.181	-0.184856	0.184023	0.353119
105179370	665.718	256.248	-1.37401	0.00298279	0.0110492	91.6166	-2.86393	0.00633846	0.0217803	203.541	-1.70931	0.055106	0.146597
105166064	10.3617	4.7314	-1.12756	9.95366e-06	7.88401e-05	13.3501	0.364169	0.0630251	0.142571	17.9009	0.790258	0.0012724	0.00716192
105167396	33.1614	28.7316	-0.205498	0.113037	0.216211	46.5371	0.4873	5.15921e-05	0.000343517	35.7693	0.111519	0.282824	0.471323
105167397	32.8253	96.4462	1.55544	1.04167e-29	2.44552e-27	36.5056	0.152419	0.248419	0.399462	46.4715	0.504965	0.00068883	0.00427395
105166063	0.366522	0.23209	-0.64232	0.293722	0.443283	0.129727	-1.49991	0.0120146	0.0371844	0.336674	-0.112932	0.857379	0.920747
105166062	36.1437	50.8998	0.494897	0.0249741	0.0649659	51.3997	0.506505	0.0139715	0.0420674	37.969	0.0743345	0.57283	0.732416
novel.92	6.02783	6.23934	0.0533423	0.848624	0.907	7.75938	0.36229	0.0365945	0.0923603	6.11759	0.0244435	0.897677	0.945683
105167398	6.81145	7.19882	0.0802882	0.65008	0.766238	5.23686	-0.381519	0.0675609	0.150734	4.86692	-0.48282	0.00832243	0.0333129
105166061	3.39734	2.09803	-0.692465	7.15811e-05	0.000449214	2.15905	-0.656014	0.000329853	0.0017348	2.31251	-0.550567	0.00160577	0.00868628
105167399	11.0685	12.0575	0.125665	0.420144	0.570818	8.86393	-0.32152	0.0131381	0.0400161	9.68257	-0.191296	0.230928	0.412339
105167392	7.44791	10.6204	0.511163	0.0144541	0.041474	6.24425	-0.254901	0.314063	0.471054	10.497	0.500181	0.021394	0.0708684
105166067	11.3007	34.5692	1.61458	9.52398e-10	1.88687e-08	18.4028	0.703367	0.0279848	0.0746899	21.5593	0.935393	0.0026374	0.0131932
105167393	15.1854	19.6196	0.369624	0.00530647	0.0180839	17.5311	0.205428	0.0937467	0.193701	14.9203	-0.0230897	0.849491	0.915755
105166066	3.72638	3.42996	-0.116499	0.661131	0.774752	2.2512	-0.729401	0.00977942	0.0312845	3.09228	-0.266658	0.332016	0.523455
105167395	1.10421	0	-7.3455	4.88254e-08	6.88039e-07	0	-7.503	2.91568e-08	3.93316e-07	0	-7.58873	1.99828e-08	4.15339e-07
novel.95	0.943178	0.250499	-1.93385	0.00895727	0.0279381	0.471161	-1.00194	0.0675179	0.150653	1.47986	0.655618	0.186386	0.356307
105166065	17.1893	17.0069	-0.0143482	0.922017	0.954712	9.45124	-0.86472	7.54861e-07	7.7622e-06	11.2303	-0.612659	0.00138685	0.00768994
105166093	8.55891	6.30339	-0.442357	0.0406063	0.0965089	6.60514	-0.375619	0.108665	0.216941	6.62284	-0.367644	0.100276	0.229323
105180355	11.9376	6.08358	-0.97033	8.69709e-09	1.41891e-07	9.72373	-0.296911	0.0557245	0.12905	10.1725	-0.226812	0.174472	0.339596
105166092	54.0185	86.888	0.686655	0.000198827	0.00109037	81.9226	0.598879	0.00788944	0.0261833	40.2401	-0.422665	0.00803014	0.0323763
105180357	5.58943	8.74822	0.650761	0.0181774	0.0501234	10.3709	0.891654	0.00659385	0.0225288	6.6395	0.253699	0.393742	0.582386
105166090	70.1466	82.6856	0.239436	0.433288	0.583074	172.051	1.29267	2.27379e-06	2.11931e-05	191.246	1.44858	7.60905e-06	8.77847e-05
105178075	4.90535	9.74809	0.991123	2.97797e-08	4.36144e-07	7.92717	0.691519	0.00027797	0.00149588	6.51943	0.413126	0.0685505	0.172783
105178076	13.6717	15.7693	0.205875	0.314005	0.4649	16.2234	0.245371	0.195266	0.335167	18.8918	0.469653	0.0140761	0.0510054
105178077	4.2764	1.9909	-1.09518	0.0387601	0.0929871	1.15046	-1.89692	0.00104323	0.00475294	5.31681	0.312112	0.655042	0.792944
105178078	8.59276	8.74801	0.0270503	0.848245	0.906759	11.1374	0.372057	0.0178245	0.0513938	8.45232	-0.0223746	0.880808	0.935253
105178071	21.7787	17.2059	-0.339175	0.0100762	0.030778	16.737	-0.381921	0.0037653	0.0141122	19.0886	-0.187458	0.278682	0.4674
105178070	4.54136	1.22859	-1.88521	1.27876e-12	4.30911e-11	4.02662	-0.175228	0.441288	0.59623	4.9297	0.1191	0.648092	0.787161
105180362	1.96312	0.564104	-1.80806	0.000922477	0.00409317	0.781686	-1.33099	0.00412045	0.0152058	0.4335	-2.16902	2.16567e-05	0.000217643
105166095	3.97115	2.62926	-0.59647	0.00434179	0.0152411	3.57488	-0.152897	0.438066	0.593388	3.37754	-0.231433	0.237751	0.420411
105166094	4.18584	5.84198	0.483461	0.0306258	0.0768082	3.39324	-0.303411	0.239373	0.388804	3.55582	-0.231656	0.375407	0.564915
105166099	2.77772	3.02532	0.122211	0.773259	0.856877	9.29044	1.7389	3.24895e-11	6.96323e-10	6.04821	1.12236	2.40574e-05	0.0002383
105166082	14.446	7.02924	-1.04006	4.64645e-07	5.17234e-06	3.96146	-1.8689	1.99498e-20	1.20027e-18	5.86674	-1.29513	3.24697e-08	6.43524e-07
105166081	0.895979	0.428797	-1.05753	0.0379756	0.0914104	0.466726	-0.940224	0.0772936	0.167374	0.614243	-0.538489	0.303778	0.494051
105180366	4.38034	3.83032	-0.197757	0.582019	0.711715	7.43973	0.764218	0.0258034	0.0697992	5.99154	0.456518	0.125035	0.268172
105179396	3.30421	4.30239	0.378412	0.261287	0.406888	1.37296	-1.27056	0.000206709	0.00115571	2.22394	-0.566902	0.0771482	0.189091
105178065	4.0386	5.29966	0.393768	0.0172185	0.048006	4.63045	0.196127	0.336008	0.494556	4.80494	0.253312	0.130707	0.276884
105178062	79.8534	138.672	0.797934	1.29032e-06	1.28034e-05	60.2686	-0.407845	0.0263764	0.0711191	57.5899	-0.469109	0.00984746	0.0382457
105179394	70.797	58.369	-0.277574	0.000871303	0.00389481	52.2595	-0.439578	2.82983e-06	2.58003e-05	50.9082	-0.472724	2.91298e-05	0.000281185
105178063	11.1074	13.0106	0.230011	0.204328	0.338733	11.2203	0.0131884	0.93437	0.962827	8.46262	-0.389184	0.0235419	0.0763878
105179399	77.0725	58.513	-0.39605	0.0193693	0.052796	80.3182	0.0579209	0.562383	0.700667	71.1413	-0.11298	0.23981	0.422793
105178069	0.961589	0.359927	-1.43091	0.0469	0.10832	0.867387	-0.148069	0.877301	0.927939	0.262079	-1.87418	0.00964333	0.0375903
105179398	10.2386	18.0255	0.817179	3.25344e-06	2.93547e-05	19.2839	0.911624	2.77363e-08	3.76969e-07	17.3082	0.759175	1.18665e-06	1.66052e-05
105178066	1.79187	2.82974	0.658697	0.00101283	0.00443957	3.28707	0.872801	3.94554e-05	0.0002704	2.23432	0.321957	0.159143	0.319156
105179397	20.7054	26.1569	0.338661	0.00530549	0.0180832	32.9269	0.667792	2.92561e-09	4.69301e-08	23.8717	0.20747	0.0834909	0.200258
105178067	5.09891	12.1752	1.25867	0.00533546	0.0181682	24.2629	2.24661	7.46561e-08	9.29883e-07	18.3759	1.85038	7.97522e-06	9.15142e-05
105178061	49.8872	34.5847	-0.527144	3.08586e-05	0.0002151	47.6749	-0.0670275	0.520248	0.664804	40.5978	-0.294215	0.00634534	0.0268191
105179391	2.38786	0.599797	-1.99824	0.000855722	0.00383393	0.796674	-1.58745	0.000244639	0.00133587	0.824177	-1.53134	0.000737177	0.00452015
105179390	0.997849	0.0885632	-3.45449	0.000162518	0.000916277	0.0663068	-3.91243	2.40138e-05	0.000174595	0.232767	-2.09527	0.00103483	0.00602264
105180374	21.6803	34.6687	0.677226	0.000591331	0.00278657	14.4546	-0.585819	0.0034367	0.0130721	22.7744	0.0755698	0.752575	0.858236
105166085	10.1668	8.69968	-0.225045	0.35791	0.510737	5.76334	-0.819577	0.0107462	0.0338164	3.79307	-1.41681	1.79722e-07	3.05384e-06
105166084	3.20453	1.28125	-1.32279	0.0847844	0.172348	0.653339	-2.29551	0.00015201	0.000885204	2.81092	-0.182531	0.738515	0.849302
105166083	1.73717	13.1154	2.92085	2.43047e-05	0.000173488	2.35795	0.444013	0.38927	0.546332	2.01318	0.220564	0.677037	0.808469
105166089	3.47641	1.04026	-1.74587	0.000111301	0.00065753	0.453596	-2.93698	4.68502e-10	8.49329e-09	0.688424	-2.33996	6.13185e-06	7.29665e-05
105180371	1.04406	0.181649	-2.52762	0.00168088	0.00681321	1.13983	0.128825	0.835457	0.900398	1.08537	0.0634755	0.946146	0.972973
105166087	12.7147	7.85921	-0.69256	0.0595189	0.131096	4.20641	-1.59671	7.33966e-12	1.72814e-10	5.13822	-1.30484	9.9552e-08	1.77514e-06
105178138	52.3471	59.6941	0.19142	0.332195	0.484647	45.1382	-0.215828	0.278241	0.433264	36.9752	-0.49925	0.0138597	0.0503456
105179469	3.1223	7.94762	1.34898	9.14135e-08	1.20636e-06	3.43804	0.138383	0.493822	0.642186	4.43549	0.511653	0.0205389	0.0687541
105179468	9.80492	6.41513	-0.613568	0.00147766	0.00611189	5.13329	-0.935002	0.000272502	0.00147154	4.97444	-0.975583	0.000306849	0.00213983
105178136	11.6596	11.2138	-0.0556946	0.609507	0.733957	11.2645	-0.0511346	0.672048	0.786471	9.79719	-0.248697	0.0334796	0.100132
105179467	12.4635	5.17497	-1.26542	4.95611e-14	2.07776e-12	15.7897	0.33925	0.0864777	0.182582	11.0079	-0.177507	0.384812	0.574099
105178137	15.3422	12.4043	-0.30792	0.142309	0.258017	11.6286	-0.401943	0.0270587	0.0726158	12.538	-0.290032	0.129798	0.275601
105179462	6.80557	4.02084	-0.75777	0.000863781	0.00386414	6.58155	-0.04998	0.810219	0.88415	7.1228	0.0658591	0.762565	0.865758
105179461	10.4447	20.4788	0.97208	1.24656e-09	2.41464e-08	14.4918	0.472029	0.0117222	0.0364386	14.9315	0.519373	0.0019686	0.01036
105178131	15.3966	17.4284	0.180455	0.305534	0.456163	12.0268	-0.358021	0.0567661	0.130931	10.4166	-0.561021	0.00309956	0.015006
105179460	33.1729	40.3215	0.282887	0.168235	0.292654	55.2587	0.734276	0.000148445	0.000866602	42.1713	0.348065	0.0783411	0.191137
105155491	8.68402	3.07064	-1.50261	1.19424e-07	1.53376e-06	3.0425	-1.51498	1.17842e-08	1.71622e-07	1.88337	-2.2012	4.21097e-13	1.8299e-11
105178134	25.636	30.2182	0.238341	0.219902	0.358474	27.4203	0.0951435	0.68765	0.797985	52.386	1.03399	1.83409e-06	2.46499e-05
105155490	2.511	0.690738	-1.86019	0.0099809	0.0305385	4.5109	0.839783	0.182662	0.319032	3.17532	0.337749	0.579879	0.736852
105155493	40.288	21.7812	-0.884636	0.000254659	0.00134714	8.86882	-2.18562	2.45644e-17	1.12286e-15	13.3072	-1.59842	3.71033e-07	5.85518e-06
105178132	6.18434	6.50203	0.0753138	0.867999	0.920084	3.34943	-0.884948	0.0189056	0.053955	3.47855	-0.826264	0.0289395	0.0894957
105179464	72.5806	64.2947	-0.17378	0.156864	0.277528	65.4089	-0.151618	0.190333	0.328773	59.6281	-0.281221	0.0254499	0.0810872
105155492	3.61548	2.16404	-0.741926	0.00734188	0.0237026	5.76968	0.673712	0.0098645	0.031505	5.07469	0.493711	0.0250392	0.080105
105166159	1.46523	0.580952	-1.32661	0.013044	0.0381527	0.265444	-2.46541	0.000162885	0.000940808	0.513906	-1.50748	0.00671469	0.0280718
105166158	3.03958	3.14279	0.0486371	0.819302	0.887253	2.22451	-0.452118	0.0431239	0.105275	2.04817	-0.565466	0.0289839	0.0896212
105166157	25.2186	9.41152	-1.42028	4.11005e-08	5.86576e-07	8.88065	-1.50751	6.27082e-25	5.60161e-23	9.33358	-1.43268	3.52418e-16	2.21119e-14
105167488	3.3939	11.5022	1.76021	2.57689e-08	3.82654e-07	9.50355	1.48585	0.00012501	0.000747885	10.6137	1.64924	6.51287e-11	2.02963e-09
105167489	8.49804	18.2572	1.10344	2.01724e-11	5.41863e-10	9.84181	0.209132	0.258445	0.411388	16.6746	0.973345	5.98651e-08	1.12115e-06
105166152	16.5179	9.86893	-0.742602	0.00238159	0.00916901	10.6053	-0.639721	0.00166088	0.007019	9.2319	-0.834482	0.00152887	0.00835077
105167484	11.3207	16.5398	0.546686	0.070644	0.149793	21.2774	0.910103	0.000637127	0.00309299	25.368	1.1675	2.96025e-05	0.000284927
105166151	54.6935	71.5555	0.388848	4.95836e-05	0.000325524	75.8568	0.470236	7.5119e-06	6.17522e-05	80.8016	0.565428	3.23215e-08	6.4113e-07
105166150	23.1635	17.7548	-0.382202	0.00947723	0.0292605	22.3873	-0.0511195	0.766074	0.854915	18.3588	-0.33339	0.00925672	0.0363728
105167486	0.575	0.62894	0.122242	0.84058	0.901781	0.810279	0.493044	0.482914	0.632676	1.36587	1.24528	0.0311259	0.0947471
105167480	9.82957	13.9957	0.510726	2.12236e-05	0.00015431	11.9076	0.27555	0.0473615	0.113547	12.4085	0.33927	0.055343	0.147098
105166156	1.97021	0.674058	-1.54494	0.00011066	0.000654897	0.805108	-1.29279	0.00232591	0.00938867	0.889233	-1.14235	0.000765488	0.00466691
105166155	211.852	197.255	-0.10197	0.280187	0.428251	242.743	0.194785	0.0373165	0.0938587	212.252	0.00534315	0.959487	0.979907
105167482	9.7144	6.79055	-0.515452	0.00190159	0.00757058	6.1306	-0.665478	0.00148309	0.00640055	5.97115	-0.700589	6.35419e-05	0.000555541
105166154	30.0847	34.4597	0.195322	0.436852	0.586491	17.5389	-0.778763	0.00213104	0.00871482	25.8787	-0.21224	0.46394	0.644342
105167483	4.59198	3.91894	-0.225456	0.624685	0.746234	1.31627	-1.80359	3.34667e-06	3.00558e-05	1.14785	-2.00055	1.87871e-06	2.51775e-05
105166153	14.7791	13.773	-0.100642	0.276831	0.424809	17.8119	0.267733	0.00687894	0.0233055	13.809	-0.095518	0.45788	0.639446
105179459	9.60976	5.25592	-0.867698	0.0181732	0.0501234	3.54975	-1.43795	9.8534e-06	7.87868e-05	4.77113	-1.00812	0.00158651	0.00859475
105178127	61.9209	78.251	0.337829	0.0499499	0.11394	73.8965	0.254299	0.0484931	0.115691	106.637	0.787389	3.64057e-05	0.000341718
105178128	22.1183	17.6237	-0.326349	0.03846	0.0923521	12.7522	-0.796159	1.119e-06	1.11018e-05	11.347	-0.961327	3.57764e-10	9.90011e-09
105178125	23.843	19.4557	-0.292005	0.0461038	0.106796	23.1192	-0.0467154	0.785645	0.867632	21.8219	-0.125514	0.372327	0.561876
105178126	3.35745	3.187	-0.0777299	0.786479	0.865294	2.03554	-0.724332	0.00660057	0.022544	3.13889	-0.094406	0.701272	0.824756
105178129	9.43989	5.03842	-0.901105	2.10864e-05	0.000153598	4.80652	-0.974659	3.31983e-05	0.000232071	5.309	-0.826583	4.59652e-05	0.000418394
105179451	6.99974	6.70491	-0.0601633	0.731719	0.827803	9.66486	0.46352	0.0161306	0.0472315	9.1558	0.388118	0.0255771	0.0814042
105178120	9.82264	13.6619	0.477147	0.00104571	0.00455982	11.077	0.171899	0.278481	0.433538	10.7068	0.126366	0.429391	0.615183
105178123	31.5722	32.9076	0.0609007	0.480866	0.626347	36.7924	0.219354	0.010886	0.0342209	36.4688	0.210231	0.0734264	0.182196
105178124	91.2853	69.8883	-0.3836	0.0303099	0.0762194	58.1009	-0.653475	7.41707e-06	6.10799e-05	51.6693	-0.818854	3.17185e-08	6.31838e-07
105178121	12.1541	13.1589	0.115764	0.293819	0.443344	14.2812	0.231427	0.0398824	0.0991404	12.6734	0.062973	0.622221	0.769692
105178122	35.1347	20.1931	-0.798777	0.000772442	0.00350495	22.7606	-0.627061	0.000999255	0.00457752	21.2217	-0.723955	0.00016705	0.00127107
105166148	179.826	213.442	0.247664	0.0656681	0.141575	117.294	-0.617818	8.42318e-07	8.58321e-06	131.754	-0.446555	0.000786841	0.00477724
105166146	12.708	12.9115	0.0224292	0.90474	0.944655	7.87036	-0.693435	0.000328939	0.00173116	10.6617	-0.250245	0.239046	0.421833
105167477	11.0278	9.84266	-0.160116	0.734691	0.830045	3.72206	-1.57001	0.000394121	0.00202681	15.3133	0.473152	0.353616	0.544409
105167473	25.767	25.9596	0.0118928	0.925003	0.956707	30.5679	0.24556	0.0487566	0.11609	28.829	0.164575	0.226702	0.406929
105167474	10.4791	31.9947	1.61075	3.46152e-15	1.72174e-13	19.7787	0.915814	5.16877e-07	5.49614e-06	20.6321	0.981898	1.78585e-05	0.000184125
105167475	15.5076	12.0184	-0.367042	0.0524747	0.11857	11.2962	-0.458179	0.0112311	0.0351542	17.2663	0.159363	0.439073	0.623392
105167476	27.9127	33.9141	0.281344	0.0199616	0.0541653	29.8758	0.0967676	0.315019	0.472155	26.136	-0.0913791	0.495409	0.672448
105167470	11.8772	21.9393	0.886004	1.02021e-19	8.74139e-18	12.9202	0.120088	0.233903	0.382576	12.8819	0.120775	0.424204	0.610173
105166144	19.0295	4.91141	-1.95404	3.08019e-06	2.79743e-05	0.826063	-4.52511	8.89028e-26	8.56247e-24	1.09368	-4.11779	1.26069e-25	2.17524e-23
105166142	20.2799	33.7503	0.735108	1.13192e-09	2.2145e-08	16.8893	-0.26566	0.0305875	0.0800033	16.8671	-0.262737	0.0576183	0.151716
105167472	1.31168	4.32743	1.72187	7.87333e-06	6.407e-05	4.75811	1.8594	2.50455e-08	3.43792e-07	3.10489	1.24852	0.000618593	0.00389793
105178158	3.71886	10.4298	1.48693	8.13653e-12	2.36705e-10	7.0844	0.928712	9.47499e-05	0.000587268	7.49849	1.01624	9.35534e-05	0.000772186
105179489	7.3592	7.09415	-0.0508019	0.830927	0.895319	4.07267	-0.854985	0.000313496	0.00166147	3.61836	-1.02358	6.85478e-05	0.000592247
105179484	1.56722	1.03504	-0.602992	0.33675	0.489467	6.20441	1.98059	8.75415e-05	0.00054796	12.2111	2.96178	1.32222e-10	3.91757e-09
105179483	6.09146	9.07496	0.57453	0.0246511	0.0642537	8.95001	0.555201	0.0311336	0.0812047	6.65554	0.131151	0.614576	0.764814
105178153	5.48657	3.90258	-0.490689	0.061782	0.135077	2.81189	-0.966148	0.00130913	0.00574947	5.483	-0.000171409	0.999478	0.999702
105179482	10.0445	11.5332	0.201179	0.29884	0.448958	4.28061	-1.23225	1.09481e-05	8.67695e-05	6.59755	-0.60179	0.00514685	0.0227065
105178150	6.44716	8.05968	0.325252	0.147292	0.264613	9.29524	0.526721	0.0446529	0.108274	8.12068	0.334817	0.146604	0.300928
105178151	9.49669	6.35549	-0.580624	0.0015934	0.00651596	7.82063	-0.281	0.226433	0.373938	7.24463	-0.38589	0.0372845	0.108983
105179488	1.14828	0.593908	-0.940378	0.0202335	0.0547512	0.356039	-1.6931	0.000216115	0.0011997	0.600656	-0.932104	0.00719153	0.0297002
105178156	5.29172	4.74672	-0.158688	0.620942	0.743161	2.29513	-1.20636	1.18802e-05	9.30225e-05	2.79052	-0.923663	0.000615167	0.00387985
105178157	33.8858	21.0482	-0.686987	1.66744e-06	1.6123e-05	25.4913	-0.412774	0.00353895	0.0134174	27.4453	-0.301395	0.0480785	0.132263
105179486	13.2633	4.95985	-1.42057	3.03116e-12	9.69516e-11	11.4845	-0.209185	0.313209	0.470104	11.038	-0.261848	0.215593	0.393123
105178154	31.1194	14.1404	-1.13577	1.74983e-07	2.15647e-06	14.988	-1.05602	2.47471e-09	4.00817e-08	18.3284	-0.760244	1.37668e-06	1.90816e-05
105179485	17.2056	30.8534	0.842803	2.08766e-08	3.14988e-07	23.4277	0.444363	0.000825147	0.00387475	24.5934	0.519283	0.00347095	0.0164744
105166179	25.0692	24.5448	-0.0307803	0.878861	0.927786	18.7631	-0.418411	0.0494757	0.117425	26.2721	0.0718368	0.729918	0.843831
105179480	2.16717	1.07543	-1.00121	0.0059002	0.0197236	1.42848	-0.602917	0.147026	0.272598	1.34904	-0.676853	0.050083	0.136276
110012080	4.87385	8.32008	0.771046	0.0641877	0.139183	11.6509	1.25371	0.0083427	0.0274501	8.04447	0.721462	0.155559	0.314305
105166174	9.43143	3.48951	-1.42997	0.000375827	0.00188612	2.47256	-1.93289	1.64167e-09	2.74049e-08	3.67462	-1.36115	6.73358e-05	0.000583279
105166172	24.6336	32.027	0.378729	0.00569269	0.0191582	23.5573	-0.0654292	0.624326	0.751052	28.7703	0.227635	0.171699	0.335898
105166171	8.98941	12.9848	0.530644	0.0161194	0.045407	9.09632	0.016078	0.931507	0.960904	10.7494	0.261243	0.208549	0.384085
105166175	18.7038	28.1965	0.592172	1.62932e-05	0.000122444	16.8986	-0.147558	0.245515	0.396004	21.2776	0.189658	0.189776	0.360999
105178149	4.27459	4.15506	-0.0411962	0.850037	0.908013	5.5723	0.379935	0.0412877	0.101726	5.33419	0.319785	0.0951157	0.220574
105178147	19.2948	23.069	0.258645	0.0339451	0.0835004	21.0176	0.122255	0.264307	0.418036	21.0863	0.130567	0.248361	0.433246
105179479	16.0635	19.5278	0.283641	0.537658	0.6745	6.94324	-1.21199	0.000291683	0.00156142	6.59106	-1.28506	0.000290164	0.00203801
105178148	39.5653	4.84776	-3.02702	3.65002e-39	1.42819e-36	18.1488	-1.12585	2.10427e-07	2.40941e-06	16.4918	-1.26216	5.72248e-10	1.52769e-08
105179478	27.3541	21.9637	-0.315654	0.0107581	0.0324931	21.2633	-0.364811	0.105811	0.212529	28.9802	0.0864845	0.459248	0.64067
105167490	5.98911	5.3926	-0.152959	0.45858	0.606922	4.40284	-0.445202	0.0122337	0.0377528	5.30974	-0.173414	0.381	0.570151
105178141	3.87996	3.41354	-0.182974	0.392572	0.544223	2.8672	-0.43777	0.0277677	0.0741867	2.90996	-0.410874	0.0743015	0.183726
105178142	8.16282	10.8983	0.416459	0.0633828	0.137756	4.40079	-0.891723	0.000123291	0.000738357	5.97288	-0.446618	0.0656479	0.167383
105179471	84.9376	181.758	1.09685	0.000597918	0.00281196	152.872	0.847772	0.00854981	0.0280095	119.899	0.501619	0.106595	0.239273
105179470	1.11864	1.35564	0.275192	0.5334	0.670843	0.466621	-1.25943	0.0286244	0.0760069	1.07879	-0.047709	0.921255	0.960168
105179477	12.3368	26.7871	1.11837	0.000406125	0.00201662	21.2295	0.782436	0.00421852	0.0155187	30.1615	1.2945	1.55395e-06	2.12624e-05
105178146	20.4814	20.5519	0.00661336	0.966932	0.98131	27.6158	0.430295	0.00187994	0.00780655	23.427	0.196205	0.198915	0.372436
105178143	28.2646	27.1749	-0.056429	0.652307	0.767899	36.5742	0.370621	0.00171145	0.00721189	31.5135	0.160262	0.157355	0.316816
105179474	25.3163	43.558	0.78369	3.66444e-08	5.28116e-07	24.0531	-0.0749363	0.547804	0.688095	28.4233	0.170561	0.223731	0.403293
105167495	22.8976	25.8368	0.174253	0.20905	0.344461	26.9224	0.231862	0.0277753	0.0741984	25.239	0.143397	0.233276	0.414984
105166162	10.6734	13.79	0.3702	0.000167767	0.000942264	14.6745	0.45784	4.69469e-05	0.00031555	14.3194	0.426538	0.000337956	0.00232565
105167496	9.33342	12.1662	0.382813	0.00267915	0.0101237	11.9284	0.352595	0.000996154	0.0045651	10.618	0.18855	0.2202	0.398889
105166161	9.99687	5.38733	-0.888789	0.000762749	0.003467	4.00271	-1.32197	6.30307e-11	1.29174e-09	4.49095	-1.15102	2.71347e-07	4.44653e-06
105167497	10.6538	13.8823	0.381132	0.195037	0.326877	22.4652	1.0758	4.57251e-06	3.98715e-05	19.0672	0.843926	0.00136125	0.00757844
105166160	58.7454	49.3132	-0.25114	0.0188085	0.0515729	56.7788	-0.0506783	0.601435	0.732476	58.5437	-0.00162262	0.990809	0.995476
105167492	62.7975	43.8996	-0.515653	2.75463e-06	2.53709e-05	49.6566	-0.340268	0.00120155	0.00536457	51.0751	-0.296253	0.00984066	0.0382256
105166166	23.9649	27.4587	0.197439	0.0324637	0.0805911	22.2211	-0.110363	0.237966	0.387321	22.6589	-0.0785233	0.467729	0.647917
105166165	19.6687	37.4953	0.931803	1.36937e-09	2.62439e-08	19.0539	-0.0472959	0.700871	0.807624	18.5026	-0.0860006	0.514029	0.687461
110012098	0.0239853	0.0968346	2.00851	0.327067	0.47926	0.313896	3.73182	0.00793312	0.0263133	0.204268	3.1054	0.0924001	0.215685
105167494	14.0597	20.9649	0.576489	0.00173798	0.00700713	17.2962	0.29694	0.165936	0.297627	16.3882	0.222941	0.247421	0.43196
105155459	9.53248	1.33917	-2.83317	1.42678e-19	1.19631e-17	2.37527	-2.00689	1.44432e-10	2.81794e-09	1.90098	-2.32496	1.35649e-09	3.4338e-08
105179424	3.09763	5.225	0.754462	0.00579584	0.0194378	4.28589	0.465849	0.135403	0.25639	5.80622	0.908414	0.000511809	0.00331405
105156786	0.937524	0.26942	-1.80186	0.045474	0.105556	0.399103	-1.22998	0.114617	0.226127	0.509426	-0.872203	0.244455	0.42812
105156785	18.2726	11.1441	-0.714473	0.0105055	0.0318487	13.4215	-0.445881	0.0326899	0.0844081	11.566	-0.655602	0.0303206	0.0928249
105156788	4.94126	2.6923	-0.87605	3.20281e-05	0.000221872	3.43496	-0.525563	0.00843143	0.0276837	3.23876	-0.606631	0.00329497	0.0157862
105155456	9.04535	3.74798	-1.27079	1.16503e-09	2.2736e-08	5.2546	-0.785322	3.06225e-06	2.7725e-05	7.86011	-0.200101	0.266736	0.453896
105155451	2.88065	1.25986	-1.19296	5.53243e-05	0.000358303	0.73664	-1.96908	2.25608e-08	3.12249e-07	1.00379	-1.52627	2.24846e-05	0.000224999
105156782	7.4332	7.85573	0.0805471	0.731861	0.827884	2.2861	-1.70345	2.54758e-12	6.41805e-11	3.17797	-1.22448	4.03013e-07	6.32035e-06
105155450	3.83537	1.26121	-1.60679	7.20737e-07	7.64607e-06	5.98279	0.641152	0.0219626	0.0612138	6.15265	0.686891	0.0101302	0.0391816
105156784	2.42444	2.08358	-0.217127	0.674656	0.784531	13.5803	2.48656	1.0289e-22	7.7181e-21	6.84257	1.50241	3.19697e-06	4.07275e-05
105179422	13.3001	16.0884	0.275303	0.0735691	0.154406	13.2147	-0.0107923	0.95078	0.971494	16.4114	0.305296	0.0280266	0.0873401
105179421	26.271	24.9221	-0.0749604	0.363543	0.516266	34.7569	0.402156	0.000989768	0.00454385	24.8057	-0.0802176	0.364191	0.554345
105166116	10.127	2.39873	-2.08325	2.39158e-07	2.82573e-06	5.65033	-0.843856	0.00150338	0.00646547	7.94209	-0.349335	0.0847214	0.202394
105168779	8.62132	7.61262	-0.181163	0.459156	0.607306	3.47287	-1.31246	3.01829e-07	3.34946e-06	7.21495	-0.255003	0.312244	0.503167
105166115	9.98133	16.0804	0.688225	0.000190298	0.00105145	21.6709	1.11687	7.47158e-21	4.67553e-19	15.8755	0.670989	0.00014998	0.00115885
105167449	20.5683	23.0362	0.164556	0.307266	0.457837	38.0612	0.886518	1.51086e-10	2.93445e-09	33.8476	0.720788	9.95652e-07	1.4203e-05
105166114	0.984518	0.839332	-0.225963	0.527793	0.666612	2.00075	1.02379	0.00120497	0.00537779	1.3588	0.470811	0.164741	0.326616
105167444	3.66639	1.45562	-1.33022	0.000534858	0.00255324	4.22144	0.199811	0.469908	0.621048	4.1042	0.163831	0.580895	0.737544
105168776	0.693991	2.91564	2.06961	2.25574e-06	2.11748e-05	22.6617	5.02904	5.77629e-36	1.07292e-33	12.8062	4.21106	2.36425e-31	7.02271e-29
105167445	228.717	699.699	1.61571	8.84319e-06	7.0954e-05	2000.57	3.12603	3.62895e-24	3.03328e-22	1099.26	2.2662	2.2679e-13	1.01756e-11
105166119	4.95333	2.82527	-0.810309	0.00725272	0.0234535	1.45139	-1.77305	5.09291e-08	6.55275e-07	2.17718	-1.18534	6.31413e-05	0.000552863
105166118	1.99898	1.03694	-0.940022	0.00944241	0.0291722	0.808046	-1.30736	0.000305778	0.00162498	1.19605	-0.740388	0.0211277	0.0701697
105167446	16.1305	19.0002	0.236963	0.0455523	0.105654	21.6412	0.422859	0.000173327	0.000993036	18.7276	0.218228	0.0836869	0.200531
105168777	1.1189	0.544904	-1.02712	0.0484389	0.11115	0.695037	-0.688506	0.186644	0.324235	0.383095	-1.54167	0.00774193	0.0314494
105166117	15.6447	7.47764	-1.06787	9.10308e-08	1.20199e-06	10.3099	-0.602949	0.000751098	0.00356638	14.2259	-0.132794	0.551956	0.717176
105168778	53.1371	45.2141	-0.232454	0.0402519	0.0958898	62.4557	0.231558	0.0226528	0.0627788	58.8295	0.14908	0.158788	0.318607
105168771	91.8226	109.573	0.255982	0.0276265	0.070606	97.399	0.0841747	0.516598	0.661621	92.8777	0.0193898	0.8712	0.929972
105168772	17.3551	23.6965	0.450506	0.000220681	0.00119239	30.7069	0.821642	3.37614e-13	9.73095e-12	21.6763	0.322559	0.0281211	0.0875301
105167442	5.52336	2.13684	-1.37758	5.21953e-06	4.47876e-05	2.36752	-1.2251	0.0269563	0.0724073	4.05833	-0.438341	0.242582	0.426022
105168773	3.79521	3.88761	0.0343149	0.913543	0.94975	7.12766	0.906885	0.00454049	0.0164972	8.8986	1.23126	0.00164193	0.00884519
105167443	5.65483	5.05157	-0.159465	0.492363	0.635958	7.43755	0.392913	0.0250722	0.0681918	5.88411	0.0572377	0.785809	0.879646
105166111	14.5543	5.75944	-1.33621	1.02726e-19	8.7698e-18	9.61991	-0.598783	0.0010125	0.00462826	10.1462	-0.518383	4.22183e-05	0.000388203
105166110	55.172	48.6995	-0.179047	0.0575511	0.127694	48.9465	-0.17422	0.0880658	0.185002	43.5792	-0.337599	0.0177257	0.0611783
105168770	49.0488	1.52307	-5.00503	2.90656e-89	1.36474e-85	3.93938	-3.63972	9.9083e-58	5.79735e-55	3.89725	-3.65125	1.48338e-05	0.000156727
105179415	14.7011	27.0115	0.877301	0.000418084	0.00206639	18.4582	0.328168	0.16705	0.298928	22.8666	0.641577	0.00689485	0.0286921
105179413	22.8884	18.7698	-0.285386	0.025942	0.0670307	20.1153	-0.188206	0.123218	0.238587	21.8395	-0.0649165	0.654132	0.792169
105179412	46.5098	65.3428	0.491688	0.0128193	0.0376103	34.6123	-0.427301	0.00714378	0.024066	48.692	0.0691228	0.662517	0.797999
105179419	13.0394	14.2684	0.129909	0.429758	0.579841	20.2067	0.630303	0.00128984	0.00568823	18.1703	0.481274	0.00979319	0.0380664
105179417	4.96328	1.63865	-1.60092	4.511e-07	5.04308e-06	1.39073	-1.83618	1.57687e-08	2.23668e-07	1.745	-1.50207	2.17247e-11	7.42055e-10
105156798	21.3255	23.4276	0.136299	0.589662	0.718098	11.6418	-0.874729	9.89864e-12	2.29374e-10	10.995	-0.953177	1.52269e-13	6.93812e-12
105156792	0.232893	0.0358951	-2.68735	0.00908918	0.0282744	0	-6.27928	7.69963e-05	0.00048968	0.0264584	-3.16179	0.00639459	0.0269835
105156794	12.4822	12.1983	-0.0322901	0.801843	0.876065	15.6886	0.32856	0.00360939	0.0136452	11.886	-0.0684492	0.669262	0.802909
105179411	8.47946	18.9194	1.15881	2.51303e-12	8.13771e-11	12.2577	0.530327	0.00069939	0.0033542	9.92533	0.23028	0.117329	0.255996
105179410	14.8984	18.1849	0.288854	0.0237167	0.0622756	15.9444	0.0964687	0.417584	0.574047	22.5149	0.598457	6.36641e-07	9.56428e-06
105156791	6.79906	4.56317	-0.574206	1.70892e-06	1.6463e-05	7.49766	0.140095	0.260169	0.41343	5.67898	-0.258122	0.0788937	0.192105
105166105	41.3798	50.6021	0.291733	0.029394	0.0742503	49.7724	0.264907	0.0297843	0.0783358	40.2117	-0.0390073	0.797027	0.886012
105167437	17.2245	19.4089	0.173433	0.131064	0.242532	21.7951	0.338253	0.00165878	0.00701264	19.0772	0.150449	0.199232	0.372821
105168768	2.13744	2.76423	0.375132	0.413334	0.564929	1.5905	-0.429376	0.404771	0.561579	4.64412	1.1199	0.00974874	0.0379313
105166109	66.3725	50.5339	-0.391757	0.000175551	0.000980354	68.0024	0.0336395	0.738997	0.836096	58.5459	-0.178417	0.0967562	0.223124
105167433	2.67999	1.68747	-0.666719	0.0229907	0.0607008	5.06698	0.917778	4.61532e-06	4.02148e-05	3.97664	0.572411	0.00512511	0.0226315
105168764	13.4179	9.55678	-0.487631	0.0374868	0.0904772	6.47284	-1.05334	1.07424e-06	1.06956e-05	3.77647	-1.82611	1.11446e-16	7.55835e-15
105167434	19.6496	32.2065	0.713779	1.94065e-08	2.95273e-07	52.4501	1.41507	2.01537e-24	1.70897e-22	45.7104	1.22079	2.51554e-21	2.77135e-19
105166108	3.42341	5.41022	0.660989	0.0178921	0.0494931	3.05516	-0.166133	0.49761	0.645391	2.39713	-0.510853	0.0250999	0.0802534
105168765	30.9912	32.7819	0.0815732	0.557981	0.691971	68.9171	1.15223	5.21897e-16	2.10958e-14	55.7474	0.849776	1.11191e-09	2.85158e-08
105166107	0.533967	0.0791533	-2.78611	0.0286493	0.0727371	0.0464965	-3.5312	0.0183175	0.0525371	0.0467497	-3.58306	0.0168103	0.0586311
105166106	4.88097	6.64762	0.442462	0.136642	0.250348	8.32066	0.766062	0.00151633	0.00651162	9.16114	0.90825	0.000167675	0.00127542
105167436	18.5009	19.842	0.101269	0.510153	0.65166	23.5949	0.349928	0.00902727	0.0293192	19.6954	0.0933841	0.502323	0.678496
105167430	43.5573	34.6544	-0.328256	0.0192609	0.0525679	51.2605	0.233246	0.0736133	0.161421	36.795	-0.240793	0.101797	0.231649
105168762	20.6006	2.73719	-2.91181	9.85053e-07	1.006e-05	2.92791	-2.81463	1.40061e-08	2.00857e-07	1.8688	-3.46354	5.05783e-25	8.2998e-23
105167431	17.8564	8.02474	-1.15389	6.05362e-06	5.10308e-05	11.9077	-0.586552	0.0174665	0.0505236	11.0937	-0.684719	0.0145934	0.0523862
105167432	17.1422	16.8239	-0.0259071	0.803124	0.876893	22.5632	0.394927	0.000388718	0.00200298	16.6862	-0.0366658	0.720607	0.837407
105166101	523.873	380.306	-0.46142	0.0147801	0.0422544	311.552	-0.750901	1.62456e-06	1.56016e-05	312.53	-0.741659	5.81522e-06	6.95514e-05
105178116	16.663	14.5453	-0.195423	0.15144	0.270452	21.0291	0.3337	0.011232	0.0351542	22.2046	0.41604	0.00235148	0.011984
105178114	4.82492	2.95767	-0.706729	2.67904e-07	3.12758e-06	2.58623	-0.901647	3.86851e-07	4.19938e-06	2.54083	-0.921241	4.63926e-09	1.08108e-07
105155477	65.2088	181.871	1.48105	5.9761e-09	1.00863e-07	125.061	0.937197	0.000814679	0.00382943	92.5681	0.508829	0.00200862	0.0105375
105178118	18.3941	35.0302	0.929358	3.95288e-08	5.6552e-07	25.3658	0.461802	7.9693e-05	0.000504636	24.6765	0.426577	0.000929593	0.00551411
105155479	66.2833	55.3307	-0.25915	0.0702812	0.149199	53.339	-0.315254	0.0441094	0.107144	52.0961	-0.344881	0.0213746	0.0708342
105155478	6.10681	0.992547	-2.62493	3.83385e-06	3.39778e-05	0.731015	-3.06197	9.36363e-11	1.86826e-09	0.630453	-3.27169	4.184e-11	1.34496e-09
105178119	9.86318	4.71941	-1.05924	0.00014783	0.000841767	3.01334	-1.71226	8.49929e-10	1.48779e-08	4.35875	-1.17705	4.01531e-07	6.30256e-06
105155473	174.996	229.427	0.39132	0.03038	0.0763386	215.709	0.300598	0.0257498	0.0696867	237.625	0.44448	0.00117348	0.00668533
105155475	1.25771	0.996349	-0.341567	0.244155	0.386881	1.4585	0.210512	0.47512	0.626215	2.34598	0.899744	0.000178269	0.00134337
105178112	36.8992	34.9786	-0.0760885	0.521824	0.661458	50.845	0.461195	8.28793e-05	0.000521988	40.409	0.133095	0.324855	0.516117
105178113	23.621	39.5921	0.745663	4.87908e-05	0.000321127	26.0815	0.141493	0.371819	0.529517	26.5496	0.172712	0.409197	0.597001
105179443	169.698	289.235	0.767958	0.0427016	0.100414	195.671	0.205923	0.571063	0.707863	202.11	0.257451	0.492523	0.670275
105178110	2.97338	4.02164	0.435617	0.105379	0.20463	1.5956	-0.89855	8.0016e-05	0.000506408	2.4467	-0.278939	0.302704	0.492939
105155471	16.6492	21.5114	0.37027	0.128535	0.239	13.2106	-0.334241	0.147863	0.273845	10.1378	-0.711346	0.00411788	0.0189446
105166137	9.7741	7.45561	-0.390031	0.012031	0.0356633	6.05503	-0.691867	0.00199988	0.0082476	5.63602	-0.79183	8.81472e-07	1.27212e-05
105166136	219.824	207.893	-0.0792832	0.520639	0.660598	193.737	-0.183723	0.177051	0.31179	168.829	-0.378162	0.00360402	0.0170028
105166135	11.998	13.5421	0.174849	0.546712	0.682431	4.61299	-1.3806	3.27798e-10	6.05986e-09	4.09067	-1.54781	3.09158e-09	7.41032e-08
105167467	5.1689	3.24413	-0.672921	0.10596	0.205468	2.12307	-1.28538	0.000715806	0.00341893	1.6087	-1.6884	0.000280298	0.00197759
105167468	22.4527	16.0321	-0.484711	6.54427e-06	5.45622e-05	21.8589	-0.0400305	0.696262	0.80427	16.6733	-0.426666	0.0002894	0.00203325
105168799	50.223	43.1645	-0.216973	0.0435299	0.10194	59.8244	0.250844	0.00712053	0.0239955	53.86	0.103008	0.378896	0.56809
105166139	2.10577	3.64008	0.791977	0.00076126	0.00346157	1.26095	-0.740585	0.0225421	0.0625164	1.39143	-0.601029	0.121347	0.262325
105167469	6.54809	9.27581	0.502335	0.0164896	0.0462517	7.31114	0.158198	0.518866	0.663646	7.70609	0.238828	0.248867	0.434
105168793	8.22453	10.0047	0.283707	0.242261	0.384737	13.9509	0.760272	0.000479125	0.00240477	13.0534	0.668164	0.000902971	0.00538478
105167462	3.75724	3.36523	-0.156556	0.375669	0.52834	3.95937	0.0747726	0.72412	0.824895	2.85103	-0.395375	0.0290178	0.0897026
105166130	21.3987	19.2983	-0.147818	0.290458	0.439685	23.3974	0.126934	0.358906	0.518157	17.8499	-0.259098	0.0308467	0.09409
105168795	16.3613	11.7812	-0.473005	0.00017386	0.000972066	15.9241	-0.0406622	0.754128	0.846992	17.1239	0.0680257	0.605355	0.757371
105167465	135.52	166.408	0.296984	0.0201662	0.0546105	95.9911	-0.498459	0.000166808	0.000959681	94.525	-0.516671	9.94662e-05	0.00081497
105168796	1.52842	1.997	0.387193	0.0975606	0.192604	2.76362	0.854805	6.21926e-05	0.000406353	2.01533	0.401449	0.0961444	0.222038
105168790	15.3486	10.1836	-0.590402	3.14341e-06	2.84275e-05	11.1672	-0.460554	0.00166533	0.00703526	11.4062	-0.425459	0.00495492	0.0220171
105166133	11.9355	11.969	0.00362264	0.984261	0.991483	23.5155	0.976302	9.50284e-10	1.65357e-08	22.5783	0.921231	4.33929e-08	8.36007e-07
105167460	0.0810396	0.826803	3.30727	0.0245306	0.0640108	0.146623	0.836219	0.7547	0.847431	0.094108	0.192629	0.946737	0.973146
105167461	26.0094	48.0887	0.887525	2.65662e-06	2.45549e-05	39.8074	0.612829	7.51039e-07	7.73309e-06	29.1965	0.169497	0.194531	0.36695
105168792	31.6055	22.7014	-0.476535	2.15765e-05	0.000156536	29.5916	-0.0964358	0.514197	0.659303	29.4989	-0.0970421	0.39365	0.582323
105166131	6.80014	5.04396	-0.431204	0.174227	0.300472	1.42407	-2.25712	9.92465e-05	0.000611415	1.23119	-2.47096	1.15574e-09	2.9543e-08
105178105	2.77236	3.50698	0.339353	0.0775978	0.160905	5.06182	0.867346	5.60296e-07	5.90949e-06	3.53884	0.354034	0.147938	0.302969
105178106	4.2038	1.17769	-1.83391	1.96025e-08	2.97869e-07	1.80578	-1.22114	2.63857e-05	0.000189601	3.19113	-0.397732	0.124889	0.267958
105179435	17.5562	14.9337	-0.231794	0.276382	0.42429	12.0198	-0.547151	0.0267183	0.0718505	10.5133	-0.736684	0.00254185	0.0128025
105178104	3.23641	7.48256	1.20921	0.000376924	0.0018888	5.27223	0.701495	0.0684814	0.152147	10.4016	1.68612	7.49744e-08	1.37988e-06
105178109	7.0593	3.30522	-1.09522	1.87724e-05	0.000138461	3.47724	-1.02262	5.16961e-05	0.000344111	3.70468	-0.928455	4.78085e-05	0.000432155
105155488	10.5459	14.0714	0.417064	0.0044241	0.0154744	10.8584	0.0405141	0.795865	0.874233	9.76134	-0.108449	0.484896	0.663358
105155487	1.08697	0.60579	-0.854165	0.0559765	0.12492	0.0498605	-4.45554	2.79275e-08	3.79347e-07	0.147847	-2.87105	1.80432e-07	3.06148e-06
105179439	15.2301	10.513	-0.53422	0.0124019	0.0365733	12.9439	-0.235609	0.300352	0.456993	18.0965	0.252117	0.26562	0.452752
105178108	15.2477	33.2646	1.12456	0.00167047	0.006778	26.2401	0.783741	0.0239097	0.0656402	26.3669	0.794794	0.018986	0.0646252
105155489	5.36882	2.20599	-1.27619	0.0613524	0.134313	1.48298	-1.85732	0.00366094	0.0138039	1.75489	-1.61399	0.00839165	0.0335409
105155484	42.2542	60.8607	0.527294	2.22239e-09	4.10504e-08	58.5898	0.469994	7.14449e-05	0.00045829	46.5854	0.143442	0.12152	0.262626
105155483	57.1607	43.2833	-0.400667	0.00137229	0.0057316	50.5028	-0.179575	0.161737	0.292284	51.1052	-0.158477	0.269698	0.456948
105155480	33.5633	40.7489	0.281564	0.332145	0.484627	139.752	2.0555	8.90972e-13	2.41906e-11	79.9293	1.25308	2.73136e-08	5.5349e-07
105178101	21.101	17.8146	-0.243652	0.11007	0.21202	28.7423	0.444387	0.00176929	0.0074169	23.1286	0.133558	0.506509	0.681919
105178102	10.6491	106.343	3.31943	2.8344e-16	1.63096e-14	52.67	2.30646	2.73286e-09	4.40191e-08	46.9215	2.1469	1.25151e-05	0.000135461
105155482	23.9279	9.48665	-1.33463	5.20358e-10	1.08302e-08	18.9836	-0.335828	0.0386574	0.0965671	18.4615	-0.371409	0.0466833	0.129442
105178100	0.381082	0.650104	0.769496	0.0498751	0.113836	0.415815	0.120619	0.781547	0.864225	0.286826	-0.407179	0.381343	0.570337
105167459	7.89559	19.0547	1.27169	4.90734e-20	4.39731e-18	13.5511	0.778413	9.70304e-11	1.92776e-09	15.4906	0.976105	1.99481e-08	4.14985e-07
105166127	94.3887	70.9878	-0.40837	0.343781	0.496247	18.0259	-2.39095	6.43373e-09	9.85438e-08	21.1087	-2.16098	7.42077e-06	8.57811e-05
105166126	47.282	41.5544	-0.185301	0.239644	0.381811	25.9027	-0.87006	2.06335e-09	3.3912e-08	24.7568	-0.93137	8.01709e-09	1.78491e-07
105166124	86.4333	58.266	-0.567483	3.75986e-06	3.34104e-05	68.944	-0.327792	0.00113028	0.00508615	79.3891	-0.119897	0.311813	0.502715
105168786	9.55894	6.47885	-0.562571	0.0103126	0.031376	7.34233	-0.383391	0.0712548	0.157162	6.68487	-0.514539	0.0291555	0.0900333
105167455	19.2714	21.8874	0.184998	0.0979797	0.193241	25.7258	0.415611	4.05256e-05	0.000276923	21.9294	0.188679	0.107777	0.241142
105168787	5.87423	2.04072	-1.52344	1.35128e-05	0.00010415	2.39945	-1.29493	0.000978112	0.0045027	2.94068	-0.999287	0.0168461	0.0586949
105167456	6.51619	9.07255	0.477714	0.00516839	0.0176807	10.3087	0.660947	4.5038e-05	0.000304644	8.13805	0.323751	0.0426058	0.120718
105168788	5.84089	38.1525	2.70937	6.12397e-20	5.40498e-18	10.7276	0.876085	0.00334885	0.0127878	38.1974	2.71216	6.66658e-54	8.691e-51
105167457	14.5996	37.0769	1.34604	1.25428e-09	2.42759e-08	30.0404	1.04009	5.72439e-09	8.82566e-08	33.7416	1.21257	2.76345e-12	1.07363e-10
105166129	8.20778	5.15624	-0.670196	3.37657e-06	3.02795e-05	3.42414	-1.26238	1.32323e-11	2.98351e-10	3.93166	-1.05818	1.25762e-10	3.74508e-09
105167458	17.3051	59.3316	1.77772	1.11646e-15	5.90343e-14	19.2739	0.154907	0.441854	0.596754	22.1009	0.35707	0.111411	0.246798
105166128	161.502	99.3299	-0.69849	0.175987	0.30273	35.14	-2.20236	9.62959e-07	9.72265e-06	40.0733	-2.01018	1.20191e-05	0.000130877
105168789	5.17783	6.04056	0.221427	0.210435	0.346329	7.40478	0.513404	0.0144392	0.0431701	10.0214	0.953515	4.39956e-08	8.45537e-07
105168782	17.1751	5.05835	-1.76209	1.51591e-27	3.06802e-25	22.9624	0.417153	0.0191153	0.0544385	17.5044	0.0299345	0.832945	0.906249
105167452	69.4153	48.1751	-0.525344	0.00024154	0.0012882	62.4679	-0.153708	0.211268	0.35549	55.8098	-0.312817	0.0265074	0.0836838
105168783	1.1607	0.715111	-0.702978	0.153013	0.272451	8.9121	2.93579	5.85306e-21	3.74276e-19	5.49672	2.24408	2.19894e-09	5.3583e-08
105167453	4.63572	5.57569	0.265355	0.169616	0.294359	6.10641	0.394832	0.0400184	0.0994258	6.95146	0.585158	0.00379828	0.0177092
105168785	3.3052	2.24264	-0.553977	0.417129	0.568102	0.858616	-1.95034	0.0115025	0.0358749	5.13545	0.632534	0.630186	0.774808
105166123	118.387	119.706	0.0161904	0.931116	0.960563	217.542	0.877014	1.02777e-08	1.51283e-07	226.367	0.937958	1.03332e-09	2.66461e-08
105166122	73.5182	48.7914	-0.590495	9.33786e-08	1.23022e-06	68.7437	-0.0986043	0.327362	0.485894	64.6459	-0.183087	0.092276	0.215543
105166121	8.61969	9.0995	0.0790451	0.600826	0.726792	11.1746	0.373318	0.0180522	0.0518883	12.0691	0.489145	0.000645576	0.00403868
105167450	23.419	31.6236	0.434147	0.0202626	0.0548175	70.9414	1.59724	4.55648e-08	5.92444e-07	35.5869	0.604414	0.020821	0.069441
105166120	1.6201	0.686635	-1.24064	0.0454365	0.105479	0.825456	-0.975731	0.121143	0.23564	0.686409	-1.24171	0.109077	0.243123
105168781	10.818	8.80281	-0.298089	0.321637	0.473273	35.2188	1.70095	5.71214e-13	1.59506e-11	19.5324	0.854206	2.27518e-05	0.000227189
105156748	2.97718	5.16972	0.796678	0.000125314	0.000730005	5.22294	0.809085	8.16766e-06	6.65816e-05	3.27269	0.13886	0.451931	0.634461
105155417	3.25033	7.76356	1.25292	0.051278	0.116335	6.9377	1.09661	0.110225	0.219395	9.92595	1.61753	0.00985984	0.0382874
105156744	20.126	43.6679	1.11524	0.0427577	0.100503	18.995	-0.0813713	0.915913	0.952077	47.8042	1.25568	0.116705	0.255061
105155412	2.33077	0.698701	-1.73798	0.0370426	0.0896454	0.457923	-2.34892	0.050344	0.119103	0.805329	-1.51807	0.109941	0.244492
105156740	8.82819	5.63905	-0.647276	0.00519368	0.0177562	6.32105	-0.484219	0.0187943	0.0536743	6.11195	-0.528821	0.0113277	0.0429293
105168735	54.8058	53.9077	-0.0222388	0.918132	0.952011	29.4463	-0.897754	1.42718e-05	0.00010912	28.9124	-0.920562	0.000218779	0.00159467
105168736	15.6012	21.9177	0.491369	2.73748e-07	3.18789e-06	16.4	0.0704924	0.47643	0.627412	12.4616	-0.321115	0.00595668	0.0254561
105167406	30.081	93.5605	1.6391	5.13116e-08	7.18994e-07	55.9709	0.893254	0.00144432	0.00626211	33.1685	0.142224	0.627434	0.773529
105168737	23.1112	13.3888	-0.787288	0.000106335	0.000632649	30.4881	0.399032	0.0299831	0.078748	44.4561	0.947358	2.59827e-07	4.27567e-06
105168738	17.8589	19.3584	0.117213	0.34476	0.49711	21.5498	0.269711	0.0329531	0.084947	19.4679	0.127291	0.318879	0.509902
105167400	8.87643	5.72213	-0.630942	0.00082288	0.00370091	8.5983	-0.0465701	0.789294	0.86971	9.99546	0.173875	0.303373	0.49355
105168731	17.5643	20.6273	0.233694	0.499705	0.642403	3.72609	-2.23798	9.96122e-13	2.68896e-11	6.3327	-1.47127	0.000457992	0.00301974
105167401	5.09959	3.43408	-0.571497	0.000448368	0.00219756	5.61388	0.136573	0.398199	0.555326	4.80057	-0.086267	0.58735	0.742686
105168732	7.60089	5.78822	-0.39183	0.0357686	0.0870829	8.34804	0.13308	0.362037	0.521198	5.93128	-0.356974	0.0243061	0.0783587
105168733	85.2258	74.8538	-0.187249	0.230753	0.371819	69.3007	-0.299131	0.104748	0.210792	124.506	0.550063	0.000543228	0.00348575
105167402	0.430241	0.891405	1.05533	0.183471	0.312875	0.401455	-0.0954429	0.914881	0.95151	1.10027	1.36493	0.0491345	0.134507
105168734	0.176177	0	-4.65665	0.00512544	0.0175434	0.0115009	-3.84784	0.0160235	0.0469883	0.023127	-2.999	0.0492756	0.134815
105167403	28.4082	30.101	0.0837143	0.684617	0.792855	47.1468	0.729527	9.6181e-06	7.70897e-05	44.4897	0.650352	6.71383e-05	0.000582428
105168730	29.8986	39.2153	0.39298	0.0761091	0.158354	16.3024	-0.876167	6.20417e-08	7.84031e-07	17.9131	-0.737145	1.01928e-05	0.000113649
105156739	8.12435	5.86447	-0.470542	0.0361285	0.0878316	12.7183	0.646466	0.000314403	0.00166552	10.6795	0.395684	0.117154	0.255757
105155408	6.7242	6.52939	-0.0411455	0.745375	0.837628	7.25542	0.108658	0.402003	0.558698	5.36809	-0.32299	0.0271818	0.0852968
105155407	17.3587	31.8889	0.876201	0.00423777	0.0149205	18.247	0.0723239	0.827217	0.89502	22.4652	0.376864	0.225659	0.405722
105155409	2.31568	8.86511	1.93532	0.00222788	0.00866535	2.52085	0.123626	0.836471	0.901314	2.8178	0.289532	0.627924	0.773551
105156756	1.86817	0.814127	-1.19176	0.000589262	0.00277737	0.961338	-0.958301	0.00736118	0.0246609	1.12739	-0.725817	0.0214915	0.0710809
105155428	53.7617	137.023	1.34715	0.0139429	0.0402529	47.0717	-0.189415	0.81569	0.887901	84.7321	0.66307	0.224995	0.404949
105155421	0.347476	0.021471	-3.91217	0.0622842	0.135896	0.136974	-1.34578	0.522448	0.666732	0.0175164	-4.14416	0.0488499	0.133882
105156755	106.064	293.918	1.47144	7.40859e-11	1.81179e-09	278.673	1.3926	1.68181e-15	6.42106e-14	253.552	1.26153	1.51946e-08	3.23847e-07
105156754	0.666736	0.0169614	-5.08334	0.000254244	0.00134556	0.0325533	-4.34806	0.000783154	0.00370506	0.0500039	-3.8091	0.00158757	0.00859772
105156750	8.53706	3.07121	-1.47299	0.000183315	0.00101766	2.82581	-1.59825	0.000104592	0.000640637	1.94847	-2.13642	4.86801e-06	5.94034e-05
105168717	0.667985	0.537037	-0.318004	0.49702	0.640039	0.279836	-1.26051	0.0297232	0.0782146	0.119579	-2.49507	0.000641152	0.00401743
105168718	39.4551	20.9342	-0.912857	5.64882e-07	6.14824e-06	24.2513	-0.702926	1.59135e-06	1.53078e-05	27.5996	-0.512618	0.000462681	0.00304402
105168719	137.983	102.567	-0.426707	0.00134975	0.00565455	112.995	-0.289761	0.0601721	0.137405	113.519	-0.279344	0.0196432	0.0664668
105168724	2.44156	6.26968	1.35981	4.47058e-05	0.000297494	5.57678	1.19119	4.89342e-05	0.000327684	5.17353	1.08821	0.000319885	0.00221773
105168725	15.6393	4.05759	-1.93988	1.06441e-11	3.00711e-10	0.26554	-5.88112	4.24482e-23	3.24659e-21	0.610931	-4.70481	1.265e-22	1.65836e-20
105168720	18.0784	12.498	-0.533986	0.121229	0.228417	7.19148	-1.32992	0.0002852	0.00153127	8.83171	-1.02829	0.00376644	0.017588
105168721	67.2678	104.604	0.637687	5.98982e-09	1.01022e-07	137.909	1.03439	1.25029e-18	6.37512e-17	99.3037	0.564615	2.47886e-06	3.23881e-05
105168723	0.625212	0.427696	-0.546173	0.626498	0.747752	0.139122	-2.16413	0.0302386	0.0792325	0.211956	-1.57418	0.0617763	0.159828
110012001	0.441041	1.40326	1.6626	0.000130833	0.000757662	0.232222	-0.927247	0.172109	0.305505	0.562137	0.3596	0.604846	0.756867
105179404	1.8741	0.892404	-1.06436	0.00162773	0.0066344	1.10191	-0.76708	0.0337851	0.0866244	1.5081	-0.310174	0.323648	0.514722
105155436	28.1634	110.501	1.97311	3.3518e-13	1.21623e-11	220.784	2.96859	1.39533e-21	9.38397e-20	141.825	2.33467	1.02337e-19	9.56748e-18
105179403	59.0649	31.6421	-0.899317	1.18615e-11	3.32704e-10	43.2219	-0.452145	0.000469157	0.00236285	40.1134	-0.555501	0.000380297	0.00258219
110012002	5.20036	1.8941	-1.45794	0.00499084	0.0171251	3.54294	-0.552402	0.326836	0.485368	3.22473	-0.680224	0.171843	0.336067
105156767	0.559757	1.07225	0.938016	0.185767	0.315656	0.0243815	-4.52219	0.0009631	0.00444233	0.011037	-5.50545	0.000182906	0.00137127
105156769	9.97094	27.2112	1.44692	0.000124695	0.000726958	17.5452	0.815835	0.0263951	0.0711448	16.5313	0.735078	0.0555658	0.147534
105179407	3.44159	18.6346	2.43583	1.74171e-09	3.27909e-08	12.3255	1.84031	7.05305e-07	7.28784e-06	8.98078	1.38659	0.00678466	0.0283239
110012007	12.2551	41.7717	1.77064	3.06577e-17	1.98826e-15	12.7177	0.0507418	0.860073	0.916795	9.27454	-0.40064	0.0851198	0.203093
105156766	4.57867	7.84596	0.77885	2.26371e-05	0.000163272	6.86455	0.58288	0.00434192	0.0158828	6.03283	0.401722	0.0392181	0.113127
105179406	36.4203	30.6843	-0.247346	0.048273	0.110837	29.111	-0.324907	0.0156988	0.0462563	36.3359	-0.00173408	0.98901	0.994519
105156765	0.559644	0.332293	-0.76227	0.303965	0.454448	0.09848	-2.51327	0.00799237	0.0264836	0.392716	-0.523796	0.437539	0.622071
105179405	38.599	32.8532	-0.230982	0.134604	0.247638	32.6721	-0.242459	0.131437	0.250461	24.3361	-0.663129	8.36853e-06	9.56066e-05
105156760	0.663749	1.87501	1.50364	0.000636847	0.00296769	0.479823	-0.470549	0.382078	0.538879	0.203456	-1.70088	0.0135556	0.049445
110012009	7.90508	5.61079	-0.493338	0.0595257	0.131096	4.07266	-0.958113	2.68091e-05	0.000191995	7.45512	-0.0806377	0.75077	0.857316
105155430	0.933549	1.82891	0.972971	0.00544294	0.0184659	0.336594	-1.47226	0.00442573	0.0161515	0.271113	-1.77151	0.000221518	0.00161283
105167419	1.06087	1.15742	0.132959	0.75226	0.842119	1.3886	0.390197	0.378022	0.535255	2.53411	1.26186	0.000237195	0.00171051
105168757	18.1164	13.6771	-0.405587	0.00495548	0.0170237	17.3817	-0.0614311	0.698463	0.806016	17.6294	-0.0374001	0.804118	0.891076
105167427	15.2163	15.6511	0.0421736	0.790067	0.867965	11.8567	-0.361744	0.0305626	0.0799755	13.6949	-0.149518	0.345017	0.53624
105168759	93.2222	66.7674	-0.480314	5.42778e-05	0.000352303	64.5771	-0.531122	3.54995e-06	3.16869e-05	62.4616	-0.574954	2.91061e-06	3.7507e-05
105167429	56.6461	44.9414	-0.332536	0.00161479	0.0065874	51.341	-0.143101	0.140967	0.263856	51.5331	-0.133937	0.199531	0.373172
105167422	273.41	188.512	-0.535273	8.05993e-05	0.000498349	238.425	-0.199214	0.0358415	0.090783	241.204	-0.178346	0.0490614	0.134322
105168753	0.812208	1.01905	0.323879	0.486699	0.631424	0.529241	-0.620075	0.26176	0.415173	0.106994	-2.93874	1.37869e-05	0.000147593
105167423	24.9254	14.8309	-0.745839	0.0398563	0.095092	7.12451	-1.80957	2.57858e-08	3.52919e-07	32.1773	0.368406	0.398951	0.58713
105168755	22.4582	24.9072	0.150019	0.182768	0.312039	30.5681	0.443362	2.30511e-05	0.000168485	26.0477	0.216478	0.0479547	0.13197
105168756	16.4728	35.609	1.1126	3.05471e-15	1.52262e-13	22.5727	0.453463	0.00990806	0.0316312	22.5953	0.460024	0.0130171	0.0479378
105168750	50.813	36.182	-0.489886	0.000188535	0.00104343	41.6782	-0.287369	0.0213897	0.0598595	40.6035	-0.321121	0.01199	0.0449014
105168751	7.23442	9.84293	0.443475	0.0120648	0.0357408	11.1551	0.623691	0.000345627	0.00180556	15.007	1.05637	6.8064e-12	2.47626e-10
105167420	12.4633	15.5893	0.323004	0.0136274	0.0395318	10.3803	-0.265191	0.032738	0.0845136	12.083	-0.040836	0.813194	0.896115
105168752	4.68254	2.25111	-1.06214	6.19098e-05	0.000396145	4.03641	-0.216834	0.325571	0.484057	4.23745	-0.143673	0.5431	0.710368
105167421	40.5013	39.1796	-0.0469636	0.608629	0.733171	48.3568	0.254096	0.00748512	0.0250028	39.3046	-0.0405185	0.675645	0.807306
110012000	2.10461	2.56626	0.286584	0.502944	0.645366	2.01067	-0.066743	0.908231	0.947882	4.16342	0.983888	0.0127192	0.047091
110012012	8.15432	11.0066	0.436861	0.156878	0.277528	7.75986	-0.0722957	0.829393	0.896587	3.86673	-1.07543	0.0023297	0.0118822
105155449	8.65017	5.30607	-0.705844	0.0321916	0.0800719	10.7398	0.312279	0.368145	0.526351	12.382	0.521403	0.0891182	0.210091
105155444	0.785507	0.303913	-1.34379	0.134798	0.247898	0.130028	-2.59811	0.00642687	0.0220485	0.211072	-1.86666	0.0531184	0.14265
105155443	11.9113	43.6715	1.8752	2.50603e-18	1.82149e-16	20.8041	0.80432	0.00134304	0.00587744	17.0426	0.52255	0.103062	0.233835
110012018	10.7842	7.00925	-0.616277	0.0189865	0.0519456	7.55077	-0.515524	0.0292483	0.0771908	6.8039	-0.663216	0.0038872	0.0180342
105155446	0.394411	0.0989876	-2.02654	0.0496157	0.113387	0.0860503	-2.19959	0.0481439	0.114972	0.132067	-1.56452	0.0782863	0.19105
105156777	1.53275	1.14374	-0.418414	0.377986	0.530107	0.226126	-2.76075	1.25293e-05	9.74851e-05	0.346438	-2.13597	0.000703588	0.00435057
105156776	22.8381	14.2042	-0.688723	0.00217001	0.00847113	13.3443	-0.777768	0.000548478	0.00270643	12.5602	-0.861656	0.000455251	0.00300842
105155445	22.5541	10.9806	-1.03976	0.02045	0.0551908	44.5003	0.981075	0.0140306	0.042229	44.5678	0.988476	0.0163816	0.0574518
105156771	0.157289	0.76518	2.27569	0.000282957	0.00147622	2.33478	3.88228	2.01422e-17	9.27971e-16	1.05097	2.73569	4.16787e-07	6.5072e-06
105156770	1.46698	0.833135	-0.815702	0.0174665	0.0485509	0.380842	-1.94981	7.51682e-05	0.000478964	0.417302	-1.81098	1.22624e-06	1.71178e-05
105155442	16.6797	35.4572	1.08642	0.0153058	0.0434925	24.303	0.544154	0.209466	0.353195	31.3742	0.917605	0.0363952	0.10693
105156772	10.5274	20.6306	0.969693	0.019425	0.0529048	9.42752	-0.158518	0.700414	0.807284	21.1816	1.01351	0.0136721	0.049772
105167408	90.8691	91.2302	0.00669323	0.962273	0.978826	73.5087	-0.307238	0.00106046	0.00482392	95.5905	0.0759745	0.424128	0.610173
105168746	10.515	26.5162	1.33395	8.88279e-08	1.17687e-06	54.1395	2.36317	2.89097e-31	4.17656e-29	51.3077	2.2903	3.22039e-28	6.99718e-26
105167415	0.444413	0.973803	1.1342	0.00420498	0.0148184	0.48688	0.131259	0.787366	0.868731	1.1532	1.38107	0.00723462	0.0298152
105167416	14.2669	10.0154	-0.509953	0.000344033	0.00175127	10.5094	-0.4426	0.00035002	0.00182528	9.38111	-0.602681	6.99636e-06	8.13561e-05
105167417	6.44761	12.1365	0.912958	3.82073e-06	3.38871e-05	7.9669	0.304471	0.123052	0.238343	5.84799	-0.137183	0.447581	0.630769
105168748	8.71556	6.83061	-0.35222	0.0109929	0.0330321	11.3311	0.376736	0.00543749	0.0192176	8.63096	-0.0125355	0.932816	0.96655
105168749	2.57339	1.96973	-0.386319	0.220122	0.358752	6.39023	1.30985	1.61692e-06	1.5541e-05	4.95691	0.946447	0.00110551	0.00635518
105167418	11.2169	9.71892	-0.205419	0.215156	0.352247	8.20252	-0.452552	0.01232	0.0379742	7.97768	-0.487999	0.00368718	0.0173047
105168742	1.77134	0.946033	-0.895124	0.020538	0.0554093	1.76608	-0.00718287	0.983033	0.990652	1.80405	0.0230681	0.945747	0.972818
105168743	2.61338	1.30422	-0.998535	0.00288655	0.010755	2.51969	-0.0546815	0.873057	0.9252	2.72419	0.06248	0.823433	0.90116
105167412	6.80465	6.56808	-0.0520268	0.819193	0.887253	7.35782	0.111026	0.515164	0.660255	8.85264	0.381552	0.0154449	0.0548223
105168744	8.60673	9.75191	0.181911	0.151785	0.270965	10.5631	0.293955	0.04978	0.11804	10.9713	0.353287	0.0054707	0.0238558
105167413	0.215844	0.188844	-0.179454	0.862196	0.916267	0.115131	-0.909842	0.364953	0.523817	0.547525	1.34608	0.0312772	0.0951072
105168745	14.2345	20.4377	0.523112	0.00302666	0.0111865	16.806	0.23888	0.0855575	0.181031	16.8801	0.249825	0.15437	0.312441
105168741	19.4492	43.3484	1.1564	1.41145e-07	1.78153e-06	19.6968	0.0157654	0.946217	0.969173	17.2082	-0.174263	0.431223	0.616637
105167410	8.7166	6.65782	-0.390715	0.182032	0.3111	5.6519	-0.625297	0.00303273	0.0117732	5.54296	-0.653793	0.0152415	0.0542477
105156702	4.28805	3.1783	-0.430276	0.0432212	0.101359	2.59415	-0.726379	0.00877593	0.028638	2.50102	-0.775444	0.000698389	0.00432183
105156701	15.731	23.9729	0.609026	1.22011e-08	1.93022e-07	25.6233	0.702434	9.00664e-14	2.76629e-12	21.4886	0.452508	5.82963e-05	0.000515053
110012025	0.518063	0	-5.24215	0.000490425	0.00237396	0.134627	-1.95066	0.0652229	0.146664	0.191312	-1.44818	0.0913615	0.213961
105156703	19.6246	78.4878	1.99955	7.16631e-07	7.60938e-06	51.8516	1.40089	0.000120319	0.00072371	45.7691	1.22591	7.85024e-05	0.000662163
105156700	366.458	252.365	-0.536979	1.01658e-08	1.63692e-07	321.355	-0.190903	0.0538266	0.125436	313.511	-0.22242	0.0318174	0.0963748
105156712	55.422	82.2934	0.571614	0.000365004	0.00183888	53.8363	-0.0434146	0.817491	0.888998	68.3442	0.304764	0.0702677	0.175996
110012037	25.594	33.4832	0.38754	0.033003	0.0816951	34.0394	0.410755	0.0379298	0.0950846	34.3626	0.428746	0.0207746	0.0693552
105156711	21.3243	22.3129	0.0654793	0.689283	0.796211	34.5032	0.693087	9.54605e-05	0.000591203	28.0543	0.398411	0.0148171	0.0530215
105156710	3.39762	6.00082	0.82164	0.000331004	0.00169487	6.67749	0.974263	0.00129891	0.00571961	10.5986	1.64509	5.21422e-15	2.8655e-13
105156709	25.9604	23.0925	-0.166752	0.269983	0.41699	25.2003	-0.0444202	0.740258	0.837118	21.068	-0.299202	0.0420746	0.119458
105156706	1.62097	0.393225	-2.05798	1.25058e-05	9.69934e-05	0.438261	-1.88632	3.27379e-05	0.000229058	1.21202	-0.418847	0.26647	0.453608
105156705	26.1274	8.62331	-1.59925	1.02517e-23	1.32241e-21	11.0279	-1.24632	1.87618e-13	5.54422e-12	22.3706	-0.223096	0.316285	0.507484
105156724	0	0.291327	6.22622	8.78339e-06	7.05877e-05	0.0245243	2.65485	0.353307	1	0.150709	5.28502	0.00365219	0.0171714
110012046	0.89203	0.405258	-1.14659	0.081712	0.167486	3.66595	2.03758	0.0012325	0.00547144	1.23122	0.470542	0.401412	0.589515
105156726	24.3268	15.1366	-0.683895	0.0152589	0.0433854	22.8772	-0.0906453	0.621184	0.748851	28.8875	0.249772	0.168414	0.331321
105156725	0.300284	0.965885	1.67998	0.0059723	0.0199419	0.93966	1.63611	0.0162177	0.0474567	0.902049	1.58501	0.0547391	0.145917
105156720	21.5053	25.2562	0.233891	0.144382	0.260943	18.1786	-0.244004	0.126777	0.243944	16.1098	-0.414029	0.0129173	0.0476523
105156721	14.9081	7.36165	-1.01607	3.13265e-07	3.60692e-06	4.58751	-1.7021	2.00063e-12	5.15103e-11	5.94841	-1.32461	4.21263e-10	1.15483e-08
105168706	32.9606	66.2281	1.00755	1.195e-11	3.34786e-10	48.2022	0.547589	0.00332518	0.0127078	50.4557	0.61732	7.96057e-05	0.000670505
105168707	3.5284	5.84158	0.728214	0.0012056	0.00514335	6.03771	0.773272	0.000121703	0.000730529	4.87392	0.469868	0.0520449	0.140382
105168709	0.895714	0.60728	-0.553728	0.382775	0.534778	0.170627	-2.39618	0.0119594	0.0370384	0.406143	-1.12557	0.188156	0.358767
105168713	17.6418	34.1362	0.951885	5.28611e-06	4.52761e-05	22.5238	0.35225	0.158079	0.287621	25.2727	0.522322	0.0124031	0.0461401
105168715	4.69924	3.15937	-0.570407	0.0741039	0.15525	2.73397	-0.782392	0.019389	0.0551307	3.06902	-0.607252	0.114878	0.252242
105168710	2.0685	4.21351	1.02517	0.000604726	0.00283886	1.45198	-0.511407	0.0428643	0.104801	2.22201	0.107814	0.703546	0.826587
105168712	4.61253	6.61379	0.519146	0.000399516	0.00198633	6.41517	0.474044	0.00208586	0.00855696	5.90327	0.356952	0.0531675	0.142714
105156717	23.1228	16.7127	-0.469898	0.0835424	0.170417	4.71978	-2.29319	5.9737e-22	4.18588e-20	9.28637	-1.31047	1.26382e-11	4.45968e-10
105156719	17.4274	47.9992	1.46196	9.66055e-10	1.91071e-08	34.6546	0.989283	0.00019155	0.00108234	22.4766	0.368677	0.10179	0.231649
105156718	12.4124	16.8593	0.442081	0.0129963	0.0380441	14.1981	0.192424	0.212361	0.356996	17.2595	0.478861	0.00462061	0.0207874
105155404	209.189	153.395	-0.446472	3.97087e-05	0.000267732	189.516	-0.14393	0.170347	0.303133	188.056	-0.150893	0.215711	0.393217
105155403	13.3946	8.16628	-0.713408	1.37437e-05	0.000105791	9.15619	-0.550918	0.000273905	0.00147775	11.1987	-0.255902	0.0900049	0.211663
105155406	2.99596	2.06495	-0.53914	0.018374	0.0505528	2.38817	-0.329477	0.146007	0.271196	2.29929	-0.380538	0.0412733	0.117767
105155405	9.3774	8.26332	-0.181041	0.160072	0.281858	11.756	0.324788	0.0486428	0.115954	8.96552	-0.0615107	0.656652	0.794073
105155400	3.24706	0.981878	-1.71399	1.93023e-07	2.33949e-06	0.748528	-2.11785	3.9712e-11	8.42629e-10	0.398264	-3.02656	2.66443e-18	2.12665e-16
105156731	10.63	6.46515	-0.716512	0.00321101	0.0117697	5.71474	-0.895743	0.0033035	0.0126415	6.77928	-0.64782	0.00904844	0.0357098
105156733	2.11437	3.1982	0.596852	0.0478287	0.109949	2.71604	0.358786	0.274754	0.42932	2.90749	0.462563	0.131103	0.277509
105155401	2.63036	2.95283	0.165692	0.57413	0.705514	1.4385	-0.871715	0.00669836	0.0228093	3.57336	0.44466	0.237652	0.420316
105168702	1.42421	1.11771	-0.346458	0.314692	0.465699	0.724694	-0.977445	0.0142712	0.0427934	0.918186	-0.626893	0.0903149	0.21223
105168703	0.923027	0.524496	-0.813867	0.154601	0.274594	0.156771	-2.56285	6.92878e-05	0.000446233	0.329873	-1.48485	0.0085343	0.0340193
105168704	1.03914	0.299971	-1.79238	4.60549e-06	4.00925e-05	0.389454	-1.4178	9.7723e-05	0.000603898	0.329816	-1.65694	9.32096e-05	0.00077016
105168705	5.57342	7.91128	0.504571	0.121852	0.229243	7.21451	0.372422	0.222375	0.369267	12.9853	1.22531	2.85763e-05	0.000276965
105168700	12.0039	14.456	0.26817	0.126437	0.23611	4.38042	-1.45575	1.25672e-24	1.08935e-22	5.97105	-1.00362	3.33025e-07	5.32366e-06
105168701	0.889319	1.08446	0.29002	0.356131	0.50891	0.214615	-2.05229	5.93653e-06	5.00139e-05	0.456575	-0.957764	0.0109294	0.0416615
105156728	0.283093	0.781083	1.47349	0.0774265	0.160606	0.0178535	-3.88049	0.0244379	0.0667978	0.131036	-1.08943	0.334088	0.525274
105156727	4.89396	9.65074	0.980534	0.0545174	0.12235	0.357126	-3.78064	2.79959e-08	3.79836e-07	2.11526	-1.20476	0.0897599	0.211201
105155701	1.07133	33.5533	4.97564	3.22616e-46	2.1039e-43	1.58395	0.565426	0.331697	0.490136	0.679014	-0.647855	0.316887	0.508068
105155700	34.0447	51.6159	0.600285	0.00441899	0.0154646	35.6365	0.0654685	0.7453	0.840748	40.35	0.248868	0.220147	0.398854
105155702	12.3274	7.42344	-0.729715	3.96027e-06	3.50189e-05	8.3725	-0.559416	0.024913	0.0678296	7.21424	-0.768799	3.88262e-06	4.86437e-05
105155712	15.6559	15.7051	0.00385117	0.98027	0.989144	19.6718	0.328053	0.0200994	0.0568812	17.7556	0.184013	0.175045	0.340399
105155711	17.0192	25.3032	0.572514	0.000410745	0.00203655	18.617	0.128667	0.327655	0.486114	16.4396	-0.0458482	0.810674	0.894904
105155714	22.3091	21.3576	-0.0635854	0.701977	0.805647	27.8518	0.319258	0.0207969	0.0585013	27.3166	0.29472	0.0263483	0.0833274
105155713	13.4563	15.4279	0.196601	0.330856	0.483279	20.1344	0.580706	0.00390067	0.0145507	17.2231	0.359256	0.0519844	0.140295
105155710	2.68742	1.75034	-0.619802	0.0139606	0.0402842	3.91832	0.541693	0.0301897	0.0791397	3.34832	0.31824	0.143771	0.296749
105167701	24.2201	20.2972	-0.25288	0.0611733	0.133996	18.3413	-0.402543	0.0048554	0.0174449	21.8654	-0.144393	0.292813	0.482424
105167702	16.1586	14.8978	-0.116801	0.46708	0.614046	12.4515	-0.377228	0.00889949	0.0289806	15.6249	-0.0449102	0.775983	0.873846
105167704	10.2666	2.91513	-1.81902	7.32903e-09	1.21428e-07	11.94	0.217407	0.371059	0.529011	9.78774	-0.0656572	0.787731	0.880694
105167700	94.9231	280.266	1.56087	4.93922e-06	4.27259e-05	154.556	0.703963	0.0486495	0.115957	206.374	1.12568	0.00143105	0.00790328
105155709	7.43636	6.23834	-0.251719	0.222229	0.3614	9.97362	0.421574	0.00996818	0.0317711	9.58	0.366961	0.0129914	0.0478807
105155705	5.87481	12.9054	1.13462	0.0144026	0.0413613	13.4561	1.19551	0.000486022	0.00243199	10.8119	0.884547	0.014277	0.0515184
105155707	243.129	234.087	-0.0544138	0.752126	0.842074	322.746	0.407672	0.00641846	0.0220228	353.836	0.544507	0.000193678	0.00144143
105155706	36.7674	36.4674	-0.0106974	0.93015	0.959916	47.7343	0.375429	0.000927336	0.00429599	49.4889	0.431164	0.000368338	0.00250897
105155722	0.06774	0.280925	2.05104	0.0134469	0.0391047	0.0731768	0.1119	0.930967	0.960622	0.0816076	0.283326	0.789503	0.881496
105155725	34.7626	32.6894	-0.0882885	0.59713	0.723963	26.0483	-0.417771	0.0315193	0.0819935	24.9405	-0.476019	0.0150916	0.0538616
105155724	76.1684	81.9797	0.107192	0.245962	0.388878	87.7879	0.203505	0.0249221	0.0678386	80.3875	0.0804541	0.423976	0.610075
105155720	0.517832	1.20414	1.21849	0.066551	0.143	3.56757	2.78107	2.21445e-09	3.62173e-08	3.52191	2.76742	6.30807e-09	1.43714e-07
105155716	7.41252	5.02241	-0.564158	0.00862389	0.0271071	6.89594	-0.106412	0.548059	0.688207	6.89373	-0.10443	0.576815	0.734988
105155718	4.32917	2.29439	-0.918165	0.5177	0.658149	1.48504	-1.54448	0.0354109	0.0898381	7.54648	0.80568	0.0855272	0.203651
105155717	18.946	33.2336	0.810825	6.68938e-10	1.36681e-08	29.9506	0.659086	6.24972e-06	5.23884e-05	29.0524	0.619239	1.73411e-05	0.000179765
110012201	50.1505	147.202	1.55363	2.89671e-34	8.71872e-32	143.841	1.51933	4.2481e-15	1.54864e-13	123.636	1.30428	4.16492e-20	3.97293e-18
110012202	2.74522	1.10347	-1.31838	0.333163	0.485697	63.4872	4.53128	1.29742e-05	0.000100346	40.6126	3.88785	0.0018047	0.00960295
110012210	2.50349	48.3965	4.25356	4.22963e-14	1.79889e-12	2.68056	0.0885798	0.940075	0.965148	7.87138	1.65096	0.214664	0.391952
105177085	0.621291	0.086841	-2.85588	0.00024212	0.00129041	0.329743	-0.913795	0.372927	0.530229	0.32506	-0.92448	0.140495	0.291911
105177084	12.0355	11.6863	-0.0423722	0.890133	0.93573	9.86819	-0.28649	0.340045	0.498398	23.1395	0.947874	0.00229555	0.0117461
105177089	14.0746	15.1086	0.102695	0.488413	0.633032	17.5976	0.320248	0.0205315	0.0578555	17.8453	0.344789	0.0234495	0.0761701
105177088	15.3287	31.1353	1.02339	8.43906e-11	2.04041e-09	25.5801	0.737007	4.10095e-06	3.61365e-05	27.2762	0.833105	1.8072e-06	2.43405e-05
105177080	68.7659	53.0365	-0.373907	2.80416e-05	0.000197816	59.375	-0.213389	0.0339607	0.0868843	63.7347	-0.106907	0.320415	0.51169
105177072	1.55694	1.54052	-0.00614363	0.994191	0.997539	0.326615	-2.25482	0.0177392	0.0511921	0.964307	-0.693942	0.414155	0.60121
105177079	29.534	81.7246	1.4683	7.82966e-12	2.28628e-10	72.0631	1.28656	8.07377e-09	1.20817e-07	53.5194	0.861885	1.96006e-05	0.000199371
105177077	2.1176	1.23818	-0.77319	0.0248526	0.0647216	1.59095	-0.416207	0.230328	0.378341	1.62442	-0.377219	0.287602	0.476716
105177070	13.9191	2.00203	-2.80132	6.82532e-21	6.56713e-19	4.36113	-1.67717	2.91575e-08	3.93316e-07	3.82559	-1.86563	3.59918e-09	8.51395e-08
105177071	0.635341	0.313928	-1.01802	0.150456	0.269165	0.169513	-1.90433	0.0229586	0.0634539	0.391762	-0.683525	0.277049	0.465572
105165094	9.28322	9.15383	-0.0192371	0.948183	0.970041	14.0596	0.596534	0.00433129	0.015854	13.1786	0.507648	0.00770266	0.0313151
105165093	37.0506	40.2803	0.121621	0.386026	0.537876	42.1696	0.185161	0.028064	0.0748861	46.7269	0.337098	0.000521732	0.00336715
105165097	47.6133	74.128	0.639437	4.92267e-10	1.03187e-08	51.292	0.106256	0.340676	0.499197	40.7769	-0.220769	0.0335919	0.100378
105177096	28.7239	81.0651	1.49661	7.27567e-07	7.71156e-06	172.989	2.58962	1.54074e-17	7.16889e-16	150.769	2.39551	6.18284e-16	3.73934e-14
105177094	5.98521	4.78131	-0.322618	0.0788918	0.163067	7.60163	0.342768	0.0283651	0.0755156	5.71479	-0.0648672	0.728102	0.842612
105177098	7.99255	5.11087	-0.645328	0.00019736	0.00108409	6.37254	-0.328804	0.0553621	0.128337	6.63137	-0.266572	0.13042	0.276421
105177099	18.5884	15.8871	-0.226655	0.271381	0.418635	22.8682	0.297074	0.167567	0.29956	31.6884	0.771503	9.79274e-05	0.000803484
105177092	6.94502	5.39321	-0.364083	0.0158938	0.0448336	9.78235	0.492254	0.00582185	0.0203335	7.67729	0.146999	0.234695	0.416475
105177093	42.0494	40.3992	-0.0564783	0.664818	0.777146	50.2288	0.255141	0.0277058	0.0740635	47.3463	0.173637	0.131898	0.278739
110012188	5.87675	3.51218	-0.738739	0.0155802	0.044128	3.96882	-0.568359	0.0631708	0.142815	5.15487	-0.185177	0.556772	0.720831
110012189	24.2359	34.2908	0.499793	0.0250725	0.0651713	42.5389	0.809639	0.000496629	0.00247722	26.6973	0.140541	0.565578	0.727424
105177168	13.4759	15.2133	0.175933	0.218005	0.356043	16.311	0.27407	0.0111725	0.0350089	14.0407	0.0618669	0.689382	0.816445
105178499	0.462658	0.502674	0.122693	0.835128	0.898054	0.686907	0.56825	0.292024	0.448472	1.07164	1.21594	0.0132164	0.0485117
105177169	26.8772	33.4281	0.315114	0.0264541	0.0680916	20.2065	-0.413131	0.00914259	0.0296075	19.2131	-0.481563	0.000398158	0.00268268
105165180	4.33597	4.25115	-0.0282456	0.882926	0.930612	5.08858	0.228279	0.243045	0.393346	5.89163	0.442396	0.034144	0.101665
105177162	9.93195	7.01065	-0.500514	0.117785	0.223157	3.87295	-1.35894	2.40747e-08	3.31634e-07	4.52602	-1.12818	7.42032e-06	8.57811e-05
105178493	15.0624	17.5912	0.225266	0.0599375	0.131781	24.2072	0.683011	5.8412e-07	6.13037e-06	21.3669	0.506635	0.000111055	0.000895538
105178494	0.358692	0.142527	-1.32586	0.0367207	0.0889763	0.229292	-0.651083	0.268677	0.422617	0.523208	0.541939	0.261798	0.448518
105177160	2.9792	2.08882	-0.513294	0.170186	0.295107	1.5459	-0.947372	0.0591522	0.13542	1.5269	-0.958366	0.0142582	0.0514665
105177161	72.6159	44.5124	-0.705794	0.000472205	0.00229904	110.965	0.611098	0.00129991	0.00572185	147.209	1.02311	1.53238e-07	2.63242e-06
105178497	15.8888	15.2235	-0.0631906	0.765701	0.851271	8.97337	-0.825392	0.000338661	0.00177316	9.41569	-0.750266	0.000278748	0.00196784
105177167	10.1035	6.58221	-0.617919	0.00104413	0.0045548	9.70683	-0.0597003	0.739867	0.836797	9.9527	-0.0190937	0.913502	0.95544
105178498	10.4974	10.3615	-0.0200541	0.932989	0.96162	3.8779	-1.43771	3.49481e-09	5.55279e-08	5.57417	-0.909723	1.55603e-08	3.3104e-07
105177164	8.08157	13.3429	0.72354	0.000842003	0.00377679	12.2516	0.599558	0.0324423	0.0839539	10.6697	0.404263	0.0481974	0.132467
105177165	23.9587	61.1256	1.35182	4.91717e-18	3.42553e-16	22.9773	-0.0610868	0.693621	0.802361	26.2437	0.135532	0.511745	0.686049
105178496	0.96666	0.87793	-0.137678	0.653886	0.769155	2.00915	1.05374	0.0015024	0.00646246	1.55429	0.685666	0.0126386	0.0468334
105165183	367.039	286.961	-0.354057	0.00199306	0.00789457	315.626	-0.21945	0.0454439	0.109805	336.065	-0.124317	0.408609	0.59657
105165182	14.9124	36.1066	1.27694	2.61348e-09	4.73532e-08	23.0371	0.62706	0.0163839	0.0478593	29.2317	0.975019	3.79648e-07	5.97907e-06
105165181	6.80096	2.59822	-1.38605	3.31151e-06	2.98214e-05	3.47177	-0.972593	0.00109395	0.00494452	3.22826	-1.07456	0.000472079	0.00309177
105165186	20.6789	26.5015	0.3588	0.0437785	0.10239	26.2763	0.343289	0.0410831	0.101371	27.0067	0.38746	0.0254761	0.0811271
105165185	1.20726	4.87611	2.01442	5.4274e-07	5.92647e-06	0.212724	-2.50785	0.000463682	0.0023393	0.317136	-1.9251	0.0295713	0.0910385
110012187	1.19963	1.43963	0.254972	0.582084	0.711715	0.326177	-1.88293	0.0035908	0.013592	0.784748	-0.610143	0.215466	0.392979
105177159	17.9151	21.4896	0.262821	0.0558944	0.124773	31.3834	0.807496	1.85447e-13	5.49393e-12	23.8406	0.414485	0.00720507	0.0297299
105177157	4.1178	3.41126	-0.271984	0.110577	0.212735	5.95839	0.531534	0.000823666	0.00386857	5.61026	0.449726	0.0047466	0.0212582
105178482	6.99553	4.27303	-0.710499	0.000173838	0.000972066	4.22126	-0.730772	0.0144332	0.0431576	4.57817	-0.608402	6.4632e-05	0.000563184
105177151	20.5021	22.3225	0.124933	0.492683	0.636303	16.0581	-0.353544	0.0359578	0.091032	15.3639	-0.413812	0.0271375	0.0851917
105177152	0.0527499	0.370917	2.81823	0.000792889	0.00358319	0.306127	2.53624	0.00505906	0.0180513	0.338353	2.68965	0.00416397	0.0191254
105178483	38.3358	21.5385	-0.829727	0.0210963	0.056655	6.74985	-2.50801	4.73836e-20	2.74497e-18	9.93255	-1.94685	2.01125e-11	6.88992e-10
105178480	76.5196	75.5104	-0.0171389	0.94229	0.966593	59.0553	-0.375393	0.0679766	0.1513	48.7599	-0.648001	0.00208499	0.0108822
105178481	11.8893	18.2378	0.617404	2.94153e-06	2.68396e-05	13.9556	0.230071	0.154674	0.283122	14.2103	0.260745	0.0485526	0.133263
105177150	3.58639	4.90205	0.450281	0.0297255	0.0749908	5.1218	0.512393	0.00613502	0.0212089	3.67565	0.0382907	0.86114	0.923265
105178486	4.09887	11.2862	1.46067	0.000108776	0.000645043	8.48983	1.05105	0.00367421	0.0138428	10.7344	1.39512	0.000436305	0.00290285
105178487	15.5759	19.1727	0.300122	0.0109692	0.032978	19.5765	0.328373	0.00186963	0.00776795	16.799	0.112041	0.279884	0.468511
105177156	13.456	11.6717	-0.205944	0.270221	0.417284	7.82727	-0.783223	4.16377e-05	0.000284107	8.53902	-0.652552	1.56378e-05	0.000164113
105178484	45.2362	53.7642	0.250386	0.041846	0.0989243	36.1779	-0.323351	0.0314628	0.0818853	35.356	-0.352266	0.00864866	0.0344157
105177153	5.50572	5.32473	-0.0479534	0.828995	0.89371	4.35225	-0.339708	0.107049	0.21452	8.1562	0.571676	0.00416364	0.0191254
105165179	41.3136	33.3389	-0.307947	0.324697	0.476729	35.7775	-0.2095	0.138846	0.261092	55.836	0.436038	0.0333539	0.0998702
105165178	30.9757	36.5955	0.24158	0.030066	0.0757278	34.035	0.134074	0.22186	0.368622	29.7005	-0.0580454	0.606768	0.758654
105165173	12.2041	22.1562	0.859103	0.000555471	0.00263877	19.6179	0.683912	0.00569512	0.0199564	18.9907	0.640217	0.00201335	0.0105576
105165172	30.1054	33.3368	0.148131	0.138193	0.25242	47.1596	0.646023	1.47281e-10	2.86294e-09	39.8975	0.408412	0.000333665	0.00229882
105165171	9.7659	20.9399	1.10017	1.29702e-05	0.00010033	24.0133	1.29781	4.3464e-08	5.68285e-07	26.0668	1.42093	2.87775e-08	5.79153e-07
110012193	0.971852	0.0760711	-3.65989	0.00307893	0.0113494	0.0233106	-5.27701	0.000535723	0.00264907	0.223526	-2.1272	0.0238565	0.0772373
105165170	8.88542	16.0767	0.85646	2.41252e-06	2.25115e-05	5.80361	-0.616529	0.0042441	0.0156055	7.09804	-0.320318	0.354296	0.545145
105165177	4.16996	3.55378	-0.227197	0.383831	0.535701	7.30196	0.807575	2.44104e-05	0.000177038	7.82472	0.910506	2.19862e-05	0.000220577
105165176	18.3524	12.7983	-0.519659	0.000648988	0.00301649	19.8009	0.108554	0.443853	0.598487	23.4515	0.357449	0.0200543	0.0674881
105165174	10.4116	10.1346	-0.0378277	0.822402	0.889379	7.89757	-0.400178	0.00410201	0.015146	7.80358	-0.412317	0.00996713	0.0386529
105177185	52.0033	100.315	0.948292	6.84376e-10	1.39714e-08	83.1538	0.675802	6.566e-06	5.48236e-05	79.0764	0.607781	1.92631e-05	0.000196448
105177182	26.7112	25.0643	-0.0913003	0.423311	0.573867	20.3703	-0.392579	0.00110804	0.00499952	17.074	-0.642767	7.18501e-07	1.06561e-05
105177183	2.54742	2.20424	-0.208275	0.380293	0.532379	1.24118	-1.03885	3.42851e-05	0.000238954	1.26372	-1.00551	3.96995e-05	0.000368017
105177188	34.2928	38.2177	0.157143	0.162622	0.285193	42.5359	0.309275	0.0120207	0.0371987	35.1255	0.0371767	0.73896	0.849604
105177189	12.9655	9.01719	-0.523099	0.0700849	0.148863	8.20694	-0.66155	0.0170363	0.0494686	12.1614	-0.0899158	0.688004	0.815657
105177186	71.5502	121.09	0.759148	0.00782795	0.0250003	123.673	0.789292	0.00471571	0.0170109	126.474	0.826101	0.0032001	0.0154158
105177187	15.8502	25.5048	0.686725	3.49581e-06	3.12652e-05	18.0082	0.182951	0.159212	0.289054	19.1928	0.278934	0.0276485	0.0863915
105177181	17.3848	19.5231	0.168444	0.17463	0.30099	16.8926	-0.0431907	0.719223	0.821588	14.6245	-0.247317	0.0242237	0.0781565
105177179	7.8162	10.7742	0.463354	0.00659349	0.0217318	7.88201	0.0108214	0.936061	0.9636	6.31606	-0.304553	0.0141492	0.0511989
105165191	14.602	18.3341	0.328424	0.0864145	0.174847	15.584	0.093179	0.635012	0.758911	21.3268	0.549041	0.0128922	0.047575
105165190	73.4434	39.3066	-0.899085	0.00186072	0.00743054	16.6291	-2.14433	6.95876e-12	1.65175e-10	29.0301	-1.33719	4.54451e-06	5.59504e-05
105177173	13.0836	9.31343	-0.486836	0.0143174	0.0411418	8.90959	-0.555382	0.00433132	0.015854	12.2336	-0.0944816	0.584173	0.74016
105177174	14.9095	11.4692	-0.376085	0.0550762	0.123333	19.6678	0.398105	0.0234521	0.0646417	24.4451	0.71458	0.003343	0.0159607
105177172	35.3975	71.8733	1.0196	0.0322268	0.0801217	20.2071	-0.807422	0.100486	0.204306	35.1612	-0.00362432	0.993811	0.997168
105177177	1.6049	0.661181	-1.28774	0.0393594	0.0940883	0.460872	-1.80429	0.0329151	0.0848772	0.453626	-1.82606	0.0041548	0.0190913
105177178	6.6658	12.7623	0.936426	0.0047844	0.0165192	11.3794	0.769283	6.36472e-05	0.000414353	12.1927	0.874517	2.80986e-05	0.000273141
105177175	8.47938	7.29886	-0.215185	0.107368	0.207703	10.6394	0.326366	0.0160848	0.0471385	9.73819	0.203001	0.132512	0.279658
105177176	21.687	13.6113	-0.67294	0.000285917	0.00149034	15.42	-0.492768	0.0140976	0.0423598	19.6713	-0.1381	0.416472	0.603402
105177170	18.8115	21.0921	0.166247	0.410649	0.562671	29.6094	0.652158	0.000534154	0.00264187	27.0197	0.524339	0.00569315	0.0246077
105165195	38.4243	25.8758	-0.570259	2.52603e-06	2.34494e-05	25.585	-0.588167	4.98907e-06	4.30443e-05	22.7042	-0.756531	7.28991e-06	8.44349e-05
105165194	5.61891	4.60074	-0.285002	0.227858	0.368304	2.88642	-0.962105	0.000287514	0.00154228	3.13455	-0.840485	0.000873529	0.00523047
105165193	18.5305	31.8634	0.783589	2.39944e-07	2.83215e-06	22.4627	0.27699	0.085328	0.180676	17.3988	-0.0867971	0.580115	0.736958
105165199	3.72471	2.14993	-0.792728	0.0172047	0.0479766	1.95649	-0.929226	0.00484727	0.0174237	2.33748	-0.666556	0.0417789	0.118863
105165197	23.3508	30.14	0.369421	0.0185928	0.0510769	33.8047	0.532417	0.00113274	0.0050943	27.7021	0.24924	0.0752306	0.185476
105165196	82.4049	26.0438	-1.65965	1.99138e-05	0.00014578	12.5609	-2.71551	1.83964e-20	1.11253e-18	18.5376	-2.15193	0.00298328	0.01453
105177126	30.7048	43.0667	0.488979	6.20062e-05	0.000396546	45.0527	0.552024	2.6662e-07	2.98992e-06	40.7488	0.410953	0.00201489	0.0105633
105178457	29.5996	28.1015	-0.0732421	0.709096	0.810805	24.0953	-0.297901	0.0764098	0.165859	20.9875	-0.49384	0.00734197	0.0301728
105177127	11.75	14.5938	0.313223	0.013067	0.0382036	20.0069	0.766701	3.46979e-14	1.12944e-12	15.7524	0.42511	0.0121582	0.0453945
105177124	57.0461	153.506	1.42781	3.50992e-09	6.19101e-08	81.1544	0.508572	0.0471306	0.113086	76.0005	0.418374	0.08684	0.205962
105179787	5.07088	2.36559	-1.09259	0.00152485	0.00628493	6.3531	0.324446	0.363517	0.522557	7.986	0.658669	0.0168711	0.0587558
105178455	3.69178	2.4687	-0.577769	0.0123337	0.0363997	2.35756	-0.648453	0.0100574	0.0319858	2.90935	-0.344379	0.197056	0.370018
105177129	4.12192	2.85913	-0.522928	0.188766	0.319261	0.960932	-2.10191	2.42576e-10	4.56738e-09	0.785197	-2.38713	1.33634e-11	4.68736e-10
105179781	13.1734	16.3602	0.314085	0.0333887	0.0823909	10.6839	-0.302877	0.0448399	0.108656	9.4918	-0.468683	0.00454744	0.0205054
105178453	1.83118	1.11155	-0.723672	0.344202	0.496635	0.168384	-3.4434	0.00118995	0.00531584	0.751131	-1.27724	0.159513	0.319599
105177122	19.4098	24.1128	0.312012	0.160829	0.28285	24.2146	0.318356	0.144449	0.268991	29.4409	0.604448	0.00394232	0.0182502
105178451	15.3283	30.3035	0.983139	1.93876e-08	2.95177e-07	26.5127	0.788625	9.10597e-08	1.11394e-06	22.4716	0.554175	8.75754e-05	0.000727707
105177120	2.07534	1.27436	-0.703786	0.00233769	0.00902193	2.42774	0.22391	0.374207	0.531441	2.14656	0.0508576	0.820469	0.89984
105178452	13.1292	16.8506	0.361316	0.00907301	0.0282315	15.295	0.218484	0.156554	0.285625	14.1701	0.112118	0.447384	0.630751
105177121	83.6048	97.4135	0.221335	0.161119	0.28317	92.884	0.150079	0.237621	0.386899	121.147	0.537128	0.000242006	0.00174039
105165148	3.38987	1.66124	-1.03144	0.000698117	0.00320989	2.23706	-0.599777	0.0291665	0.0770096	2.16772	-0.64349	0.0348951	0.103416
105166478	161.997	229.002	0.500942	0.0150135	0.042807	241.95	0.576547	0.00891615	0.0290227	128.856	-0.327578	0.156961	0.316268
105165145	3.78503	2.41679	-0.640046	0.0738464	0.154822	2.04514	-0.888538	0.00840823	0.0276152	4.45172	0.239	0.443137	0.627219
105166476	2.66441	2.50855	-0.0859127	0.727406	0.824314	3.69164	0.468669	0.0456522	0.110194	5.15571	0.952647	0.000143952	0.00112002
105165149	7.34029	10.7704	0.553969	0.000487107	0.00236179	11.1958	0.607228	0.000144001	0.000843392	10.2458	0.482639	0.000841228	0.00505771
105166471	81.1775	100.863	0.314275	0.00107477	0.00466921	87.7331	0.110447	0.240939	0.39086	84.2829	0.0563012	0.605197	0.757215
105166475	13.2702	6.56062	-1.01427	3.92557e-12	1.22229e-10	8.0694	-0.719472	8.25001e-05	0.000520019	8.06313	-0.715528	2.12749e-06	2.8126e-05
105165144	14.6186	15.1161	0.0495107	0.730395	0.826743	17.7981	0.282022	0.041742	0.102566	17.2078	0.236621	0.145847	0.299919
105166474	2.74049	1.94039	-0.494667	0.0416812	0.0985945	2.58524	-0.0858544	0.756643	0.848554	2.01244	-0.442931	0.0803888	0.194937
105166473	39.4912	32.5828	-0.27621	0.00308506	0.0113684	40.7128	0.0426349	0.608961	0.73872	40.6164	0.042766	0.724491	0.840173
105165142	6.64514	5.49203	-0.275089	0.138151	0.25238	10.2944	0.629514	1.28815e-06	1.26248e-05	16.1979	1.28838	1.94227e-18	1.58255e-16
105166472	11.0018	34.7878	1.65947	7.68701e-13	2.66965e-11	29.796	1.43612	2.79278e-09	4.49224e-08	39.3479	1.84058	1.41448e-20	1.42456e-18
105165141	1.23952	2.50914	1.02161	0.0225613	0.0598126	0.552508	-1.16764	0.0651855	0.146598	0.925715	-0.413444	0.812573	0.896045
105177115	16.0993	11.3909	-0.499109	0.000225386	0.00121251	12.1967	-0.40233	0.00354735	0.0134449	11.7116	-0.455068	0.00692746	0.028792
105178446	13.8422	11.5295	-0.26365	0.439809	0.589046	34.5309	1.31871	0.000142378	0.000836239	50.027	1.85634	3.92689e-07	6.1679e-06
105177116	46.7972	58.8455	0.331318	0.00229542	0.00888975	64.1845	0.454513	2.91111e-05	0.000206773	57.5486	0.301182	0.00275964	0.0136822
105179776	17.6845	30.9267	0.807962	1.73002e-06	1.66257e-05	38.0944	1.10562	1.31182e-07	1.55531e-06	26.6891	0.597112	0.0038848	0.0180267
105177113	23.3725	31.9267	0.449582	0.043712	0.102275	29.3647	0.328634	0.0753577	0.164322	22.3506	-0.0603333	0.781335	0.87697
105178444	39.5468	34.3766	-0.200942	0.310002	0.460773	24.8835	-0.668654	0.00264442	0.0104686	26.5297	-0.571431	0.00699546	0.0290181
105177114	13.6513	9.74699	-0.485555	0.00274963	0.0103384	11.6582	-0.229725	0.150499	0.277344	9.54393	-0.514346	0.000965594	0.00569742
105177119	15.3078	24.6213	0.685658	7.22181e-05	0.000452727	18.84	0.298136	0.0318936	0.0828179	19.1793	0.327329	0.0059128	0.0253239
105177117	0.0520378	0.243655	2.23286	0.120229	0.226917	1.72799	5.05406	2.12111e-07	2.42631e-06	2.5147	5.60238	2.87599e-08	5.79153e-07
105178448	1.24155	1.47709	0.253535	0.403143	0.554978	2.30771	0.894985	0.00314674	0.0121323	1.48726	0.265758	0.396706	0.584853
105178449	134.331	109.442	-0.294432	0.0122046	0.0360729	150.824	0.165322	0.131076	0.249996	134.025	-0.000806454	0.994196	0.997447
105177118	2.50914	2.09117	-0.260104	0.360152	0.512841	4.37425	0.80198	0.000230939	0.00127025	3.90786	0.64083	0.0513995	0.139004
105177111	184.496	152.576	-0.274091	0.0908425	0.181925	114.442	-0.689525	0.000289741	0.00155245	176.138	-0.063357	0.670918	0.804192
105177112	2.20011	4.6528	1.08164	3.69795e-07	4.22055e-06	1.46594	-0.586893	0.0933054	0.193044	1.7416	-0.329804	0.227697	0.408153
105178441	209.023	147.625	-0.500483	7.66925e-06	6.26701e-05	213.463	0.0284202	0.827027	0.894856	188.059	-0.14996	0.22045	0.399045
105177110	19.0951	23.1927	0.281571	0.0562415	0.125357	27.2651	0.512171	1.18611e-05	9.29351e-05	20.8818	0.131152	0.223837	0.403453
105165137	11.5136	0.509893	-4.49332	0.000100767	0.000604424	0.515442	-4.48483	0.00135696	0.00593185	4.60044	-1.32653	0.304343	0.494751
105165136	4.8209	1.3262	-1.86309	5.82677e-05	0.000374781	1.00156	-2.26772	1.44001e-06	1.39899e-05	2.12203	-1.18233	0.00770458	0.0313175
105165135	31.9078	2.88953	-3.46851	7.01955e-68	2.74663e-64	4.51233	-2.82317	1.20568e-33	2.03006e-31	3.63138	-3.12986	2.59556e-50	2.90035e-47
105166466	18.8671	13.7458	-0.456334	0.000245912	0.00130706	18.4865	-0.0313161	0.812221	0.885757	19.1971	0.0273722	0.84039	0.910489
105165134	7.42634	0.500668	-3.88603	4.04074e-12	1.25482e-10	0.259467	-4.84038	1.49895e-20	9.11208e-19	1.8477	-1.9983	0.000133103	0.00104952
105166465	1.67612	16.1016	3.26416	1.88057e-05	0.000138663	1.39895	-0.26623	0.651528	0.771015	7.17923	2.09501	0.00421371	0.0193274
105166469	22.2123	13.383	-0.729489	4.12604e-05	0.000277001	14.4067	-0.626711	0.000148926	0.00086876	17.4412	-0.347374	0.0413912	0.118018
105166460	7.41465	2.12267	-1.80743	5.18026e-09	8.85775e-08	0.865099	-3.09879	1.37481e-15	5.30085e-14	1.08962	-2.75732	8.73382e-16	5.16242e-14
105167793	49.8757	102.811	1.04479	8.9495e-07	9.264e-06	110.707	1.14853	2.79501e-12	7.0112e-11	112.617	1.17767	7.31754e-12	2.65399e-10
105167795	16.7458	7.7721	-1.10306	0.0748471	0.156291	0.384912	-5.44352	7.70268e-16	3.03491e-14	2.11404	-2.98974	0.0132101	0.0484961
105166464	17.1435	23.5053	0.456277	6.03881e-06	5.09425e-05	16.1675	-0.0860785	0.424747	0.581558	17.0999	-0.000866746	0.995809	0.998105
105165133	20.9019	20.8354	-0.00433163	0.977844	0.987774	40.5315	0.954395	9.23685e-13	2.50497e-11	33.2675	0.673244	2.19202e-05	0.000220021
105165132	1.3647	1.12489	-0.273095	0.579281	0.709572	0.403162	-1.7616	0.000253651	0.00137928	1.6136	0.237459	0.690767	0.817343
105166461	117.15	191.901	0.712302	0.000554134	0.00263295	77.2856	-0.600529	0.00602996	0.0209074	114.203	-0.0326928	0.881207	0.935256
105167791	5.67429	10.3159	0.860753	0.0431554	0.101245	21.6664	1.93121	2.75208e-23	2.1614e-21	22.4669	1.98652	1.16753e-20	1.19119e-18
105165130	90.5797	83.904	-0.108737	0.483874	0.628766	70.1515	-0.370174	0.011853	0.0367671	58.3969	-0.631273	4.71455e-05	0.000427149
105177148	18.669	22.9572	0.299451	0.00282248	0.0105683	24.7892	0.407662	7.37342e-06	6.07418e-05	21.0537	0.176143	0.126497	0.270561
105177149	19.2578	24.3695	0.340927	0.00484693	0.0167087	23.889	0.309574	0.00272471	0.0107392	21.5472	0.164829	0.162932	0.324234
105177147	22.7707	11.4052	-0.99707	7.86784e-09	1.29532e-07	24.548	0.107527	0.591209	0.724092	33.7706	0.572013	0.0019028	0.0100475
105178478	14.7027	7.30107	-1.00728	2.47476e-05	0.000176007	7.26607	-1.0193	2.50599e-05	0.000181075	10.2689	-0.514641	0.0592633	0.154863
105178471	6.43249	6.24415	-0.0394014	0.915353	0.95062	24.4243	1.92307	4.96098e-08	6.39707e-07	25.7084	1.99979	1.8933e-08	3.94918e-07
105178472	109.903	77.9023	-0.495688	0.000133942	0.000772431	98.6161	-0.157937	0.219109	0.365167	96.5591	-0.18449	0.110994	0.246204
105177141	20.912	14.0357	-0.573293	0.0219187	0.0584622	19.312	-0.117474	0.5994	0.730872	16.3612	-0.35088	0.132966	0.280365
105178470	18.199	13.7047	-0.409434	0.0264739	0.0681351	16.5754	-0.136419	0.384751	0.541572	18.604	0.0344564	0.842511	0.911833
105177144	9.27694	4.3796	-1.0805	2.42142e-09	4.42739e-08	5.08132	-0.869832	3.43212e-05	0.000239135	5.5355	-0.745086	0.000137262	0.00107581
105177145	13.6898	7.08629	-0.948874	6.96745e-09	1.16258e-07	8.75432	-0.646676	0.0148713	0.0442864	13.0226	-0.0700417	0.72801	0.842547
105177142	15.1809	11.1622	-0.441085	0.0243922	0.0636708	11.3126	-0.425422	0.0263505	0.071082	10.4977	-0.531795	0.0419112	0.119095
105178474	18.2174	14.4452	-0.333402	0.00814397	0.0258373	18.5544	0.0249615	0.831292	0.897728	14.4489	-0.332362	0.00499999	0.0221879
105165169	32.0387	36.5984	0.192935	0.0649521	0.140416	40.0049	0.31878	0.00118818	0.00531009	41.9107	0.389277	0.0029654	0.014473
105165168	17.6948	6.72117	-1.39778	0.000153382	0.000869587	0.383398	-5.52942	3.49834e-44	1.02344e-41	1.34922	-3.70465	1.54677e-28	3.52393e-26
105165167	190.037	428.483	1.17142	0.00491762	0.016906	201.057	0.0819991	0.838724	0.902422	219.024	0.210359	0.614596	0.764814
105165162	7.71626	7.03264	-0.133301	0.426185	0.576523	7.97278	0.0462679	0.788645	0.869527	5.7514	-0.418827	0.038518	0.111629
105166492	26.4643	8.03045	-1.72064	6.65098e-25	9.63858e-23	18.2204	-0.540445	0.000179472	0.00102298	27.4752	0.0558603	0.717352	0.835487
105165161	36.248	40.4664	0.159814	0.138083	0.252298	42.0318	0.21199	0.037187	0.0936035	42.3328	0.226005	0.0950946	0.220546
105166490	40.0821	31.8096	-0.331938	0.0229282	0.0605633	38.8193	-0.047834	0.655715	0.774633	35.0424	-0.19122	0.0738146	0.182881
105165165	7.47377	7.29418	-0.035203	0.834385	0.897696	9.5397	0.350065	0.0300128	0.078804	7.64092	0.0343244	0.854795	0.919296
105166496	64.9632	97.6288	0.585543	0.251085	0.394612	88.8594	0.453402	0.374387	0.531587	133.779	1.04836	0.0368968	0.108063
105165163	14.3438	16.8012	0.229061	0.0113999	0.0340492	17.2387	0.263602	0.0336932	0.0864692	18.8503	0.39678	0.000626826	0.00393923
105166494	21.0572	23.7963	0.177427	0.165014	0.288462	24.2446	0.202192	0.114083	0.225373	26.0582	0.309973	0.0282109	0.0877747
105177137	24.9491	61.347	1.29899	1.70287e-18	1.27319e-16	42.0767	0.752995	5.06324e-13	1.42257e-11	36.1249	0.536044	0.00266668	0.0133084
105177138	26.1352	212.982	3.02853	3.28259e-28	6.88084e-26	372.647	3.83131	1.36406e-62	1.06415e-59	188.536	2.853	1.21408e-28	2.82074e-26
105178469	4.87275	2.90267	-0.74695	9.54717e-05	0.000577083	2.74969	-0.827419	0.000375169	0.00194038	4.33738	-0.166739	0.439271	0.623627
105178467	6.05926	2.69648	-1.16735	0.000109553	0.000648836	2.52573	-1.26497	0.00968028	0.031031	5.99784	-0.0115246	0.959885	0.980143
105177136	14.1401	13.5911	-0.0570615	0.701207	0.805	18.06	0.351346	0.0152975	0.0452793	19.0004	0.429007	0.00483452	0.0215921
105178460	21.8353	24.2523	0.152806	0.156877	0.277528	21.3304	-0.0352373	0.79906	0.876303	26.7759	0.297137	0.00472202	0.0211787
105178461	12.2261	6.82713	-0.839438	3.78794e-05	0.000257319	8.27462	-0.565359	0.0179644	0.0517133	8.09495	-0.59249	0.00250063	0.0126356
105177133	8.80533	9.87124	0.167217	0.356897	0.509664	15.4084	0.806331	6.50682e-08	8.18739e-07	11.9733	0.447044	0.0493321	0.134922
105178464	52.8465	43.9577	-0.26565	0.416768	0.56782	30.1945	-0.807982	0.000308195	0.00163597	16.8588	-1.64557	3.21093e-08	6.38541e-07
105177134	1.92826	7.61441	1.98053	1.24176e-07	1.58871e-06	9.02201	2.22719	1.77275e-10	3.41195e-09	10.2591	2.41736	8.29608e-13	3.47635e-11
105178462	11.3877	2.14703	-2.40987	8.16195e-06	6.60069e-05	5.99445	-0.92435	0.0676071	0.150822	6.30132	-0.846822	0.106689	0.2393
105178463	28.7367	12.2972	-1.2254	4.40087e-06	3.84373e-05	9.5306	-1.5923	1.17645e-08	1.71443e-07	5.68554	-2.33285	6.05809e-16	3.67336e-14
105177132	8.6459	8.29905	-0.0584554	0.835894	0.898589	5.48612	-0.658673	0.0123955	0.0381466	7.38779	-0.225717	0.417562	0.604249
105166489	19.8225	55.9134	1.49675	3.93458e-18	2.78229e-16	58.5481	1.56143	2.60282e-17	1.18284e-15	37.8111	0.934586	9.05367e-09	2.0005e-07
105165158	63.22	120.955	0.936872	0.00184096	0.00736288	57.1191	-0.146915	0.611637	0.740852	66.9569	0.0873929	0.786846	0.880125
105165157	79.0195	79.5058	0.0100689	0.921923	0.954657	74.1963	-0.0925064	0.434621	0.590731	64.4078	-0.292986	0.0111112	0.0422481
105165156	5.46148	2.57066	-1.08241	9.16873e-08	1.20929e-06	3.12196	-0.808677	0.000122577	0.000734456	3.21389	-0.760443	2.3546e-05	0.000233726
105166487	5.94133	8.27861	0.479466	0.0015191	0.00626451	6.58218	0.146249	0.358952	0.518191	7.95454	0.422444	0.00979604	0.0380712
105166482	12.6256	33.6122	1.41287	1.73536e-15	8.95408e-14	13.5413	0.10007	0.553773	0.693186	14.4004	0.194015	0.352222	0.54298
105166481	0.0171172	0.290139	3.97678	0.0274404	0.0701916	0.0397763	1.11279	0.771263	1	0.161996	3.15047	0.195223	0.367841
105165150	12.0723	13.1509	0.124161	0.625374	0.746791	10.4174	-0.215132	0.374087	0.531386	8.42662	-0.516814	0.0241065	0.0779071
105166480	0.837831	2.22725	1.41141	1.45757e-05	0.000111391	1.97626	1.23773	0.0005882	0.00288057	1.41726	0.763832	0.0368168	0.107885
105165155	61.2699	115.239	0.911414	2.85468e-05	0.000200897	55.6981	-0.138299	0.545461	0.685789	57.9174	-0.0773004	0.716223	0.834796
105166485	2.01626	4.19743	1.05764	1.23163e-06	1.23043e-05	7.03187	1.80142	3.14786e-17	1.41951e-15	4.18172	1.05615	0.000134834	0.00106033
105166484	19.557	27.5442	0.494249	0.00714618	0.0231888	35.7098	0.867711	5.53957e-06	4.70965e-05	19.8776	0.0265375	0.906944	0.951294
105165153	5.50843	3.94831	-0.477379	0.0496758	0.113502	2.42629	-1.18518	4.98971e-06	4.30443e-05	3.04647	-0.852967	0.0017417	0.00930766
105166483	0.195577	1.31224	2.74229	0.000294709	0.00152948	0.649344	1.72956	0.0698733	0.154654	0.805228	2.04232	0.000567163	0.00361561
105155778	212.846	246.91	0.214999	0.0166559	0.0466401	178.51	-0.25491	0.0313583	0.0817	193.429	-0.135077	0.19184	0.363713
105155777	6.87322	3.17385	-1.1122	1.50048e-06	1.4623e-05	3.27411	-1.07022	4.7427e-06	4.11711e-05	3.0607	-1.16775	6.19843e-07	9.32985e-06
105178411	68.042	18.8803	-1.8508	1.14956e-10	2.72059e-09	1.34262	-5.66462	3.15491e-66	4.10209e-63	4.20211	-4.0074	1.45028e-46	1.26046e-43
105155779	67.3102	63.5187	-0.082577	0.510366	0.651861	41.3657	-0.703943	1.74217e-07	2.02351e-06	44.1261	-0.606738	6.4965e-08	1.21472e-06
110012103	4.0913	2.58944	-0.656244	0.0678667	0.145189	2.22101	-0.883892	0.0410982	0.101398	2.46662	-0.730543	0.025368	0.0809108
105155774	126.259	175.4	0.474422	0.00886108	0.0276859	144.009	0.188834	0.203153	0.345436	201.75	0.680037	0.00023887	0.00172048
110012104	0.575147	2.89584	2.33335	0.0104631	0.0317509	0.142927	-2.0045	0.170055	0.302821	0.67282	0.234651	0.834922	0.907134
105155776	4.06202	1.55811	-1.37512	0.0131273	0.0383377	2.83118	-0.519726	0.347188	0.506047	2.91653	-0.477247	0.385823	0.574948
105155775	14.9097	22.3781	0.58702	1.47994e-05	0.000112807	22.2637	0.576668	1.98846e-05	0.000146715	15.7693	0.0831078	0.506135	0.681722
105178416	8.03034	4.17852	-0.943989	0.0202279	0.0547468	7.10388	-0.179799	0.633342	0.758041	4.50938	-0.83319	0.0178598	0.0615595
105155770	14.9741	12.3206	-0.278926	0.491912	0.635762	6.47185	-1.21181	6.30982e-06	5.28543e-05	5.68337	-1.39708	2.81479e-06	3.64323e-05
110012109	0.785036	0.395475	-0.978448	0.0148323	0.042383	0.361016	-1.12072	0.0071866	0.0241799	0.314415	-1.31238	0.00126797	0.00714216
105166429	4.98577	5.55429	0.154823	0.449041	0.597931	5.52779	0.147613	0.393103	0.550251	7.37923	0.567958	0.00120062	0.00681513
105179741	3.35462	1.78253	-0.908967	0.000306982	0.0015878	2.99743	-0.163078	0.49646	0.644505	2.23217	-0.587058	0.0329301	0.0989675
105167767	36.1518	64.1105	0.825086	0.0361434	0.0878496	49.2653	0.447041	0.239016	0.388468	70.9253	0.977725	0.00948062	0.0370787
105165103	0.0240276	0.231295	3.25471	0.0331246	0.0819115	0.313151	3.67943	0.0055794	0.0196243	0.207537	3.10306	0.0492539	0.134788
105167768	28.9559	31.2199	0.108629	0.344438	0.496858	27.0249	-0.100823	0.390153	0.547156	35.0899	0.279912	0.0231231	0.0753516
105167769	7.29633	7.771	0.0883638	0.705283	0.808177	11.3359	0.632909	0.00425943	0.0156422	10.4892	0.523627	0.0158411	0.055893
105166432	1.21931	0.588136	-1.05201	0.0200712	0.054425	0.53006	-1.20303	0.0178222	0.0513938	1.44044	0.248145	0.647598	0.787018
105167763	2.58004	0.538949	-2.25795	8.00371e-08	1.07421e-06	0.693964	-1.89482	8.11728e-05	0.000512897	2.07652	-0.313237	0.277763	0.466437
105165108	2.29431	5.0832	1.14718	6.76325e-07	7.21731e-06	3.83238	0.739372	0.00165161	0.00698798	2.6387	0.204658	0.428134	0.613859
105166439	5.68703	3.37798	-0.748077	0.000100604	0.00060377	4.99076	-0.189514	0.240143	0.389784	5.08124	-0.159629	0.287681	0.476747
105165107	4.46993	2.96694	-0.593547	0.00706224	0.0229736	6.95021	0.635618	0.00151019	0.00649	6.91395	0.631794	0.000319284	0.0022147
105166438	197.422	115.665	-0.767818	0.150323	0.26897	19.4447	-3.3469	3.10368e-06	2.80457e-05	10.7937	-4.19373	2.29114e-07	3.7942e-06
105167765	8.62469	11.3362	0.394008	0.0121462	0.0359275	12.3586	0.516761	0.000289331	0.00155132	12.1628	0.498835	0.00132635	0.00742091
105166437	2.66194	1.37808	-0.947641	0.0224241	0.05956	2.83972	0.0927464	0.844861	0.906733	1.61352	-0.713979	0.124538	0.26757
105165106	7.51463	5.18962	-0.531058	0.058116	0.128582	4.03453	-0.899246	0.00197124	0.00814672	3.26006	-1.20201	8.28383e-05	0.00069474
105167760	7.81779	3.81941	-1.03381	0.00393852	0.0140204	5.50194	-0.506875	0.108445	0.216604	4.57149	-0.77051	0.0200918	0.0675658
105167761	9.99456	43.6061	2.12235	0.00935016	0.0289407	26.6111	1.4145	0.0618327	0.140428	47.4166	2.25371	0.00541362	0.023639
105167762	6.93182	11.5071	0.731301	0.00774318	0.0247834	12.4711	0.846311	0.000624813	0.00304015	9.51601	0.460522	0.0460562	0.128234
105165100	0.113191	3.56713	4.99961	2.67823e-08	3.957e-07	5.60281	5.65219	8.46972e-14	2.61167e-12	2.98994	4.75518	9.7981e-13	4.06942e-11
105166431	42.8817	34.2785	-0.320999	0.147292	0.264613	17.0788	-1.32992	6.48304e-13	1.79774e-11	18.3146	-1.22499	2.06481e-10	5.90888e-09
105166430	15.0906	21.3424	0.500713	1.55566e-05	0.000117737	23.0383	0.609327	6.98406e-07	7.22293e-06	20.6964	0.458729	0.000332407	0.0022915
105155789	25.8545	27.6024	0.09525	0.512691	0.653799	30.8057	0.251452	0.0257428	0.0696867	28.9066	0.163491	0.307127	0.49752
105179732	4.88534	1.87945	-1.38141	0.00263827	0.00999978	1.9945	-1.29232	0.00134734	0.00589407	3.64072	-0.418707	0.338615	0.530085
110012114	43.2797	36.8035	-0.233382	0.180212	0.308618	15.7572	-1.45803	5.38684e-10	9.68307e-09	32.9748	-0.388276	0.046029	0.128173
105178401	65.0464	74.809	0.203852	0.341035	0.493538	55.0876	-0.241815	0.24306	0.393346	40.873	-0.668098	0.00210959	0.0109715
105178406	28.5361	38.181	0.420944	0.00244929	0.00938962	23.5479	-0.278854	0.0119848	0.0371022	26.3887	-0.110504	0.339215	0.530704
110012115	2.22966	3.99762	0.840551	0.0387122	0.0929005	2.08268	-0.0988079	0.789763	0.869992	3.43382	0.630011	0.162711	0.323987
105155787	16.8337	12.052	-0.48012	0.00475411	0.0164329	21.7003	0.365307	0.0269379	0.0723727	27.3584	0.702879	4.33833e-06	5.36654e-05
105178404	0.208931	0.0945332	-1.17056	0.344733	0.497101	0.0989659	-1.08376	0.452049	0.605543	0	-4.61573	0.0175088	0.0605421
105155781	89.8419	73.9162	-0.28006	0.0256912	0.0664923	75.9773	-0.243237	0.055304	0.128241	80.682	-0.15315	0.333747	0.525013
105155780	10.0854	13.8117	0.453812	0.00153548	0.00632096	11.3291	0.166005	0.270625	0.424568	9.63652	-0.0633722	0.635778	0.779068
105166419	4.66892	0.662846	-2.81988	1.29976e-09	2.50736e-08	1.39713	-1.74272	0.000316389	0.00167491	1.36813	-1.77893	0.000718708	0.00443354
105155783	7.55227	5.94179	-0.34245	0.312209	0.462969	6.68645	-0.178165	0.579027	0.714517	12.7641	0.757342	0.0348603	0.103339
105155782	128.175	86.7561	-0.561897	2.6608e-06	2.45838e-05	99.0606	-0.372737	0.0110028	0.0345419	101.148	-0.338395	0.00598829	0.0255539
105166418	230.752	163.445	-0.49622	7.33503e-06	6.03591e-05	179.726	-0.362115	0.00157425	0.00671718	174.06	-0.404018	0.00143278	0.00791097
105167757	12.7051	16.6915	0.394955	0.00705037	0.0229508	19.358	0.606149	1.75096e-05	0.000130967	16.4049	0.370789	0.0107946	0.0412687
105167758	1.37984	2.22759	0.691461	0.00541504	0.0183925	1.73181	0.324787	0.254897	0.407347	1.07605	-0.359011	0.132879	0.280207
105166422	3.86221	2.81845	-0.454554	0.0474722	0.10934	4.63056	0.259307	0.343342	0.501953	4.30297	0.157116	0.508409	0.682982
105166421	0.155557	0.0772299	-0.987708	0.520387	0.66049	0.129204	-0.273174	0.844804	0.906713	0.433378	1.47481	0.0280022	0.0872875
105167752	23.8826	52.2904	1.13142	9.83863e-13	3.36617e-11	56.2673	1.23566	1.16795e-14	4.03762e-13	86.5709	1.86165	3.2221e-29	8.04359e-27
105167753	62.0377	52.3043	-0.245092	0.0199986	0.0542596	54.7935	-0.180952	0.179356	0.314974	67.4784	0.123991	0.325458	0.51683
105166427	7.60863	7.82688	0.0379909	0.876966	0.926118	15.4167	1.01783	1.4406e-06	1.39899e-05	8.91296	0.229519	0.30032	0.490453
105166425	26.9007	41.6719	0.631832	5.31383e-05	0.000346055	34.0644	0.339501	0.0116956	0.036376	29.3907	0.131283	0.388716	0.577682
105167750	839.145	889.678	0.0854114	0.666245	0.778142	978.353	0.220012	0.104198	0.209938	1154.91	0.463355	0.000271075	0.00192119
105178435	25.4116	18.637	-0.445983	7.67571e-06	6.2701e-05	25.5116	0.00399994	0.973008	0.984408	21.649	-0.228575	0.0123405	0.0459581
105179767	0.538025	0.812344	0.59931	0.362593	0.515228	1.97862	1.87781	1.28226e-05	9.9404e-05	1.0174	0.918299	0.0357127	0.105334
105179766	7.24608	10.9327	0.593997	0.00429487	0.0150989	16.1041	1.15152	2.76807e-08	3.76432e-07	12.2173	0.756809	0.00362285	0.017074
105177105	28.4685	19.734	-0.527079	0.0463796	0.107308	19.8223	-0.523247	0.00944503	0.0304018	20.0999	-0.50034	0.031453	0.0954822
105155799	19.8825	20.6437	0.0538559	0.844327	0.904057	30.4822	0.61563	0.0325196	0.0840795	29.1777	0.554486	0.0857289	0.204007
105178436	68.675	58.7218	-0.224495	0.328308	0.48062	75.608	0.136248	0.563834	0.701987	49.0105	-0.484728	0.0233377	0.0759032
105178433	0.298688	0.0308185	-3.29407	0.0147133	0.0420992	0.501387	0.743058	0.415172	0.57173	0.347009	0.214212	0.861257	0.923349
105179765	1.35196	1.95925	0.538664	0.0479058	0.110112	2.53624	0.906719	0.00610011	0.0211131	2.64091	0.970585	0.00134744	0.00751223
105177102	12.9163	14.4446	0.161791	0.119648	0.226056	15.6646	0.276992	0.00667424	0.022747	13.288	0.0442391	0.690186	0.816902
105178434	57.3463	48.6364	-0.236493	0.0377521	0.0909591	57.4155	6.40219e-05	0.99953	0.999778	46.6504	-0.295703	0.00758843	0.0309795
105177103	22.7267	23.5375	0.0520815	0.646801	0.763946	20.8485	-0.126251	0.400636	0.557365	18.07	-0.328069	0.0234802	0.0762381
105155796	93.976	157.317	0.74345	0.000126052	0.000733592	101.38	0.108691	0.552674	0.692292	99.6264	0.0886349	0.725526	0.840999
105177109	22.4203	41.8662	0.902511	4.04413e-09	7.05903e-08	35.9149	0.677741	2.39118e-05	0.000174015	39.7008	0.826002	2.61513e-07	4.29738e-06
110012127	0.435522	1.82986	2.06817	0.0162489	0.0456694	1.62689	1.89183	0.0240273	0.0658936	1.82933	2.06495	0.0122623	0.0457104
105155795	6.75954	7.57093	0.164837	0.464123	0.611434	10.9833	0.69746	0.00607663	0.0210474	11.0574	0.711337	0.00266752	0.0133098
105178437	13.4275	23.5936	0.813132	0.0049315	0.0169512	13.9466	0.0548743	0.863985	0.919457	19.0414	0.507893	0.054916	0.146259
110012128	15.9129	28.0023	0.814808	0.00682091	0.0223433	19.6062	0.301234	0.259697	0.412875	18.4445	0.216674	0.340505	0.531888
105177106	0.495811	1.1302	1.19563	0.021547	0.0576148	0.135517	-1.87022	0.0270076	0.0725119	0.270391	-0.877299	0.257673	0.444078
105179769	0.370228	0.311534	-0.241698	0.610861	0.73488	0.703514	0.927155	0.0243228	0.0665167	0.446455	0.269739	0.550378	0.716078
105178438	171.217	141.019	-0.278861	0.0240678	0.062971	150.457	-0.187758	0.118646	0.231883	144.347	-0.243622	0.0464506	0.129026
105155797	4.56878	4.44098	-0.0414716	0.828278	0.893346	6.12943	0.422237	0.0254812	0.0691434	5.82833	0.35297	0.107479	0.240682
105155792	3.16606	2.13425	-0.566008	0.047566	0.109524	3.83358	0.274859	0.258156	0.411152	2.94076	-0.104335	0.690362	0.817029
105155791	7.10907	3.30932	-1.09729	0.00140099	0.00583589	6.79006	-0.0691021	0.773236	0.859108	5.37127	-0.40123	0.275979	0.464271
105179763	17.6054	18.5855	0.0791143	0.457466	0.606023	22.7132	0.366245	0.00099231	0.00455194	22.1713	0.335779	0.00375389	0.0175546
105179762	14.9041	10.5932	-0.491652	0.00860176	0.0270514	14.2466	-0.0670555	0.71265	0.81663	13.1814	-0.175026	0.365257	0.555274
105178432	0.0707145	0.415146	2.58071	0.0325059	0.0806394	0.37831	2.43048	0.104333	0.210152	0.369614	2.40445	0.181174	0.349337
105177101	6.53612	7.37822	0.175966	0.236945	0.379064	8.14661	0.316421	0.00896021	0.029154	8.54221	0.38935	0.00104306	0.00605701
105155790	8.35372	16.4504	0.977381	0.000124363	0.000725562	17.7336	1.08557	7.33701e-06	6.04845e-05	17.3737	1.06056	2.59277e-05	0.000254131
105179761	9.82485	13.3663	0.4448	0.000592452	0.00279129	12.861	0.38659	0.00209159	0.00857598	10.7854	0.137072	0.243826	0.427369
105165126	11.3515	30.8279	1.44222	6.83768e-18	4.69381e-16	19.9461	0.812429	3.02363e-06	2.74177e-05	16.9435	0.582112	0.00269602	0.0134193
105166456	25.9752	29.9485	0.205817	0.0504225	0.11474	32.2805	0.312109	0.0102532	0.0325157	32.0888	0.307526	0.0046331	0.0208357
105166455	15.7231	8.59203	-0.869428	0.00144483	0.00599616	23.5197	0.578253	0.0337386	0.0865525	25.256	0.685397	0.0086741	0.0344994
105166454	1.98242	4.13023	1.05831	7.99398e-08	1.07365e-06	3.81696	0.942531	2.27275e-07	2.58839e-06	2.96098	0.581732	0.00576815	0.0248815
105167785	2.18646	0.770334	-1.51197	0.0823509	0.168504	6.22328	1.50859	0.0083899	0.0275783	5.935	1.44093	0.239949	0.422975
105165129	1.92646	4.13363	1.10672	0.024752	0.0645026	3.36217	0.80312	0.0812334	0.173974	3.44048	0.839625	0.0615958	0.159467
105165128	226.763	135.493	-0.741259	0.00561647	0.0189505	177.23	-0.357278	0.0891315	0.186586	198.209	-0.192106	0.349941	0.540742
105166459	40.6194	46.3015	0.190039	0.0577813	0.128059	48.7915	0.26313	0.0163782	0.0478487	42.7904	0.0775072	0.491656	0.669367
105165127	4.5143	9.99688	1.14936	6.56207e-14	2.68862e-12	8.72446	0.949684	2.43348e-11	5.31775e-10	6.60212	0.55223	0.000453663	0.00300283
105166458	0.686663	0.140737	-2.29047	0.0835209	0.170388	0	-5.31975	0.00251197	0.0100324	0.126269	-2.4802	0.108765	0.2426
105167788	0.220984	0.325227	0.571071	0.525073	0.664105	0.0209094	-3.28206	0.060217	0.137481	0	-4.33047	0.024508	0.0787922
105167782	1.20854	1.41047	0.218026	0.479384	0.625076	1.8639	0.622625	0.0323028	0.0836629	2.29885	0.926822	0.000317289	0.00220346
105167783	186.477	224.007	0.264963	0.156487	0.277103	131.441	-0.505503	0.00022932	0.00126223	151.334	-0.297474	0.0875864	0.207355
105167784	0.124826	0.0511301	-1.2596	0.249498	0.392881	0.0789857	-0.655176	0.54351	0.684366	0.0152535	-3.04775	0.0365398	0.107234
105165122	13.0934	16.29	0.315773	0.0173764	0.0483463	17.0184	0.376725	0.00548029	0.0193164	18.7507	0.520486	0.00706108	0.0292675
110012120	0.636039	1.04914	0.719353	0.00779431	0.0249131	0.409981	-0.637577	0.0755731	0.164643	0.241631	-1.39696	0.000171242	0.0012996
110012121	8.75524	11.6726	0.417302	0.238276	0.380401	1.75505	-2.32128	8.19616e-13	2.24617e-11	2.3276	-1.90514	5.91668e-06	7.0621e-05
105179756	1.4358	1.59422	0.154246	0.511361	0.652671	2.48879	0.79133	0.000435713	0.00221539	2.11804	0.561751	0.0223731	0.073366
105178425	0.0650797	0.260449	2.01453	0.064435	0.139565	1.93892	4.9107	4.75228e-09	7.42968e-08	5.34344	6.37609	3.14396e-16	2.00479e-14
105179753	0.346653	1.0681	1.63253	0.0347704	0.0850849	0.655919	0.922623	0.329548	0.488003	0.362628	0.0798938	0.929145	0.964621
105178426	16.5005	11.6153	-0.506819	0.00257279	0.0097943	15.1589	-0.12376	0.510948	0.656505	13.6494	-0.27017	0.185746	0.355465
110012139	70.2383	49.9829	-0.491095	0.0161625	0.0454905	48.5476	-0.535225	0.0047864	0.0172313	74.9742	0.0963071	0.598007	0.751585
105179757	2.22507	4.44407	1.00131	7.27386e-05	0.000455625	3.22614	0.535817	0.0404259	0.100183	3.16886	0.515076	0.0382017	0.110959
105178427	2.162	0.286267	-2.92149	0.00369811	0.013314	0.0331527	-6.02059	6.54705e-06	5.47044e-05	0	-8.54459	0.000155962	0.00120033
105178420	3.79706	1.83856	-1.03777	0.0201675	0.0546105	2.43738	-0.641609	0.145636	0.270664	3.17463	-0.259901	0.513082	0.686979
105165115	224.29	418.725	0.9008	1.33916e-06	1.32155e-05	387.423	0.787587	1.21834e-05	9.50469e-05	394.668	0.819033	1.92121e-05	0.000196014
105166445	0.667528	0.12166	-2.44995	0.0133624	0.0389122	0.0738596	-3.17679	0.00560788	0.0197008	0.15018	-2.13327	0.0776358	0.190008
105165114	27.2008	27.8983	0.0373052	0.809951	0.881599	32.1643	0.240248	0.108167	0.216297	33.6269	0.308325	0.0224897	0.0736556
105166444	38.6809	55.7655	0.528817	0.00015024	0.000853625	38.6514	-0.0023115	0.985391	0.991817	31.8963	-0.27501	0.0576785	0.151804
105166443	5.51615	6.65789	0.269661	0.177388	0.304603	7.1992	0.381596	0.028269	0.0753282	5.78226	0.0698043	0.726785	0.841804
105165119	16.4974	19.6248	0.251301	0.023341	0.0614394	18.3434	0.152024	0.168811	0.301246	17.0927	0.0544329	0.657018	0.794312
105166449	5.10647	3.66937	-0.476936	0.0177155	0.0491094	5.95722	0.221269	0.223715	0.371019	5.06577	-0.00927183	0.960912	0.980445
105165118	40.4504	33.3362	-0.27868	0.0856912	0.173799	21.5935	-0.906732	2.80953e-08	3.80742e-07	27.7862	-0.538819	0.000631447	0.00396297
105167775	0.59425	0.854139	0.525497	0.418109	0.568842	0.161237	-1.88085	0.0216037	0.0603606	0.770821	0.378971	0.495874	0.672884
105166448	169.012	332.138	0.975645	7.3146e-05	0.000457689	349.972	1.04886	5.96864e-12	1.42541e-10	284.953	0.757056	1.84678e-07	3.12899e-06
105165117	1.39632	0.651562	-1.09524	0.010628	0.0321638	0.13577	-3.36197	7.85228e-09	1.17578e-07	0.419598	-1.73044	0.000199337	0.00147704
105167776	48.337	55.1877	0.193464	0.514942	0.655993	25.366	-0.931576	0.000113446	0.000687493	48.1832	-0.00153477	0.995203	0.997839
105167777	35.3618	111.834	1.66254	7.7395e-26	1.27063e-23	100.516	1.50578	1.90445e-25	1.79003e-23	99.9352	1.50096	2.79983e-17	1.99698e-15
105166447	2.7023	4.90677	0.861287	0.00224956	0.00873661	3.8027	0.492434	0.098539	0.201099	5.09174	0.919199	0.00031566	0.00219475
105178419	10.1761	21.1135	1.0518	0.00241917	0.00929235	50.4815	2.31024	4.85488e-16	1.96695e-14	39.5656	1.96326	2.90984e-10	8.09033e-09
105167773	22.4815	24.7753	0.14156	0.213906	0.350812	29.85	0.407389	0.000157336	0.000912591	24.5773	0.130943	0.26583	0.452945
105165111	16.0148	14.3718	-0.154574	0.327176	0.479351	21.3807	0.41525	5.14276e-05	0.000342714	19.5447	0.28994	0.00557452	0.0242065
105166442	3.44198	4.32532	0.329305	0.152299	0.271554	5.77257	0.745784	0.000527865	0.00261685	5.14305	0.584529	0.029301	0.0903757
110012130	2.83905	6.75862	1.25108	0.000925688	0.00410432	6.24661	1.1388	0.000855299	0.00400108	4.86898	0.783573	0.0308501	0.09409
105165110	16.8015	10.4767	-0.681616	0.0247737	0.0645448	12.7229	-0.401589	0.156824	0.286005	17.2826	0.0439419	0.905121	0.950248
105166441	21.6785	18.4213	-0.23385	0.204348	0.338733	17.1774	-0.336642	0.018757	0.053594	19.9473	-0.117198	0.491464	0.669245
110012131	1.19309	0.0562774	-4.40827	7.12192e-06	5.87703e-05	0.0679844	-4.1442	4.27272e-05	0.00029061	0.0987834	-3.63189	2.06653e-05	0.000208933
110012132	2.58519	0.0524769	-5.61989	3.16013e-05	0.000219368	1.06144	-1.28665	0.140626	0.263486	0.960777	-1.43003	0.416888	0.603777
105155734	14.817	10.002	-0.563986	0.00216123	0.00844808	10.5264	-0.494431	0.00270567	0.0106792	10.6816	-0.469335	0.00176679	0.00942689
105179701	17.1405	29.3496	0.775764	0.00317566	0.0116528	30.1699	0.815117	5.82394e-05	0.000383306	22.1454	0.373535	0.0711144	0.177548
110012145	2.57202	4.81947	0.907515	4.85026e-07	5.36585e-06	4.06797	0.660795	0.000689347	0.00331691	4.74353	0.887542	4.20249e-06	5.21224e-05
105155733	0.515301	0.618901	0.26901	0.518818	0.659142	0.817248	0.668101	0.122547	0.237681	1.1065	1.10776	0.00568943	0.0245978
105155736	0.510236	0.362326	-0.487379	0.307217	0.457829	1.72344	1.75384	2.57721e-05	0.000185664	0.895869	0.810779	0.0329009	0.0989049
110012147	13.7173	11.0578	-0.310586	0.0364984	0.0885116	14.3274	0.0616302	0.665997	0.781381	16.6259	0.280601	0.053561	0.143494
110012148	8.91701	2.13445	-2.05802	5.1533e-10	1.07637e-08	0.419588	-4.40791	1.57372e-15	6.03791e-14	0.49412	-4.15893	2.39586e-16	1.55738e-14
105155732	17.0229	12.1088	-0.488843	0.000493667	0.00238696	13.6886	-0.315436	0.011944	0.037005	15.3276	-0.147978	0.390636	0.579362
105155731	107.29	153.995	0.522675	3.64498e-05	0.00024876	181.133	0.754077	1.0197e-05	8.11733e-05	129.217	0.270947	0.0800339	0.194277
105167716	10.8879	8.88225	-0.29298	0.0324027	0.0804651	12.4499	0.192206	0.170779	0.30355	12.0679	0.150573	0.348389	0.539442
105167717	11.8707	11.555	-0.0389897	0.831566	0.895659	2.60278	-2.19006	1.86516e-40	4.50022e-38	3.72835	-1.66641	8.46136e-12	3.03136e-10
105167723	6.0573	4.53234	-0.418108	0.0899654	0.180569	4.60181	-0.398438	0.0967072	0.198364	3.87459	-0.641843	0.0119521	0.0447962
105167725	61.4127	49.1989	-0.318691	0.00526828	0.0179746	60.6572	-0.0196637	0.863491	0.91914	58.2789	-0.0732149	0.483301	0.661908
105167721	13.3944	21.7248	0.70186	0.264521	0.410806	5.282	-1.34559	0.00897272	0.0291841	2.53912	-2.39639	4.42425e-06	5.45844e-05
105155727	22.3244	27.0249	0.277205	0.0162597	0.0456894	23.3803	0.065436	0.520289	0.66482	23.0033	0.0452621	0.789973	0.881857
105155726	11.7951	12.1265	0.0398268	0.814094	0.884141	14.6209	0.30873	0.0409069	0.101043	11.7456	-0.00407998	0.984836	0.992236
105155729	49.3626	73.0225	0.565399	4.24561e-05	0.000283972	84.9854	0.782502	4.39512e-07	4.72936e-06	72.2115	0.551543	0.00037998	0.00258127
105155747	1.78467	4.92187	1.46099	3.49922e-07	4.00738e-06	5.26736	1.55739	1.06044e-12	2.84615e-11	4.68304	1.39208	1.71147e-09	4.25438e-08
105155741	0.317219	0.968678	1.60803	0.0381204	0.0916489	1.64096	2.36762	0.000454795	0.002299	4.4589	3.81488	7.24306e-08	1.33621e-06
110012159	103.391	99.7638	-0.0507135	0.736986	0.831758	78.9527	-0.390772	0.00226189	0.00916344	95.7991	-0.108653	0.619833	0.768167
105155740	0.874833	0.261289	-1.78404	0.16004	0.281822	1.71663	0.972059	0.246087	0.396573	4.16333	2.24834	0.00473797	0.0212259
105155743	9.94794	13.5024	0.439804	0.0135387	0.0393134	13.0228	0.385829	0.0287334	0.0762013	11.0786	0.156268	0.393016	0.581715
105155742	0.853105	2.99889	1.81309	3.38299e-08	4.9178e-07	4.53893	2.41099	2.79878e-12	7.01312e-11	5.78107	2.76269	3.68715e-18	2.86499e-16
105167709	34.9663	55.2556	0.660161	4.3472e-05	0.000289941	42.943	0.29583	0.124862	0.240912	55.1468	0.660711	0.000111194	0.000896353
105167706	7.34382	1.79321	-2.0341	1.57521e-07	1.96216e-06	3.86844	-0.924557	0.0166782	0.048622	8.3758	0.194751	0.584175	0.74016
105167712	26.0525	14.4182	-0.852217	3.29498e-07	3.78641e-06	20.3244	-0.359546	0.0164816	0.0481146	26.7349	0.04024	0.787239	0.88036
105167713	29.1771	84.2577	1.52819	0.000965093	0.00426053	51.0926	0.80865	0.0655392	0.147219	52.0911	0.841248	0.0555765	0.147546
110012150	7.92109	6.83644	-0.211621	0.365639	0.518301	8.73571	0.141245	0.705722	0.811632	11.5476	0.546509	0.031922	0.0965809
105155738	9.79226	4.1562	-1.238	0.00170762	0.00690965	13.5932	0.471537	0.208641	0.352184	8.35942	-0.228676	0.659531	0.795955
105155755	4.9935	3.77838	-0.399217	0.0803705	0.165407	3.34731	-0.579147	0.0125586	0.0385431	4.15371	-0.265341	0.209805	0.385655
110012168	6.74091	8.79834	0.385697	0.129126	0.239826	4.03967	-0.737942	0.0124057	0.0381727	6.27746	-0.0965554	0.791501	0.882723
105179720	0.164336	0.531496	1.70173	0.00462398	0.0160564	0.12421	-0.403495	0.596486	0.728441	0.188395	0.207568	0.82137	0.900119
105179727	2.04703	2.45042	0.261348	0.283044	0.431692	2.18058	0.0886912	0.614052	0.742894	1.49089	-0.456262	0.0498952	0.135907
105155751	107.246	97.6915	-0.134046	0.422814	0.573349	99.5508	-0.109024	0.367945	0.526271	131.991	0.302174	0.0401025	0.115127
105179725	7.04777	8.28721	0.232178	0.482817	0.627879	11.8416	0.746906	0.000710808	0.00339644	8.80684	0.324085	0.188478	0.359258
105155753	7.61003	1.87029	-2.02195	6.93933e-06	5.74453e-05	2.15958	-1.81849	1.17299e-06	1.15932e-05	4.45029	-0.769167	0.0886377	0.209244
105166409	9.53045	3.58055	-1.41105	7.32463e-15	3.51657e-13	4.35477	-1.132	1.50991e-12	3.93517e-11	5.91293	-0.686286	2.59373e-05	0.000254131
105155750	3.50621	2.41448	-0.53493	0.0279582	0.0712522	3.10519	-0.175234	0.443507	0.598356	3.92867	0.169	0.448362	0.631386
105166408	37.2569	39.4975	0.0845107	0.558459	0.692382	61.231	0.715748	4.87312e-09	7.60336e-08	78.3549	1.07576	1.7815e-20	1.76391e-18
105166412	11.1935	11.4023	0.0263336	0.90872	0.946832	6.60653	-0.761136	0.00630676	0.0216841	12.0826	0.113829	0.652404	0.79073
105167746	57.2916	71.6157	0.324188	0.0778179	0.161304	40.1603	-0.513762	0.0103189	0.032693	42.0854	-0.442221	0.0199093	0.0671121
105167747	10.6194	38.6272	1.8623	5.60931e-07	6.11089e-06	35.1263	1.72562	8.0104e-07	8.19385e-06	31.2163	1.56078	6.79761e-06	7.94387e-05
105166410	12.1975	26.8847	1.14093	4.14007e-19	3.28367e-17	17.656	0.531914	5.78702e-06	4.88774e-05	16.5853	0.445501	0.00015821	0.00121445
105167748	0.504439	0.793498	0.653866	0.0181809	0.0501271	0.924596	0.873372	0.0015395	0.00659538	0.501082	-0.00539638	0.987334	0.993806
105166416	4.21275	13.905	1.72072	4.81811e-10	1.01086e-08	18.348	2.12125	6.2882e-09	9.6441e-08	9.3725	1.15475	0.000318845	0.00221231
105166415	0.0185281	0.306538	3.99846	0.0168923	0.0472401	0.514177	4.75045	0.00236693	0.00952304	0.0372148	0.982043	0.747354	1
105155749	254.423	195.685	-0.377407	0.00568648	0.01914	226.8	-0.167563	0.208298	0.351755	247.882	-0.0348626	0.826575	0.902738
105155748	43.6204	60.5304	0.472961	5.59837e-05	0.000362374	50.93	0.222567	0.116601	0.228919	49.1339	0.174705	0.0915011	0.214224
105155767	63.6266	107.398	0.755903	3.49126e-07	4.00021e-06	89.0822	0.484489	6.7521e-06	5.6197e-05	88.9546	0.486297	0.000321653	0.00222784
110012177	0.178808	0.539191	1.61006	0.197271	0.329531	1.45158	3.04323	0.00290774	0.011344	1.75444	3.32454	0.00147194	0.00809099
105155766	6.47316	10.1422	0.649283	0.00342172	0.0124353	22.6097	1.80246	1.15109e-20	7.07091e-19	34.4252	2.41179	3.07886e-21	3.34484e-19
105155762	4.63305	4.54005	-0.0301432	0.868919	0.920685	3.88713	-0.254597	0.193389	0.332653	3.3387	-0.468956	0.0143673	0.0517567
105179713	0.203042	1.13672	2.48962	2.38447e-09	4.36664e-08	1.29835	2.68082	7.1208e-13	1.9676e-11	0.587765	1.5416	0.000486682	0.0031785
105155761	0.33389	0.632894	0.922798	0.180971	0.309715	0.264249	-0.343809	0.703698	0.81022	0.0585533	-2.50012	0.0208995	0.0695938
105155760	24.4151	41.8466	0.777871	2.52746e-05	0.000179538	45.7559	0.904128	2.10999e-07	2.41478e-06	47.8644	0.973136	0.000286099	0.00201367
105167728	20.928	24.3264	0.215711	0.528863	0.667194	33.7005	0.687437	0.0290244	0.0767643	36.0222	0.787543	0.0124858	0.0463959
105167729	8.11011	4.07367	-0.990615	1.2571e-11	3.49266e-10	4.43884	-0.871446	2.57345e-05	0.000185491	4.84808	-0.737581	0.00115896	0.00661868
105166402	35.1749	8.49752	-2.04948	2.4033e-12	7.82555e-11	1.1786	-4.89943	5.64203e-26	5.52494e-24	3.41073	-3.35892	2.70085e-21	2.94783e-19
105166401	1.75498	3.09388	0.818277	0.0462873	0.107116	0.873729	-1.00603	0.0156125	0.0460429	2.17778	0.319002	0.430721	0.616336
105167736	15.6391	16.2047	0.0496269	0.905771	0.945102	10.3823	-0.590771	0.132792	0.252589	52.8345	1.76289	8.30526e-05	0.000696289
105167737	0.902553	0.183651	-2.30227	0.0303532	0.0762876	0.174365	-2.37014	0.00855495	0.0280224	0.301155	-1.57085	0.0302341	0.0926328
105167730	0.186271	0.601219	1.70103	0.0155694	0.044108	0.186666	0.00570767	0.995274	0.997379	0.211393	0.199102	0.8533	0.9183
105166406	7.94744	5.36359	-0.566249	0.0309813	0.0775591	3.66598	-1.11692	0.00154455	0.00661215	4.4832	-0.823348	0.00306673	0.0148717
105166405	3.58713	2.1578	-0.730677	0.029494	0.0744628	4.24429	0.239529	0.483983	0.633585	2.92748	-0.290379	0.341634	0.532995
105167732	13.1945	5.74125	-1.20115	0.00614528	0.0204381	7.85625	-0.747711	0.0497967	0.118055	8.69126	-0.597789	0.144069	0.297155
105167733	3.2239	0.179929	-4.17799	3.12749e-05	0.000217424	0.297565	-3.43773	0.000222555	0.00122991	2.60551	-0.298959	0.697979	0.822104
105179708	4.03416	5.66046	0.490573	0.00861107	0.0270705	6.05285	0.584304	0.00182614	0.00761836	5.73753	0.510465	0.0070151	0.0290944
110012170	2.55962	1.95155	-0.390814	0.542255	0.678419	0.356158	-2.84392	0.00125363	0.00555259	0.161267	-3.94919	0.000313064	0.00217864
105179707	0.524074	0.0952482	-2.47359	0.0106286	0.0321638	0.219049	-1.2598	0.104233	0.209991	0.171502	-1.59852	0.0550394	0.146535
105155759	25.6581	50.4342	0.976632	2.45907e-07	2.89672e-06	32.1459	0.323906	0.0754082	0.16436	30.3559	0.246	0.269409	0.456624
110012176	21.3461	16.9812	-0.328523	0.0253637	0.0657827	18.8854	-0.17744	0.232953	0.381607	18.8604	-0.175371	0.255275	0.441534
105156902	10.4141	9.65531	-0.107517	0.343713	0.496209	10.8704	0.0602371	0.648163	0.768431	8.33034	-0.319805	0.00454309	0.0204937
105156910	5.1875	4.17057	-0.311691	0.128228	0.238599	6.21241	0.258823	0.0965796	0.198137	6.53036	0.335373	0.0208845	0.0695776
105156913	6.30102	4.23993	-0.574261	0.0176657	0.0490002	5.80087	-0.120883	0.532891	0.675356	6.17327	-0.0269757	0.912931	0.955097
105156908	0.0463646	0.105517	1.16223	0.539431	0.676002	0.129403	1.4591	0.362788	0.521894	0.339884	2.862	0.0439171	0.123479
105156907	0.805727	0.537475	-0.577006	0.186587	0.316696	0.349529	-1.20625	0.0321418	0.0833052	0.648619	-0.314619	0.475296	0.654621
105156909	13.7447	11.7803	-0.222042	0.262337	0.408171	12.1359	-0.181715	0.295858	0.452418	10.5677	-0.377006	0.0304787	0.0931996
105156903	17.3844	17.2124	-0.0141647	0.918875	0.952383	23.7898	0.450998	0.000470728	0.00236872	17.7804	0.0342595	0.79691	0.885934
105156906	2.32295	0.264392	-3.17181	0.000188171	0.00104166	0.994085	-1.22667	0.0920466	0.191051	0.504737	-2.20544	0.00140363	0.0077683
105156905	0.856024	0.110385	-2.98117	0.0366775	0.0888808	0.500018	-0.784293	0.447963	0.602052	0.137099	-2.65858	0.0330199	0.0991866
105156922	16.2484	9.28795	-0.80511	3.55524e-11	9.21263e-10	11.6079	-0.486619	1.86688e-05	0.000138662	10.4299	-0.636463	1.16622e-07	2.04685e-06
105156921	9.07869	4.59639	-0.980143	1.62911e-09	3.07943e-08	11.8379	0.381654	0.0263877	0.0711412	8.56466	-0.0811056	0.608736	0.760268
105156923	10.4977	7.12564	-0.556385	0.000690501	0.0031811	9.50142	-0.14585	0.334234	0.492591	10.4053	-0.0110057	0.938075	0.968706
105156920	35.6699	34.322	-0.0544859	0.555029	0.689331	48.0463	0.428354	2.76433e-06	2.52981e-05	45.5358	0.354451	0.00208023	0.0108622
105168908	26.1066	30.5342	0.226571	0.0528552	0.119304	35.9674	0.461072	3.69813e-05	0.000255916	32.2846	0.309213	0.0135712	0.0494814
105168906	10.4847	13.8101	0.397818	0.00020227	0.00110616	12.1956	0.216779	0.0472838	0.113419	10.652	0.0261094	0.825809	0.90233
105168907	2.41232	7.8732	1.70844	0.000283493	0.00147868	110.126	5.50971	9.76591e-17	4.18611e-15	34.3973	3.83353	2.90183e-24	4.30977e-22
105168911	136.751	329.067	1.26545	0.0032979	0.0120465	175.348	0.359296	0.386496	0.543407	228.36	0.745182	0.0788163	0.191937
105168913	52.9602	65.4514	0.306555	0.000765115	0.00347641	68.1127	0.361387	0.000848392	0.00397036	82.2573	0.637302	1.87844e-07	3.16891e-06
105168914	8.46383	11.534	0.446073	0.074098	0.15525	8.75593	0.0476777	0.833175	0.898873	14.4459	0.774065	0.000236768	0.00170849
105156918	3.64499	1.84939	-0.972901	0.00178716	0.00717384	3.61658	-0.0117626	0.95741	0.975373	3.49655	-0.0582285	0.819491	0.899406
105156914	4.31744	1.60351	-1.42303	4.65514e-05	0.000307682	3.70204	-0.224473	0.473753	0.624836	3.85701	-0.162134	0.602765	0.755165
105156917	12.6182	7.41713	-0.767216	3.74695e-08	5.38684e-07	11.9569	-0.0788825	0.509135	0.654839	10.4542	-0.268646	0.0270448	0.0849805
105156916	4.53504	0.969113	-2.23287	0.000106423	0.000632979	0.0205508	-7.66861	1.75917e-09	2.92204e-08	0.417611	-3.42035	2.21948e-08	4.57263e-07
105156933	18.5572	15.9318	-0.21962	0.0811333	0.166573	27.3975	0.56064	2.87663e-05	0.000204448	27.2828	0.55841	8.63302e-06	9.82933e-05
105155604	270.834	179.919	-0.589075	3.49217e-12	1.09753e-10	232.304	-0.222917	0.045491	0.10989	231.396	-0.224221	0.0437306	0.123073
105156934	42.7666	32.3591	-0.402568	0.00634092	0.0209907	33.6136	-0.348934	0.00954741	0.0306723	36.3814	-0.230983	0.147809	0.302762
105155600	12.6046	16.5648	0.394612	0.0276123	0.0705775	16.3914	0.378159	0.0221327	0.0616218	24.1247	0.940121	6.05376e-10	1.61063e-08
105156931	27.2397	23.7824	-0.195216	0.152377	0.271671	22.2956	-0.29041	0.0407972	0.100847	21.0312	-0.371749	0.0253536	0.0808791
105168900	6.89451	7.19953	0.0635237	0.69952	0.803653	8.97158	0.378729	0.0438408	0.106691	8.25238	0.262204	0.122046	0.263447
105168901	10.0794	5.2715	-0.933219	1.32267e-06	1.30857e-05	7.109	-0.505558	0.00528582	0.0187637	6.97374	-0.529494	0.000535016	0.00343722
105168902	5.69168	6.39955	0.170299	0.373069	0.525886	6.43733	0.175846	0.344889	0.503605	8.0296	0.499746	0.0165311	0.0578381
105156929	7.69549	9.4832	0.301712	0.0338306	0.0832537	7.54021	-0.0303033	0.820405	0.890821	6.21114	-0.305455	0.0519316	0.140217
105156925	10.9505	5.15242	-1.08685	6.1954e-15	2.99279e-13	8.77299	-0.321746	0.0907901	0.189162	8.87143	-0.300447	0.0502378	0.136571
105156927	127.475	83.7871	-0.60458	6.47459e-05	0.000411266	108.904	-0.227868	0.178632	0.313961	113.946	-0.15817	0.357935	0.548257
110012305	2.01991	2.17243	0.111557	0.765704	0.851271	0.621599	-1.70212	0.000574236	0.00281867	1.21665	-0.730257	0.0786718	0.191684
110012310	124.346	628.821	2.34125	4.65171e-09	8.03001e-08	1265.99	3.3453	4.49787e-29	5.4543e-27	1098.91	3.14565	1.0848e-23	1.51523e-21
110012311	1.85475	1.37724	-0.432085	0.381928	0.533966	0.471761	-1.97342	0.0186879	0.0534293	0.878317	-1.07007	0.0826236	0.198652
110012312	0.2187	1.08715	2.30245	0.0201708	0.054613	0.171616	-0.351552	0.843043	0.905835	0.128788	-0.744978	0.680901	0.810861
110012313	21.9242	23.6591	0.110196	0.465495	0.612614	31.7252	0.531716	0.000271909	0.00146868	26.1053	0.254992	0.137354	0.287267
110012314	33.5409	37.7397	0.170609	0.107986	0.208657	47.0595	0.48753	8.00678e-05	0.000506461	37.7764	0.174465	0.272478	0.460031
110012317	27.9382	39.8409	0.511489	0.033192	0.0820163	31.9895	0.194725	0.391296	0.548279	25.5925	-0.122716	0.573377	0.732798
110012318	43.5233	44.4592	0.0316636	0.797617	0.873333	64.1284	0.557351	1.1411e-05	8.98472e-05	48.994	0.173189	0.190753	0.3623
110012331	0.223576	0.0292433	-2.89518	0.0337603	0.0831156	0.068595	-1.70929	0.114686	0.226145	0.1311	-0.781965	0.418567	0.605219
110012330	1.73487	2.63964	0.603586	0.150554	0.269279	2.19046	0.334721	0.430947	0.587379	2.99977	0.789785	0.0498317	0.135801
11452486	7.54651	13.4205	0.828857	0.132521	0.244573	27.2754	1.85597	0.00624614	0.0215167	14.0371	0.894535	0.129051	0.274428
11452491	0.296759	0.589182	0.983829	0.0404226	0.0962227	0.847891	1.51529	0.013095	0.0399056	0.622689	1.06752	0.030433	0.093083
11452480	0.628676	1.82864	1.53796	0.0232066	0.0611541	1.09181	0.79738	0.3317	0.490136	0.704477	0.176807	0.841624	0.911209
11452464	0.508239	0.953813	0.910564	0.136501	0.250186	1.46793	1.53413	0.0353783	0.0897652	1.10816	1.12883	0.0411046	0.117415
11452465	1.16045	4.23832	1.86441	0.0823534	0.168504	5.914	2.35035	0.0321231	0.0832751	5.15895	2.14729	0.0470414	0.130205
11452467	0.323331	0.628312	0.961545	0.0501822	0.114348	0.860581	1.41584	0.0690086	0.153102	0.729872	1.17654	0.0293671	0.0905437
105178293	29.5774	28.0988	-0.072231	0.610318	0.734491	22.9527	-0.367732	0.0336396	0.0863837	23.4825	-0.3302	0.0261312	0.0827613
11452443	1.58696	3.70391	1.22352	0.0322764	0.0802364	1.70199	0.104685	0.899371	0.941869	2.00302	0.339706	0.611069	0.762083
105178294	6.99159	5.36731	-0.378679	0.047344	0.109142	8.78468	0.327544	0.0529929	0.123938	5.97112	-0.227138	0.250059	0.435336
105178299	27.4058	86.6872	1.66119	2.22655e-21	2.28265e-19	27.1363	-0.0150855	0.931678	0.960953	27.5397	0.011109	0.95768	0.97915
11452447	0.58583	3.04613	2.37639	0.0518741	0.117473	3.39428	2.53625	0.0468531	0.112548	2.31784	1.97401	0.131486	0.278178
105178291	0.203166	0.0271502	-2.98175	0.0381492	0.0917089	0.0906037	-1.17154	0.21469	0.359845	0.140407	-0.541323	0.569457	0.729741
105178292	24.3767	24.6905	0.0195107	0.837014	0.899299	25.634	0.0706832	0.640036	0.762621	29.8258	0.293096	0.00976704	0.0379962
11452451	2.34698	3.8703	0.727138	0.132535	0.244573	5.77744	1.3021	0.0408491	0.100943	2.68912	0.199181	0.697748	0.821914
105178290	299.927	211.738	-0.501128	3.93783e-07	4.46827e-06	273.062	-0.136978	0.140525	0.263419	245.66	-0.285303	0.00728301	0.029982
105178284	1.98025	1.29774	-0.608378	0.00786672	0.0251002	1.40668	-0.495692	0.0369472	0.09309	2.25447	0.191534	0.447534	0.630751
105178282	19.0796	24.9756	0.38849	0.0196213	0.0533715	23.5341	0.301593	0.0824649	0.176048	24.7121	0.376377	0.0210603	0.0700099
105178283	206.722	196.589	-0.0717353	0.365014	0.517728	182.306	-0.182786	0.0152968	0.0452793	202.698	-0.0254805	0.818226	0.899026
105178289	13.4606	11.5417	-0.222024	0.160282	0.282142	15.6365	0.2148	0.171801	0.305048	19.3603	0.527012	0.000312543	0.00217566
105178286	5.8162	5.78641	-0.00628122	0.989553	0.994807	2.47472	-1.23526	0.00317922	0.0122419	1.92429	-1.59331	4.46928e-05	0.000408774
105178287	39.6276	41.7669	0.0801329	0.915736	0.950808	10.9497	-1.85869	0.000275308	0.00148361	10.7192	-1.88521	0.000156912	0.00120606
105178280	108.757	61.8449	-0.81399	4.37581e-08	6.21481e-07	79.437	-0.454619	1.92606e-05	0.000142605	111.012	0.0321402	0.786065	0.879848
105178281	65.5544	132.901	1.01821	0.0182738	0.050342	59.0954	-0.148609	0.722421	0.823874	67.4149	0.0467812	0.915331	0.956666
11452419	11.6725	25.2485	1.11304	0.00524545	0.0179124	33.0576	1.50403	0.0566082	0.130695	18.3289	0.654978	0.0498332	0.135801
11452411	1.39121	8.31996	2.58722	0.0164358	0.0461228	9.28315	2.74954	0.00906986	0.0294208	1.22763	-0.165145	0.919167	0.958929
11452410	19.1819	33.8778	0.820957	0.0618964	0.135226	61.028	1.67253	0.00939159	0.0302673	37.3914	0.967454	0.0172699	0.0598429
11452415	5.91983	8.19115	0.456261	0.545445	0.68123	15.1177	1.34984	0.0257451	0.0696867	6.61592	0.151013	0.834032	0.906733
105177049	98.2075	68.4522	-0.518565	0.0153876	0.0436615	23.9549	-2.03752	1.27948e-17	6.00099e-16	26.8191	-1.87174	3.21928e-14	1.64225e-12
105178379	49.5697	142.803	1.52659	3.10456e-09	5.52583e-08	84.6176	0.771098	0.00125906	0.00557365	122.641	1.31162	3.5578e-07	5.64104e-06
105166390	16.34	10.0027	-0.709174	0.0183678	0.0505416	29.4108	0.846426	0.00385149	0.0143971	16.7661	0.0395257	0.883789	0.936975
105177041	33.6162	75.3903	1.16235	0.0274848	0.0702898	49.2633	0.552986	0.448829	0.60292	72.0435	1.10608	0.121464	0.262528
105177042	20.5461	13.5726	-0.596826	0.0260085	0.0671793	15.6972	-0.389484	0.0501229	0.11872	10.6157	-0.949298	2.33237e-12	9.16772e-11
105178373	1.24965	1.93215	0.625305	0.180058	0.308421	8.1557	2.70261	1.24144e-12	3.27191e-11	5.49157	2.13599	0.00154599	0.00841915
105177045	0.766929	0.650968	-0.246428	0.610041	0.734232	0.524179	-0.550792	0.274802	0.429337	0.330786	-1.20979	0.0270585	0.085012
105178377	0.461961	1.67483	1.85404	0.00560912	0.0189339	0.403562	-0.200315	0.752456	0.846089	0.810269	0.811709	0.143127	0.295758
105178374	6.53384	4.14146	-0.6548	0.0474619	0.109327	5.79273	-0.176049	0.693469	0.802361	7.43881	0.187219	0.583682	0.739762
105178375	0.89721	0.234958	-1.92365	0.000479864	0.00232956	1.30635	0.543239	0.170636	0.303417	1.91808	1.10061	0.00280473	0.0138443
105166399	6.44183	4.48064	-0.523719	0.0206638	0.0556973	7.63454	0.243828	0.199445	0.340522	6.94377	0.111668	0.633912	0.777797
105165068	2.91462	3.86245	0.404835	0.100169	0.196711	9.57928	1.71352	1.46169e-13	4.36343e-12	7.06866	1.27912	2.2264e-08	4.58286e-07
105165063	2.18899	1.62723	-0.42837	0.0216868	0.0579162	2.15838	-0.0221207	0.925963	0.958056	2.18336	0.00102889	0.996501	0.998315
105166394	46.3677	48.2725	0.0597494	0.703815	0.806892	38.536	-0.268757	0.0663364	0.148625	31.3078	-0.564141	0.000133164	0.00104965
105165060	2.10803	0.252966	-3.05911	0.00672414	0.0220818	0.303657	-2.79351	0.0114548	0.0357498	0.614948	-1.77265	0.243954	0.427498
105165067	9.27278	22.7244	1.29106	0.000572601	0.00270645	9.60913	0.0505062	0.878563	0.928685	10.0885	0.125547	0.738463	0.849283
105165066	3.34582	0.214285	-3.95389	1.08151e-05	8.49465e-05	3.28314	-0.0266914	0.959045	0.976397	3.99127	0.258269	0.648081	0.787161
105165065	2.54014	22.0221	3.11565	2.40176e-15	1.21261e-13	7.80464	1.61466	3.30061e-07	3.64031e-06	4.24141	0.740834	0.0356758	0.105278
105166395	5.62577	9.12821	0.698485	0.00732491	0.0236673	9.38316	0.738409	0.0121872	0.0376393	9.29443	0.729691	0.0157737	0.0557194
105177038	15.1156	9.01144	-0.744581	3.91175e-06	3.4629e-05	9.54446	-0.664707	9.96071e-08	1.2085e-06	10.0459	-0.586727	1.48016e-05	0.000156456
105177039	41.4801	34.1943	-0.276801	0.277832	0.42579	12.8741	-1.68908	1.53306e-10	2.97018e-09	15.427	-1.42435	2.37313e-08	4.83829e-07
105178367	3.07698	1.66186	-0.883139	0.000488286	0.00236556	1.80796	-0.769012	0.000840058	0.00393529	2.14786	-0.512804	0.0280307	0.0873415
105177037	15.8562	12.1597	-0.379741	0.285875	0.434879	4.71475	-1.75324	2.46303e-05	0.000178411	19.7678	0.317742	0.570159	0.730155
105179698	11.0779	12.8554	0.215763	0.094039	0.186892	15.6713	0.499639	0.000179456	0.00102298	13.0006	0.23353	0.17061	0.334325
105178362	7.49142	18.8113	1.32864	1.39151e-16	8.29149e-15	8.62398	0.201593	0.148656	0.274813	9.36898	0.324089	0.0266034	0.0839192
105179692	3.78612	2.45603	-0.620386	0.00304178	0.01123	3.98515	0.0721258	0.712348	0.816604	3.28981	-0.201551	0.27409	0.461987
105177034	29.0279	61.497	1.0837	4.97772e-19	3.8954e-17	32.7198	0.172047	0.307993	0.464816	36.6213	0.338784	0.018291	0.0626776
105178365	26.245	52.6653	1.00548	7.63167e-16	4.14742e-14	34.571	0.396664	0.00596979	0.0207418	37.9077	0.533322	4.85087e-05	0.000438147
105179697	28.8155	20.778	-0.471874	0.00194896	0.00773684	22.8908	-0.33439	0.0347563	0.0884651	27.8143	-0.0493333	0.788949	0.881284
11452512	3.22641	4.50758	0.483392	0.379537	0.531677	7.70336	1.25455	0.0445999	0.108167	4.58307	0.507927	0.375918	0.565332
105177035	44.29	58.2032	0.394558	0.00216814	0.00846662	54.43	0.296216	0.0171293	0.0497006	46.9052	0.0854223	0.551126	0.716654
105179696	13.4016	14.3962	0.103588	0.41635	0.567596	23.107	0.784879	6.18218e-10	1.1022e-08	14.1617	0.0828999	0.603825	0.756021
105177032	17.3141	5.15386	-1.74538	2.23757e-06	2.1021e-05	6.54167	-1.40734	0.000104943	0.000642283	5.61272	-1.62566	1.78772e-05	0.000184177
105178363	0.926068	1.4523	0.653397	0.0363271	0.0882138	0.88709	-0.0631754	0.851757	0.911223	1.4788	0.680364	0.0269228	0.0846763
105179695	20.714	20.3955	-0.0221126	0.857508	0.913045	30.406	0.551783	1.6328e-06	1.56744e-05	18.7897	-0.139118	0.303237	0.493426
105166389	0	0.204725	5.87199	0.00031036	0.00160209	0.044097	3.65234	0.217466	0.363151	0	#N/A	#N/A	#N/A
105165057	0.404342	1.65523	2.03249	8.20107e-10	1.64561e-08	0.907135	1.16522	0.0168995	0.0491507	0.766751	0.925589	0.0239631	0.0775184
105166383	11.9957	19.8705	0.730305	0.0142301	0.040916	18.6139	0.632135	0.0393589	0.098037	20.8962	0.803696	0.00878718	0.0348488
105166381	4.38684	8.2276	0.908197	1.16093e-05	9.06092e-05	4.37499	-0.00421234	0.98553	0.991817	6.79651	0.636911	0.0128172	0.0473576
105166380	70.4753	48.7597	-0.530558	2.68045e-05	0.000189773	64.047	-0.139121	0.321809	0.47963	61.2178	-0.200784	0.145867	0.299919
105165056	9.10436	9.11778	0.00427447	0.989787	0.995	0.852529	-3.41806	6.59989e-28	7.46202e-26	3.12299	-1.54404	2.39503e-05	0.00023764
105165055	5.38867	0.360854	-3.887	3.94024e-08	5.64055e-07	0.627691	-3.10325	7.15702e-08	8.95738e-07	5.3091	-0.014119	0.980585	0.990486
105166385	1.96063	1.46999	-0.410005	0.176284	0.303033	1.08065	-0.859547	0.0111113	0.0348403	1.32794	-0.555807	0.107422	0.240577
105166384	0.154301	0	-5.42333	0.00158546	0.00649484	0	-5.57582	0.00130233	0.00573041	0	-5.66141	0.00106508	0.00615899
11452504	11.6508	27.3357	1.22926	0.0426895	0.100403	30.4143	1.38785	0.0890807	0.186514	14.5198	0.326234	0.618177	0.766998
11452506	3.45472	4.8458	0.48698	0.337655	0.490418	8.31181	1.26929	0.0477165	0.114223	5.11208	0.569703	0.157634	0.317148
11452509	0.285236	0.516498	0.86723	0.258352	0.403549	0.98635	1.79399	0.00772097	0.0256788	0.532452	0.903547	0.250841	0.436308
105177062	39.0119	65.4033	0.746128	0.000189077	0.00104545	60.0104	0.619578	0.00116847	0.00523387	76.2733	0.969534	1.59853e-06	2.17961e-05
105178393	50.0075	57.5142	0.203503	0.208149	0.343271	67.0257	0.420825	0.0066088	0.0225634	57.1346	0.194675	0.19909	0.372688
105177067	10.467	7.29205	-0.5175	0.0426574	0.100345	3.53221	-1.56789	1.13216e-06	1.12229e-05	4.38278	-1.25572	6.83423e-05	0.000590689
105178397	0.110549	0.0484533	-1.20084	0.224503	0.364298	0	-5.03024	0.00344102	0.0130863	0.0492162	-1.19314	0.373713	0.563451
105178391	23.1883	1.22035	-4.25064	1.96181e-11	5.28787e-10	1.16581	-4.31362	2.65701e-17	1.20513e-15	8.60538	-1.42478	0.00154452	0.00841507
105165088	1.02871	4.45693	2.11278	0.00158934	0.0065039	3.2677	1.66981	0.0158675	0.0466477	6.31778	2.6268	0.00490465	0.0218309
105165086	1.03936	0.58938	-0.824652	0.191217	0.322146	0.247101	-2.07441	0.0028703	0.0112241	0.21645	-2.24793	0.000579006	0.00368011
105177058	0.238048	0.0291732	-3.03502	0.0277757	0.0708794	0.15802	-0.593336	0.66095	0.778522	0.369414	0.649897	0.502609	0.678726
105165070	17.3695	18.8989	0.122689	0.278993	0.426952	19.7769	0.185859	0.0677628	0.151011	20.7953	0.262769	0.0137158	0.0498922
105177053	24.2689	60.7636	1.32318	0.000107208	0.000636582	26.418	0.123076	0.728732	0.828488	36.2293	0.583883	0.11902	0.258605
105178381	0.394533	6.04865	3.93858	1.3647e-15	7.16756e-14	4.2936	3.44344	2.32723e-08	3.21716e-07	0.412446	0.066944	0.90652	0.950934
105177050	1.10696	2.86716	1.37394	0.0102465	0.0312007	3.09414	1.4756	0.00587675	0.0204855	2.06972	0.899786	0.157589	0.317097
105177051	17.1979	9.89045	-0.797221	0.000175441	0.000980207	8.45746	-1.02601	1.05025e-07	1.26897e-06	8.14241	-1.07646	3.20903e-07	5.15775e-06
105178382	0.072765	0.0476058	-0.614113	0.698187	0.802396	0.403729	2.44956	0.0151475	0.044949	0.441263	2.57904	0.00764091	0.0311342
105178385	0.187403	0.0220024	-3.05306	0.0335794	0.0827658	0.0206693	-3.18309	0.0291439	0.0769673	0.0580208	-1.68926	0.172487	0.336821
105178386	76.943	47.1346	-0.704833	0.0214688	0.0574582	90.3168	0.22931	0.388879	0.546035	111.215	0.532687	0.0426682	0.120851
105178380	0.661603	0.173002	-1.94743	0.0164461	0.0461463	0.135459	-2.2953	0.0312055	0.0813652	0.361919	-0.872373	0.252677	0.438474
105165074	5.84564	2.79846	-1.06002	0.0753836	0.157188	1.85509	-1.65982	0.00271696	0.0107143	11.9579	1.03135	0.0472279	0.130582
105165072	31.4541	50.3496	0.679786	4.78716e-06	4.14563e-05	26.1177	-0.27028	0.126213	0.242998	26.0624	-0.268685	0.105186	0.237017
105165078	0.444694	0.0449658	-3.31529	0.00133744	0.00561099	0.14117	-1.65892	0.0699148	0.154719	0.239214	-0.883264	0.359615	0.549789
105165076	0.999439	0.183876	-2.45433	3.16863e-05	0.000219829	0.281583	-1.82647	0.000963673	0.00444322	0.434777	-1.2054	0.0187636	0.0640538
105177005	6.13601	10.9343	0.833052	4.80184e-05	0.000316577	8.09059	0.398617	0.0492393	0.117018	8.59035	0.489347	0.0101946	0.039379
105179667	18.1518	56.4645	1.63821	2.26654e-28	4.79384e-26	124.962	2.78167	1.96883e-67	2.7105e-64	116.378	2.68258	2.79029e-63	6.54769e-60
105178337	7.79695	13.235	0.764837	0.000309244	0.00159809	5.56396	-0.489066	0.0367676	0.0926974	6.862	-0.185126	0.514476	0.687746
105179666	3.87102	2.11161	-0.870563	0.000490721	0.00237491	3.00002	-0.369002	0.122536	0.237679	4.09933	0.0846217	0.685352	0.814014
105177003	60.2948	78.2784	0.377628	0.00109516	0.00474375	57.2646	-0.0757538	0.483427	0.6331	56.241	-0.0977572	0.330727	0.522405
105178334	0.331224	0.0293769	-3.53746	0.00680613	0.0223071	0.152751	-1.11445	0.176829	0.311517	0.278728	-0.250643	0.727056	0.8419
105179665	17.237	27.7907	0.68972	9.65148e-13	3.31269e-11	18.1802	0.0752589	0.434095	0.590277	20.1554	0.227763	0.0553905	0.147169
105177004	21.5844	21.9648	0.0255746	0.826437	0.892098	28.2045	0.384506	0.0084528	0.0277305	28.1677	0.386834	0.00126329	0.00712272
105178335	36.5462	38.2412	0.0658474	0.780061	0.860718	25.5996	-0.51422	0.0151151	0.0448641	33.8404	-0.106634	0.612829	0.763263
105177009	3.37278	5.70301	0.7573	0.00589292	0.0197021	3.80406	0.171325	0.540671	0.682239	4.1922	0.315469	0.287548	0.476713
105155696	3.13359	6.47062	1.04605	0.000338438	0.00172841	4.07281	0.376345	0.213615	0.358544	6.18775	0.984237	0.000107456	0.00087101
105155699	5.63609	7.80271	0.470717	0.00264961	0.010037	9.05275	0.68171	3.63585e-06	3.24042e-05	6.40678	0.188421	0.309845	0.500683
105155698	12.4411	6.78043	-0.873303	5.32087e-07	5.82369e-06	8.34672	-0.577309	0.00124502	0.0055176	7.33471	-0.757388	0.00276662	0.0137023
105177008	16.7805	21.0942	0.329466	0.0806575	0.165814	24.1313	0.523141	0.00450426	0.0163847	19.1992	0.196303	0.440224	0.624527
105155693	205.122	466.163	1.18553	4.16881e-21	4.04426e-19	237.182	0.207859	0.112522	0.222854	219.997	0.104588	0.57948	0.736776
105179660	0.783767	0.60263	-0.389559	0.495098	0.638403	0.735378	-0.0935344	0.894422	0.939165	0.407163	-0.937136	0.0447805	0.125426
105155692	0.845052	1.27339	0.587393	0.354641	0.507553	8.7591	3.37007	6.48643e-15	2.33551e-13	9.82222	3.53959	7.68243e-11	2.38145e-09
105155695	13.348	10.6599	-0.321389	0.081918	0.167847	9.36198	-0.512875	0.000990072	0.00454389	9.67586	-0.460466	0.00414237	0.0190486
105155694	3.94191	2.00644	-0.976607	0.0863383	0.174753	0.653657	-2.59696	7.9185e-07	8.11048e-06	0.519992	-2.93003	2.31259e-05	0.000230043
105178332	0.0390754	0.236979	2.59396	0.0708245	0.149986	0.0755142	0.954969	0.699344	0.806691	0.432494	3.4771	0.00878456	0.0348442
105177001	17.7484	19.7155	0.151585	0.34378	0.496247	19.4205	0.129268	0.429995	0.586543	23.3024	0.396215	0.048084	0.132263
105177002	197.458	215.397	0.12476	0.64048	0.759268	132.455	-0.576479	0.0105951	0.0334266	169.37	-0.218178	0.450604	0.63328
105179662	8.37597	20.7783	1.30922	0.000163791	0.000922137	10.0912	0.268645	0.433893	0.590225	18.1694	1.12036	0.00427258	0.0195211
105178330	1.21448	1.28193	0.077097	0.825033	0.891371	0.492623	-1.30385	0.00637558	0.0218982	1.08842	-0.159768	0.685643	0.814194
105177000	82.8809	47.9491	-0.788123	1.75008e-09	3.29219e-08	64.0468	-0.373571	0.00044873	0.00227269	70.4653	-0.23207	0.0816954	0.197161
105155690	5.71428	4.46104	-0.356405	0.119304	0.225534	3.32622	-0.783094	0.00397054	0.0147619	4.19655	-0.441349	0.111991	0.247597
105178331	19.966	20.5239	0.0404656	0.750002	0.840749	24.6849	0.304704	0.0371644	0.0935565	20.9078	0.0688851	0.638739	0.781249
105166358	81.2502	63.6101	-0.352281	0.00909267	0.0282815	68.9064	-0.23912	0.0247802	0.0675151	72.6545	-0.158769	0.147322	0.302004
105166357	15.6526	24.6476	0.656035	3.44941e-13	1.24972e-11	22.8827	0.546287	3.9215e-08	5.17939e-07	22.4959	0.525573	2.27494e-06	2.98734e-05
105165026	11.8641	4.25934	-1.47621	2.35715e-06	2.20737e-05	6.67538	-0.833192	0.0172078	0.0498739	5.10346	-1.21791	0.000202435	0.00149656
105166355	3.1431	1.24427	-1.33088	1.47924e-06	1.44459e-05	1.72422	-0.868139	0.000220505	0.0012206	1.84399	-0.763897	0.00451415	0.0203906
105165024	2.09806	3.62124	0.786938	0.0148158	0.0423461	1.28283	-0.711031	0.0213135	0.0596746	1.66336	-0.33069	0.331664	0.523075
105167686	19.7858	21.9707	0.152094	0.205061	0.339532	27.7045	0.484176	1.57097e-05	0.000119025	22.9505	0.216255	0.152055	0.308794
105167687	177.389	590.188	1.73531	7.46557e-45	4.27486e-42	681.453	1.94017	1.54506e-87	3.28733e-84	495.376	1.48484	1.77096e-12	7.07962e-11
105167688	35.2391	37.9702	0.109568	0.517543	0.658056	24.157	-0.546341	0.000968279	0.00446094	23.5222	-0.580495	0.00110804	0.0063652
105167689	0.488883	0.444721	-0.144687	0.831988	0.895908	0.222714	-1.13492	0.158567	0.288152	1.4398	1.5665	0.00164485	0.00885681
105166350	2.63666	0.451028	-2.54112	5.17224e-05	0.000338022	0.52318	-2.33221	6.00169e-05	0.000393586	0.393832	-2.73346	5.5586e-06	6.68913e-05
105167682	14.5792	18.4547	0.340859	0.0599265	0.131781	10.2265	-0.512278	0.00508172	0.0181217	11.973	-0.279561	0.188848	0.359643
105167683	1.95413	0.673688	-1.53391	1.92344e-05	0.00014138	0.723889	-1.43599	6.20368e-05	0.000405561	0.359077	-2.44571	1.08634e-08	2.36256e-07
105167685	2.5168	1.99401	-0.333769	0.136475	0.250158	2.09724	-0.264406	0.273063	0.427362	1.47596	-0.771046	0.00544625	0.0237682
105165023	30.1197	21.817	-0.463456	8.28973e-05	0.000510808	29.4763	-0.0325885	0.767296	0.855698	27.4091	-0.134244	0.269539	0.456778
105166354	3.46779	2.6335	-0.398007	0.0391848	0.0937665	2.62724	-0.401234	0.0177135	0.0511242	3.58902	0.053136	0.757469	0.861681
105167680	17.2511	51.9133	1.58922	3.83452e-10	8.2063e-09	33.635	0.96263	7.56294e-06	6.20991e-05	27.2267	0.661671	0.00330642	0.0158319
105166352	23.1206	21.9694	-0.0740486	0.735248	0.830355	16.2331	-0.510856	0.0223503	0.0620653	17.7542	-0.377524	0.0245439	0.0788862
105167681	6.88082	4.5687	-0.587694	0.0209515	0.0563498	5.72623	-0.266294	0.175297	0.309587	6.53871	-0.071807	0.694264	0.819678
105179657	8.36565	8.34967	-0.00144372	0.993369	0.997064	6.42567	-0.382348	0.0160743	0.0471137	6.38612	-0.388849	0.0349098	0.103433
105178325	6.73175	4.90172	-0.459018	0.0536354	0.120713	5.22853	-0.367258	0.0750596	0.163861	5.0015	-0.427121	0.0496418	0.135453
105178326	14.685	14.7656	0.00913606	0.959246	0.976972	18.1137	0.301212	0.0162655	0.0475725	14.2959	-0.0358319	0.793325	0.883803
105178324	15.5769	22.5407	0.535159	0.0659501	0.142073	21.623	0.471401	0.0060056	0.0208446	16.6836	0.100617	0.593016	0.747835
105179654	8.62684	8.06231	-0.0975973	0.491387	0.635293	8.28566	-0.060043	0.757467	0.84907	6.69632	-0.364131	0.0142339	0.0514162
105178329	1.27531	0.876792	-0.524892	0.548561	0.683842	0.122518	-3.38031	0.0030952	0.0119755	0.110642	-3.49168	0.00719927	0.0297165
105178327	1.50596	0.440288	-1.77999	0.000127289	0.000739691	1.10317	-0.449637	0.261905	0.415315	1.14026	-0.3971	0.289041	0.478114
105179659	0.920948	0.50096	-0.872362	0.240999	0.383329	4.96372	2.42576	0.00939823	0.0302845	1.0264	0.159512	0.777331	0.874771
105179658	14.388	24.7002	0.780464	2.11439e-12	6.9426e-11	21.9821	0.610269	2.82004e-05	0.000200862	20.4804	0.511895	0.000533031	0.00343093
105178328	0.0432009	0.595427	3.80279	0.00010552	0.000628596	0.037103	-0.217863	0.930001	0.960261	0.0775339	0.863741	0.657616	0.794666
105178321	14.4842	10.7514	-0.43011	0.000179127	0.000997714	14.0705	-0.0435041	0.762372	0.852202	20.0083	0.467805	0.00183952	0.00975506
105178322	216.314	497.788	1.20188	2.43117e-07	2.86673e-06	140.719	-0.620088	0.0400437	0.0994464	181.261	-0.250891	0.274614	0.462659
105179652	0.11955	0.0995765	-0.250983	0.8605	0.915027	0.430414	1.85554	0.0442004	0.107332	0.547555	2.19826	0.0420303	0.119361
105179651	27.9403	74.1071	1.40833	7.07659e-26	1.16998e-23	30.6847	0.134029	0.314524	0.471565	38.0717	0.449601	0.00130209	0.00730169
105179650	22.6726	26.5358	0.227793	0.017958	0.0496234	25.9843	0.195437	0.0424675	0.104042	27.3343	0.272667	0.0306395	0.0935937
105178320	7.55419	9.45065	0.322781	0.223417	0.362894	11.0251	0.542885	0.025436	0.0690367	11.6645	0.62885	0.0167331	0.058414
105166347	9.62618	5.93343	-0.69696	1.26182e-06	1.25578e-05	8.37645	-0.202774	0.173272	0.306961	10.5686	0.136301	0.349921	0.540742
105167679	12.5849	16.8399	0.420658	0.000981937	0.00432189	16.8821	0.422364	0.000331552	0.00174217	16.7401	0.41429	0.00121247	0.00687295
105166346	0.53459	0.509702	-0.0733861	0.904981	0.944782	0.963161	0.84477	0.137755	0.259604	1.68906	1.65786	0.0001879	0.00140512
105166345	52.5529	97.9031	0.898009	1.4216e-15	7.44976e-14	65.5399	0.317357	0.0051076	0.0182029	66.1559	0.335439	0.011615	0.0437564
105165013	22.0128	9.91659	-1.15018	2.53863e-05	0.000180167	22.2645	0.0141386	0.950543	0.971399	26.4102	0.264827	0.213892	0.390903
105167675	89.8097	54.5609	-0.718194	3.84161e-15	1.89474e-13	75.0531	-0.26033	0.043854	0.106692	90.7128	0.0171202	0.864876	0.926177
105166349	9.75424	5.79822	-0.749765	0.034007	0.0836179	3.68822	-1.4035	1.41087e-06	1.37297e-05	4.69007	-1.05267	0.000196562	0.00145966
105166348	9.30385	7.53033	-0.304551	0.0405544	0.0964538	7.17717	-0.375702	0.0275369	0.0736961	7.41403	-0.325652	0.0302658	0.0926933
105167678	90.5534	95.3772	0.075652	0.601736	0.727631	68.6097	-0.401293	0.00130415	0.00573536	86.6813	-0.0598653	0.660454	0.796599
105167671	54.0215	43.0101	-0.327723	0.0100449	0.0307143	42.1872	-0.35805	0.00011146	0.000677385	46.2287	-0.222341	0.0278798	0.0869763
105165012	17.9307	25.8817	0.530648	3.35896e-06	3.01446e-05	19.8768	0.147166	0.362948	0.522073	25.2797	0.497491	7.77632e-05	0.000657345
105165011	507.762	694.745	0.452578	0.00193167	0.00767732	381.569	-0.412968	0.00740851	0.024784	410.485	-0.303381	0.0424854	0.120464
105165010	26.6046	17.0116	-0.643575	0.00146344	0.00606159	17.84	-0.578355	0.00443072	0.0161672	20.3926	-0.382258	0.055889	0.148158
105166340	15.0102	7.75795	-0.950711	0.000340694	0.00173691	5.78355	-1.37788	7.4624e-07	7.68706e-06	3.88371	-1.94661	6.36708e-10	1.68825e-08
105167670	213.351	159.577	-0.417805	0.000859635	0.00384926	189.463	-0.172451	0.139215	0.26164	173.726	-0.293942	0.00418317	0.0191986
105178358	1.13131	1.26971	0.166769	0.751735	0.842022	0.442801	-1.35783	0.0291875	0.0770477	1.07958	-0.0625918	0.924898	0.962155
105179689	0.914203	2.28529	1.32467	2.27492e-06	2.13292e-05	1.27486	0.478941	0.231285	0.379523	1.29479	0.508223	0.233677	0.415477
105177028	1.82902	6.34619	1.79323	1.10668e-05	8.67783e-05	3.44012	0.910877	0.0125166	0.0384384	5.67374	1.63981	0.000225586	0.00163635
105178359	1.30155	2.51797	0.950227	0.000281306	0.00146793	1.37788	0.0786399	0.821442	0.891385	1.68478	0.377851	0.306868	0.497236
105179688	12.4744	9.46002	-0.396552	0.361789	0.514334	4.14827	-1.58814	0.00196965	0.00814161	4.43001	-1.49477	0.00529811	0.0232209
105177026	7.48752	80.9498	3.43485	1.61129e-14	7.2468e-13	30.3165	2.01848	3.11002e-06	2.80821e-05	34.0315	2.19002	7.32387e-07	1.08215e-05
105177029	37.257	56.7649	0.607672	1.29989e-05	0.000100486	57.5281	0.62503	4.42361e-09	6.94833e-08	73.9758	0.991727	2.92241e-20	2.84553e-18
105178350	1.5836	2.3865	0.591745	0.037275	0.0901242	1.52532	-0.0573398	0.852909	0.911967	2.89482	0.868515	0.0168992	0.0588276
105178351	3.29704	2.20946	-0.576814	0.0458374	0.106252	1.65025	-0.999078	0.000600045	0.00293121	3.21776	-0.030258	0.902273	0.948387
105177020	118.1	109.279	-0.110325	0.550881	0.685613	53.5758	-1.14162	1.21956e-10	2.40257e-09	59.8654	-0.977768	3.46502e-08	6.83853e-07
105177023	19.5644	6.90539	-1.50226	2.28315e-11	6.09109e-10	10.7141	-0.869604	5.76478e-06	4.87072e-05	9.99465	-0.966304	2.19215e-05	0.000220021
105178354	5.5652	13.8785	1.31875	1.86697e-07	2.27811e-06	3.45297	-0.688745	0.0136539	0.0412808	4.06084	-0.451726	0.0905146	0.212486
105177024	32.4758	16.2128	-1.00199	4.68248e-06	4.06999e-05	28.0893	-0.209995	0.28811	0.444374	30.273	-0.0983855	0.714038	0.833169
105178355	1.78518	1.2113	-0.559056	0.340831	0.493414	2.00625	0.165251	0.693903	0.802462	0.65468	-1.44574	0.00550241	0.0239643
105177021	29.6892	24.6704	-0.265305	0.460796	0.608613	19.607	-0.599935	0.026639	0.0716784	15.5638	-0.930133	0.0014585	0.00802465
105177022	24.0952	13.9768	-0.78347	5.13283e-08	7.18994e-07	12.2167	-0.981196	2.76996e-11	6.01374e-10	14.6084	-0.719963	6.0903e-09	1.39565e-07
105179683	6.21843	8.949	0.523815	0.0455282	0.105619	7.30449	0.229054	0.292059	0.448484	7.27578	0.228384	0.416713	0.603691
105165049	13.823	9.80474	-0.495547	0.083938	0.171097	21.7038	0.648603	0.0165422	0.0482614	13.1946	-0.065949	0.84816	0.914857
105166377	139.94	92.4482	-0.596437	0.000381111	0.00190693	128.332	-0.126787	0.381225	0.538042	126.468	-0.143464	0.375358	0.564879
105165041	16.485	31.3094	0.925535	9.52133e-06	7.57993e-05	27.0569	0.714428	0.00070814	0.00338645	32.6495	0.990322	1.44239e-05	0.000153137
105166376	12.3139	5.46842	-1.16988	1.21368e-10	2.85508e-09	10.4034	-0.2448	0.166555	0.298358	14.4126	0.22932	0.183395	0.352172
105165045	19.5618	16.9758	-0.205243	0.505917	0.648125	11.8475	-0.723808	0.0177896	0.0513249	17.624	-0.146566	0.623394	0.770547
105165043	2.8569	1.28474	-1.14855	0.0208596	0.0561091	2.86145	-0.0025095	0.995361	0.997407	3.54955	0.309216	0.48819	0.666246
105177016	6.58113	1.98105	-1.72576	0.00125129	0.00530168	0.220416	-4.90558	9.13997e-15	3.2313e-13	2.39526	-1.46285	0.065312	0.166751
105178347	0.88492	0.856106	-0.0446808	0.945606	0.968637	2.35258	1.40725	0.0042816	0.0157088	3.5965	2.02676	5.95932e-05	0.000525324
105179679	39.4157	40.4679	0.0394375	0.759584	0.847204	34.6715	-0.186313	0.0748712	0.163505	30.3447	-0.374557	0.000130394	0.00103129
105177017	1.77701	1.71202	-0.056883	0.830945	0.895319	4.78169	1.42699	3.48312e-11	7.44465e-10	3.43813	0.957433	0.000211818	0.00155572
105178345	4.46118	18.2395	2.03192	1.81205e-17	1.20174e-15	4.98119	0.158904	0.513332	0.658482	5.8574	0.398059	0.134794	0.28334
105177014	55.307	129.219	1.22548	1.78453e-12	5.91742e-11	48.6717	-0.186128	0.341875	0.500484	44.9206	-0.296792	0.107367	0.240478
105178346	19.4608	69.6452	1.83885	6.84965e-11	1.68563e-09	20.3036	0.0613181	0.826449	0.894603	20.8434	0.104446	0.741335	0.851168
105177018	5.96856	3.88471	-0.621399	0.0121537	0.0359405	6.64023	0.150945	0.54143	0.682775	7.51035	0.332218	0.133635	0.281548
105178349	13.7029	12.9444	-0.0819151	0.498882	0.641696	17.9609	0.388702	0.000793798	0.00374709	13.8272	0.0159869	0.9097	0.952916
105177019	17.5051	24.2828	0.472691	0.00144601	0.00599921	19.0924	0.12441	0.381833	0.538672	19.467	0.156842	0.318166	0.50915
105179670	18.0872	35.9685	0.992606	4.23889e-35	1.34482e-32	18.1308	0.00205435	0.98217	0.990146	16.2606	-0.15023	0.230359	0.411449
105179675	74.9624	45.7788	-0.7112	2.53744e-07	2.98305e-06	69.2899	-0.114885	0.256436	0.409109	70.4557	-0.0871221	0.436804	0.62144
105178343	74.4016	213.569	1.52088	1.67319e-06	1.61652e-05	91.8158	0.302866	0.359201	0.51839	69.0683	-0.100963	0.793912	0.884082
105177012	23.3479	30.8368	0.402463	9.75803e-05	0.000588012	25.412	0.120607	0.300745	0.457378	27.0373	0.214437	0.0418848	0.119049
105179673	13.3941	8.53211	-0.650771	0.000906343	0.0040292	2.83825	-2.23909	2.15994e-33	3.58519e-31	3.41736	-1.96511	1.17877e-19	1.08475e-17
105177011	22.4489	54.4505	1.27856	3.08513e-14	1.33881e-12	29.5828	0.397647	0.0593998	0.135896	35.6261	0.67026	0.000742589	0.0045462
105178342	2.97737	1.46014	-1.02179	0.0724351	0.152496	0.903136	-1.722	8.44811e-05	0.000531219	0.609075	-2.29929	3.19379e-05	0.000304781
105166369	5.15307	5.95093	0.21081	0.35031	0.503104	4.44402	-0.213666	0.315046	0.472165	3.45902	-0.570166	0.0144626	0.0520281
105165035	15.1399	6.87485	-1.13957	2.65937e-10	5.86786e-09	10.7187	-0.500339	0.00174258	0.00732329	21.1917	0.487271	0.000827826	0.00498864
105167698	4.31695	11.8822	1.46157	5.01668e-06	4.32684e-05	17.1286	1.98872	8.47846e-08	1.04327e-06	8.52069	0.986238	0.0235039	0.076296
105167699	4.66061	12.493	1.42334	6.63514e-11	1.63627e-09	5.64564	0.276207	0.208187	0.351683	5.65789	0.284836	0.200536	0.374412
105167693	53.5235	135.307	1.33935	2.54498e-18	1.84409e-16	47.5896	-0.170493	0.430432	0.587004	57.9487	0.117941	0.467055	0.647213
105165030	1.68793	12.4456	2.88523	2.10966e-07	2.53084e-06	0.880688	-0.941433	0.227499	0.374976	0.56884	-1.56473	0.0238111	0.0771115
105166361	3.14532	2.0864	-0.592315	0.0832916	0.170127	5.53417	0.815335	0.00799806	0.0264949	3.86678	0.301715	0.39733	0.585551
105166360	12.6093	15.0265	0.255027	0.287339	0.436428	27.6712	1.13318	1.74278e-06	1.6655e-05	37.535	1.57709	1.70513e-12	6.86321e-11
105167696	17.8086	15.8553	-0.167524	0.698062	0.802331	4.49516	-1.98759	0.000143571	0.000841719	23.6806	0.415788	0.315375	0.506439
105166365	1.17042	1.0905	-0.103454	0.773798	0.857192	0.619103	-0.921965	0.0384721	0.0961762	0.943843	-0.312596	0.425427	0.611266
105167690	10.8202	17.5162	0.695199	7.15125e-07	7.59683e-06	10.5282	-0.0405634	0.766228	0.854919	10.1066	-0.09481	0.505606	0.681286
105167691	4.07558	1.44821	-1.48112	0.00109634	0.0047471	0.878286	-2.21577	7.90524e-08	9.79429e-07	1.50421	-1.4318	0.000522505	0.00337029
105166363	16.9642	25.5133	0.589634	0.00247217	0.00946495	40.3503	1.24757	1.79483e-10	3.44879e-09	38.0848	1.16833	3.12126e-08	6.22289e-07
105167692	3.45463	7.1564	1.05069	0.000323218	0.00166044	3.39409	-0.0250016	0.935661	0.963453	7.6865	1.15925	9.48824e-05	0.000782055
105166362	10.6492	7.5979	-0.488645	0.028607	0.0726689	9.95003	-0.0984152	0.612572	0.741677	10.045	-0.0804929	0.677281	0.808602
105155657	21.1271	44.9422	1.08977	8.06838e-11	1.95914e-09	17.7203	-0.254407	0.100931	0.204926	18.7465	-0.168225	0.384537	0.57387
105156987	20.8702	8.45988	-1.29941	0.00120159	0.00512905	4.32773	-2.27283	1.47711e-09	2.48708e-08	6.98971	-1.57857	1.95119e-05	0.000198612
105155659	9.98288	24.9308	1.32026	8.68984e-08	1.15391e-06	13.8849	0.475925	0.0916719	0.190535	17.4694	0.811347	0.000892332	0.00532811
105179622	0.211788	0.0338299	-2.65166	0.0385298	0.0925102	0.060691	-1.79882	0.186104	0.32357	0.225776	0.101193	0.906682	0.951062
105155658	17.8366	2.82602	-2.65461	3.10071e-16	1.77118e-14	11.3814	-0.65092	0.0982253	0.200564	11.1203	-0.681529	0.0484763	0.133093
105156989	13.7176	9.28684	-0.559335	0.132811	0.244973	8.3322	-0.721959	0.00991271	0.0316374	15.5509	0.180446	0.664696	0.799598
105156984	18.0595	27.8592	0.625782	8.27571e-06	6.68348e-05	26.1086	0.530633	3.71907e-05	0.000256986	25.7267	0.513226	0.000233529	0.00168787
105155653	5.32065	3.79002	-0.487965	0.221558	0.360591	18.3739	1.78357	0.000259713	0.00140963	8.88163	0.738148	0.0874992	0.207211
105155655	4.47373	3.06001	-0.547704	0.0154289	0.0437469	3.67164	-0.286247	0.191123	0.329675	3.8882	-0.200093	0.292106	0.481712
105155654	15.3001	13.3589	-0.195767	0.301541	0.451704	12.8778	-0.250522	0.0498545	0.118156	12.8084	-0.254893	0.131851	0.278665
105156985	36.5954	31.4085	-0.219285	0.0899458	0.180545	33.0594	-0.148145	0.213207	0.35798	28.9882	-0.334734	0.04961	0.135383
105156980	25.3876	50.6076	0.994258	0.000543478	0.00259071	22.0356	-0.203869	0.529253	0.672602	33.4672	0.404031	0.215865	0.393406
105166309	5.67109	0.739829	-2.93847	1.5036e-07	1.88569e-06	1.61604	-1.81008	0.000521786	0.00258836	1.22351	-2.20633	4.64397e-05	0.000421569
105155650	4.48878	9.4096	1.06914	7.86625e-05	0.000488173	10.0322	1.15811	0.00145885	0.00631109	9.24277	1.04471	1.86481e-06	2.50055e-05
105156981	3.19057	1.32976	-1.25799	0.0583893	0.129066	1.08944	-1.55274	0.00526498	0.018703	3.44523	0.114049	0.777376	0.874771
105167639	11.6719	5.80748	-1.00499	4.13209e-10	8.7791e-09	6.76024	-0.789972	3.63352e-06	3.23958e-05	7.39997	-0.656462	0.000228189	0.00165319
105179620	3.84649	3.59018	-0.101276	0.670739	0.781785	2.97821	-0.369754	0.0383684	0.0959682	2.77068	-0.470181	0.0406529	0.116308
105167646	0.242284	2.69086	3.47297	1.0234e-14	4.76716e-13	0.821147	1.76249	0.00624484	0.0215154	1.65883	2.78511	0.000129062	0.00102217
105166314	0.193017	0.546413	1.50484	0.0420452	0.0992953	0.544738	1.50107	0.0947774	0.195244	1.04474	2.44987	0.000498732	0.00324549
105166313	11.1761	19.144	0.776453	0.0150561	0.0428919	14.0893	0.333836	0.230532	0.378576	10.7719	-0.0487948	0.850719	0.916658
105167647	95.011	96.3338	0.0211204	0.83126	0.895617	109.967	0.209395	0.0266022	0.0716124	87.5325	-0.115305	0.28018	0.468732
105168979	1.74609	2.75805	0.660997	0.123273	0.231434	5.62291	1.68238	0.000240608	0.001316	4.29163	1.29654	0.0016577	0.00891375
105168973	22.9582	18.3203	-0.324378	0.04798	0.110218	21.1565	-0.119788	0.353463	0.512447	18.617	-0.300032	0.101259	0.230851
105166318	0.186117	0.0602809	-1.60444	0.0545474	0.122382	0.0277502	-2.74247	0.00959168	0.0307807	0.073117	-1.3575	0.110041	0.244659
105167642	9.75758	8.2541	-0.241773	0.11779	0.223157	8.71895	-0.163797	0.254679	0.407078	7.94939	-0.292672	0.0169302	0.0589094
105167643	7.7653	5.5891	-0.474321	0.00858829	0.0270307	8.31076	0.0955062	0.608538	0.738571	6.95202	-0.157953	0.407243	0.595154
105168974	16.8736	15.936	-0.0805093	0.628954	0.749845	10.4286	-0.696542	0.00144768	0.00627319	13.0688	-0.368281	0.0383786	0.111324
105166316	6.33897	1.20564	-2.39832	3.08444e-08	4.50333e-07	1.26456	-2.32887	2.38288e-08	3.28439e-07	1.6608	-1.92656	2.04939e-05	0.000207288
105167645	9.60983	13.8999	0.53224	0.0371724	0.0899223	15.9894	0.734317	0.00211047	0.0086458	17.3008	0.852721	0.000903208	0.00538483
105168970	12.5554	18.1023	0.528056	0.00541169	0.0183838	17.2634	0.458771	0.0180852	0.0519662	17.6221	0.492186	0.00452551	0.0204301
105167640	179.218	136.63	-0.390611	0.000119952	0.000702272	167.216	-0.101619	0.303914	0.460584	136.377	-0.391574	0.000225672	0.00163647
105168971	4.95835	3.57385	-0.470342	0.0158632	0.0447728	4.04735	-0.295349	0.16672	0.298562	3.66241	-0.437212	0.0395875	0.113899
105168972	3.72672	1.26959	-1.54993	3.06019e-07	3.5339e-06	2.69541	-0.469499	0.116122	0.228227	3.40975	-0.12518	0.616053	0.765811
105167641	101.517	86.2962	-0.233092	0.0246099	0.0641562	93.355	-0.122637	0.365308	0.524133	95.3717	-0.0873966	0.354862	0.545616
105155649	6.67327	11.9923	0.846403	0.00213238	0.00834783	6.18586	-0.112175	0.718958	0.821405	6.14481	-0.118242	0.701185	0.824756
105155668	9.97449	19.9542	1.00192	1.76759e-05	0.000131488	26.5858	1.41264	1.39692e-34	2.43982e-32	25.4515	1.35347	2.43131e-29	6.13474e-27
105179613	24.3444	18.7016	-0.379241	0.0766201	0.159142	11.0987	-1.13448	2.33312e-05	0.000170301	10.3782	-1.23105	1.14427e-06	1.61173e-05
105156999	1.71391	1.21126	-0.504588	0.329149	0.48155	1.27964	-0.426073	0.466664	0.618449	0.689787	-1.32133	0.0307666	0.0938963
105156998	63.4233	78.7354	0.312861	0.0188985	0.0517545	89.7334	0.498738	0.000103041	0.000631962	92.6396	0.549324	1.78383e-05	0.000183997
105155667	2.82958	1.81973	-0.630324	0.277062	0.425081	1.10583	-1.35702	0.027384	0.0733457	0.998976	-1.50066	0.0153585	0.0545653
105179611	9.01855	2.99883	-1.58812	0.00124683	0.00528754	2.54914	-1.82304	4.91178e-11	1.02639e-09	6.74679	-0.416232	0.164228	0.325955
105179610	15.1978	12.0856	-0.332559	0.0929269	0.185231	8.58617	-0.825066	9.91317e-06	7.92106e-05	11.7243	-0.371637	0.0263152	0.0832451
105155664	21.786	13.063	-0.737413	1.96492e-06	1.87446e-05	24.886	0.190256	0.211177	0.35544	25.6478	0.236867	0.232983	0.414714
105156995	103.589	91.1515	-0.183592	0.042893	0.10075	112.419	0.116416	0.224095	0.371439	90.9241	-0.186009	0.0895097	0.210802
105155666	5.88433	1.54521	-1.91914	8.37198e-07	8.72e-06	1.20098	-2.29318	8.74098e-08	1.07388e-06	0.933812	-2.6642	5.15531e-09	1.19187e-07
105156991	0.717599	0.479871	-0.575727	0.269755	0.416701	1.36258	0.921201	0.0236162	0.0649716	1.91502	1.41244	0.00415492	0.0190913
105156990	9.95208	14.2887	0.522989	0.000616735	0.00288658	6.34281	-0.650725	0.000163678	0.000945154	9.03393	-0.136535	0.44547	0.629103
105155662	31.9005	2.94509	-3.43402	1.50372e-05	0.00011436	5.62018	-2.50864	0.000858837	0.00401362	16.1736	-0.979969	0.180023	0.347659
105156993	11.8352	14.3526	0.279548	0.0331145	0.0818949	15.6546	0.402092	0.00148039	0.00639006	12.3593	0.0650883	0.600796	0.753919
105167629	13.8615	20.6318	0.573586	0.000741327	0.00338339	34.5386	1.31568	4.3085e-12	1.04825e-10	24.6252	0.831276	1.2459e-07	2.16726e-06
105167635	18.7493	10.9714	-0.771291	9.1051e-10	1.81153e-08	17.1706	-0.128677	0.450483	0.604155	17.4282	-0.103185	0.420009	0.606295
105168966	186.709	487.568	1.38553	1.33848e-07	1.70132e-06	511.069	1.45144	2.31295e-07	2.63034e-06	471.536	1.33929	6.81873e-10	1.79381e-08
105166303	10.8345	12.1659	0.166691	0.513137	0.654297	3.05794	-1.82549	6.23708e-10	1.10944e-08	4.04796	-1.41744	4.61716e-10	1.25256e-08
105167636	15.4797	20.7575	0.4244	0.000110868	0.000655629	16.8698	0.122607	0.327326	0.485894	13.9854	-0.143035	0.367986	0.557971
105166302	5.74666	11.0628	0.944287	0.00194458	0.00772208	12.7159	1.14602	2.99014e-05	0.000211743	13.4064	1.22784	0.000193119	0.00143819
105166300	152.946	234.534	0.616897	0.00687886	0.0224767	174.509	0.190129	0.43293	0.589258	226.461	0.570803	0.028457	0.088342
105167638	218.277	254.744	0.224576	0.212417	0.348918	167.869	-0.380651	0.0241895	0.0662219	155.78	-0.484273	0.00288628	0.0141961
105167631	16.9991	21.3969	0.331811	0.00838729	0.0264982	15.9911	-0.089531	0.442327	0.597117	16.8264	-0.0117771	0.934533	0.967602
105168963	22.2898	34.0303	0.609652	0.0232003	0.0611443	55.4609	1.31467	8.70901e-08	1.07051e-06	39.7099	0.836459	0.00112983	0.00647439
105167632	0.50676	0.489965	-0.0388069	0.949836	0.970979	0.145702	-1.79812	0.01118	0.0350277	0.117765	-2.10013	0.000693283	0.00429716
105166306	18.0266	19.8965	0.142368	0.245795	0.38864	22.1782	0.297154	0.0305723	0.0799905	20.8845	0.214834	0.0722213	0.179795
105168965	22.764	11.432	-0.991068	0.00283521	0.0106058	3.68466	-2.6278	5.23467e-14	1.6691e-12	2.58872	-3.13703	3.60726e-16	2.25128e-14
105166304	0.99547	0.500578	-1.00152	0.0763143	0.158724	0.383831	-1.37429	0.00981307	0.031375	0.871223	-0.183826	0.745757	0.853947
105167634	10.4374	11.9925	0.202825	0.419785	0.57056	10.8317	0.0518927	0.849827	0.909889	6.10785	-0.768759	0.00564034	0.024429
105179609	1.13456	1.50706	0.415391	0.459521	0.60751	0.119107	-3.25288	1.57958e-06	1.52009e-05	0.288518	-1.99062	0.0123982	0.0461305
105168960	41.6103	69.6857	0.744424	2.81715e-06	2.58959e-05	67.6775	0.699894	3.77338e-06	3.3515e-05	69.6745	0.74527	1.34239e-05	0.000144196
105179608	64.8216	44.2186	-0.550739	3.2209e-06	2.90723e-05	63.8739	-0.0227787	0.864374	0.91964	57.4606	-0.171041	0.0956062	0.221274
105167630	0.25073	0.440923	0.815524	0.102521	0.200274	0.90806	1.85092	3.89089e-05	0.000267045	0.759854	1.59725	0.000291966	0.00204883
105178314	6.76561	5.34041	-0.33857	0.043718	0.102275	6.36114	-0.0905905	0.615045	0.74394	5.71953	-0.240786	0.158136	0.317835
105155679	0.100761	0.232868	1.21229	0.184292	0.313728	0.0956205	-0.0755855	0.945196	0.968613	0.37419	1.89185	0.0253263	0.0808298
105179645	1.19974	0.62569	-0.947842	0.105513	0.204839	2.34332	0.959413	0.0381872	0.0956377	1.84293	0.619319	0.198994	0.372553
105178312	5.39477	6.51648	0.272648	0.0604459	0.132664	11.0816	1.03746	1.37352e-12	3.59171e-11	9.50793	0.819744	4.46997e-07	6.9465e-06
105178313	19.502	22.8156	0.226781	0.0744646	0.155836	26.7155	0.452861	0.00034094	0.0017831	24.2567	0.317731	0.0208403	0.0694853
105155675	197.038	956.214	2.27728	4.52586e-07	5.05729e-06	299.497	0.604998	0.174088	0.308081	356.326	0.860575	0.0588809	0.154173
105178319	2.17738	0.885193	-1.28848	0.00860387	0.0270514	3.04254	0.481714	0.217874	0.363703	4.19412	0.948353	0.00353416	0.0167338
105179649	0.49187	0.349628	-0.494844	0.393922	0.545772	0.128503	-1.93898	0.0113334	0.0354181	0.0821382	-2.60079	0.00290578	0.0142591
105178316	0.390966	0.0335074	-3.62585	0.00151038	0.00623404	0.268397	-0.5442	0.46071	0.613092	0.271992	-0.524911	0.364266	0.554372
105155676	0.26536	0.27095	0.0355148	0.96196	0.9786	0.505776	0.932562	0.229831	0.377842	1.2527	2.24798	0.00129024	0.00724843
105155671	1.31089	1.33053	0.0207089	0.972903	0.985047	0.484986	-1.4378	0.0484014	0.11552	1.15063	-0.184946	0.770296	0.870199
105155670	361.471	438.052	0.277748	0.079965	0.164765	386.343	0.0951353	0.510069	0.65578	491.819	0.447626	0.0052376	0.023016
105155672	23.8822	28.8426	0.273444	0.0249558	0.0649542	30.4214	0.348102	0.00145837	0.00631018	32.7356	0.457269	0.00320062	0.0154158
105178310	17.4795	24.5168	0.487647	0.00108713	0.00471465	22.7058	0.375604	0.00212302	0.00868656	25.6078	0.55349	2.10483e-05	0.000212325
105179642	1.11976	2.70422	1.27858	0.233437	0.374957	5.60451	2.32597	0.00246269	0.00986426	0.513378	-1.11971	0.239739	0.422733
105178311	5.74482	8.83209	0.619872	0.00437761	0.0153507	5.43563	-0.0813231	0.700003	0.806972	7.30891	0.350695	0.116697	0.255061
105165005	6.5599	3.0169	-1.11411	0.00305578	0.0112746	3.25469	-1.01445	0.00025578	0.00138989	4.19349	-0.639384	0.0932095	0.217119
105167668	3.52208	5.89474	0.743214	0.00494436	0.0169879	39.7711	3.49446	2.83097e-58	1.7907e-55	30.5144	3.11573	9.81567e-37	4.26545e-34
105168999	9.75041	8.68997	-0.166087	0.404355	0.556229	9.79795	0.00564678	0.973095	0.984431	12.6041	0.372756	0.00577938	0.0249071
105165004	31.259	36.3714	0.219778	0.0403573	0.0961019	35.404	0.178102	0.10843	0.216602	30.1295	-0.0505262	0.667997	0.802058
105166335	18.9397	18.0428	-0.0692617	0.662666	0.775738	22.3219	0.235885	0.040913	0.101048	19.8656	0.0716063	0.684628	0.813319
105165003	4.96021	4.14168	-0.259099	0.118092	0.223675	7.83931	0.658612	1.59901e-05	0.000120837	7.53852	0.606147	9.46441e-05	0.000780639
105165002	0.310352	0.770913	1.30916	0.00203436	0.00802834	2.92962	3.2375	8.99425e-23	6.79037e-21	3.00167	3.27753	9.38342e-25	1.48778e-22
105168995	27.8514	69.9561	1.32886	9.37752e-15	4.4208e-13	30.6955	0.139618	0.448889	0.60292	34.8834	0.328631	0.0785679	0.191479
105165009	49.2254	56.2965	0.194828	0.0498432	0.113797	57.5337	0.223292	0.0340815	0.0871551	50.0078	0.0252909	0.822652	0.900725
105166339	104.019	200.202	0.944907	1.64328e-08	2.53478e-07	114.182	0.133713	0.377533	0.534757	106.818	0.0420043	0.803358	0.890612
105167665	42.4067	33.2671	-0.348872	0.0118579	0.0352167	36.8034	-0.205735	0.11603	0.228104	38.3442	-0.142714	0.286744	0.47586
105168997	3.59939	2.02738	-0.824267	6.34457e-05	0.000404759	2.55777	-0.494522	0.104552	0.21051	3.27366	-0.13361	0.541668	0.709162
105165007	29.839	38.0676	0.352286	0.00485848	0.0167345	32.518	0.122616	0.267659	0.42161	30.5974	0.0386564	0.825086	0.902016
105166338	19.9007	14.9612	-0.410665	0.00841095	0.0265587	17.4979	-0.186813	0.170308	0.30311	20.7379	0.0624579	0.688746	0.816101
105168998	32.0447	12.0653	-1.40894	4.97885e-13	1.76037e-11	28.2993	-0.181496	0.374887	0.531933	17.1674	-0.898402	5.58765e-07	8.48671e-06
105167667	142.927	202.453	0.503061	3.31872e-05	0.000228821	149.122	0.0600943	0.535916	0.678082	146.319	0.0367969	0.71052	0.831093
105165006	206.681	482.319	1.22074	0.00451384	0.0157578	165.319	-0.320992	0.461905	0.614107	225.032	0.12835	0.764307	0.866804
105168991	33.8945	26.1656	-0.371902	0.00799739	0.0254376	21.3896	-0.665986	7.41383e-08	9.24418e-07	22.4043	-0.595	1.28574e-06	1.79163e-05
105167660	8.76406	9.96623	0.183472	0.448997	0.597907	14.5002	0.724214	0.000568443	0.00279492	8.70421	-0.00813649	0.966469	0.983114
105168992	9.09621	6.96497	-0.38442	0.00580829	0.0194691	7.97018	-0.192668	0.242722	0.393017	7.27015	-0.320458	0.0385983	0.111807
105168993	1450.64	1006.53	-0.52584	0.0150553	0.0428919	1043.17	-0.477247	0.00661884	0.0225911	1123.69	-0.366018	0.0416211	0.118515
105178309	28.3306	33.2806	0.233019	0.03363	0.0828731	30.9	0.124058	0.295706	0.452314	25.7936	-0.133513	0.307647	0.49812
105167663	20.3517	14.9381	-0.445454	0.00820074	0.0259998	13.7284	-0.569051	0.000236838	0.00129812	16.7013	-0.281648	0.0543917	0.145212
105165001	47.2615	75.4687	0.6755	2.63612e-10	5.833e-09	63.7881	0.431106	2.78968e-06	2.54739e-05	57.5762	0.286902	0.00600419	0.0255985
105166332	10.0767	11.8006	0.22837	0.131847	0.243774	12.8223	0.345874	0.00665984	0.0227112	13.5549	0.42937	0.00207438	0.0108364
105166331	8.04257	8.00583	-0.00554764	0.979587	0.988811	7.25259	-0.149373	0.637659	0.760613	5.76436	-0.479148	0.0170046	0.0591245
105178303	53.9488	65.9561	0.290216	0.0158943	0.0448336	53.5151	-0.0127532	0.908476	0.948007	52.5894	-0.0335475	0.78479	0.87904
105178304	28.2919	19.4407	-0.54059	0.00336933	0.0122734	39.7523	0.489176	0.00104117	0.00474444	35.9563	0.348475	0.0165449	0.0578774
105178302	8.36214	13.483	0.688727	0.00304856	0.0112516	9.34778	0.159666	0.518881	0.663646	8.67489	0.0565189	0.808555	0.893715
105178307	2.42682	1.25982	-0.948629	0.0053326	0.018165	1.0367	-1.22872	0.00883954	0.0288139	1.28437	-0.911642	0.0151591	0.0540368
105178305	12.1315	12.7588	0.0753536	0.632617	0.75276	14.8261	0.288402	0.0419962	0.103059	14.0517	0.215054	0.0908032	0.212887
105179636	10.6706	8.22395	-0.374836	0.0097369	0.0299088	9.52457	-0.165391	0.305492	0.462316	10.5775	-0.0106365	0.941187	0.970553
105155687	28.4014	36.3187	0.355001	0.0289331	0.0733196	30.7357	0.113048	0.51104	0.656581	33.1581	0.226086	0.193672	0.366007
105155682	8.56232	21.3491	1.31716	0.0028167	0.0105484	10.4961	0.295413	0.547013	0.687298	10.6165	0.316165	0.481925	0.660641
105155681	0.264265	0.553456	1.07103	0.0484436	0.11115	0.283023	0.102173	0.880249	0.929938	0.364054	0.466512	0.463487	0.643943
105155684	0.527423	5.0928	3.26919	7.57799e-10	1.52842e-08	5.12839	3.27805	2.24534e-12	5.73064e-11	4.06675	2.94956	2.69254e-11	9.03908e-10
105166319	7.19785	5.7947	-0.30911	0.582091	0.711715	1.83104	-1.97654	1.28225e-05	9.9404e-05	2.00138	-1.84686	0.000232204	0.00167917
105178300	5.05798	4.03248	-0.327612	0.143101	0.259167	6.53307	0.366527	0.116909	0.229311	8.34163	0.723676	0.00235413	0.0119934
105155680	0.166784	0.209275	0.340569	0.806767	0.879342	0.869077	2.38018	0.0103639	0.0328011	0.518432	1.642	0.168646	0.331607
105167657	17.3403	10.8697	-0.671485	0.104862	0.203812	3.42899	-2.33983	3.51372e-15	1.29708e-13	3.76536	-2.20361	2.98417e-09	7.17486e-08
105166325	6.01725	4.43242	-0.439304	0.0813205	0.166856	5.40508	-0.155458	0.294647	0.451186	4.51606	-0.41073	0.0419041	0.119089
105167658	88.7081	66.8182	-0.408251	0.000437508	0.00214972	71.5678	-0.311111	0.026972	0.0724412	74.3067	-0.252808	0.0328813	0.0988587
105167659	133.268	105.086	-0.341368	0.00715609	0.0232113	122.386	-0.124484	0.334695	0.493212	105.675	-0.331733	0.0591306	0.154637
105166323	0.0517007	0.0480729	-0.0890402	0.96479	0.980324	0.090521	0.803217	0.633646	0.758289	0.357347	2.77616	0.0437786	0.123167
105166329	21.0281	24.924	0.245751	0.0346564	0.0849209	29.9028	0.506896	2.10277e-06	1.98041e-05	23.3852	0.156088	0.168751	0.331651
105167653	7.02951	7.10834	0.0190048	0.928836	0.959	9.43845	0.422851	0.0223143	0.0619874	11.8688	0.758046	0.000461438	0.00303904
105167654	43.9375	140.748	1.67787	0.000494304	0.00238929	84.2716	0.940915	0.0508016	0.119964	64.4597	0.55842	0.235057	0.416952
105168985	0.574704	0.515739	-0.146153	0.858412	0.913675	2.76671	2.27414	3.35507e-05	0.000234406	3.25795	2.51172	3.77594e-05	0.000352311
105166328	19.1677	20.7832	0.116827	0.719644	0.818639	40.3245	1.07089	0.000322994	0.00170524	53.0167	1.46974	1.47135e-07	2.53873e-06
105167655	3.4206	1.55943	-1.12657	0.0120236	0.0356458	0.630232	-2.44217	1.14874e-06	1.13728e-05	1.2164	-1.49617	0.0200608	0.0675004
105166327	90.887	102.356	0.172391	0.0331381	0.0819362	107.153	0.235938	0.0137823	0.0415672	87.329	-0.054726	0.567078	0.728613
105168987	73.9498	51.3406	-0.526132	0.000463096	0.00225843	83.0532	0.1665	0.187477	0.325281	90.9442	0.301698	0.019608	0.0663766
105166326	84.992	77.706	-0.127049	0.799385	0.874478	23.6958	-1.84442	2.21944e-06	2.07692e-05	21.8207	-1.96082	1.166e-05	0.000127558
105167650	1.20191	1.64075	0.446933	0.0555037	0.124121	1.95704	0.701149	0.00148416	0.00640283	1.67473	0.481267	0.0428808	0.121234
105168981	23.8039	21.7376	-0.129758	0.370719	0.523543	18.6316	-0.354394	0.0328999	0.0848473	16.5316	-0.523758	0.000882614	0.00527545
105168982	0.545872	0.11157	-2.31421	0.0291562	0.0738007	0.0978299	-2.48068	0.0297842	0.0783358	0.138787	-1.97848	0.046866	0.129826
105179629	39.0221	53.4863	0.454672	0.0196832	0.053518	76.9652	0.979211	4.33618e-08	5.67266e-07	62.251	0.677386	0.000276595	0.00195558
105167652	3.45685	3.69177	0.0965191	0.620745	0.743039	6.62183	0.936344	4.202e-05	0.000286298	7.22903	1.06707	8.0226e-11	2.47708e-09
105168983	108.139	91.9466	-0.232765	0.0534569	0.120396	93.5133	-0.211028	0.0808291	0.17333	89.7763	-0.266045	0.0383778	0.111324
105166320	14.278	15.6277	0.131021	0.435892	0.585638	11.5679	-0.305732	0.0416437	0.102377	12.3287	-0.21063	0.166797	0.329051
105155615	9.29433	7.44546	-0.31848	0.0436612	0.102187	8.59841	-0.113376	0.548082	0.688207	10.2727	0.145945	0.427141	0.612896
105156946	0.795927	1.42335	0.843574	0.0476208	0.109607	1.47573	0.893402	0.0668642	0.149607	1.25983	0.665298	0.167706	0.330316
105156945	31.5552	37.0388	0.231891	0.00890227	0.0277933	35.7048	0.176783	0.094505	0.194837	34.8168	0.145004	0.156612	0.315788
105156940	2.43673	0.918435	-1.40138	0.00270683	0.0102053	0.155833	-3.96852	4.77658e-14	1.53349e-12	0.485277	-2.33383	1.90594e-06	2.54696e-05
105156941	15.6269	17.5815	0.170834	0.239427	0.381603	19.0942	0.287507	0.0244122	0.0667456	16.8332	0.109773	0.345366	0.536535
105168926	85.707	70.6306	-0.278022	0.0181519	0.0500825	79.9559	-0.101799	0.408329	0.564875	74.7658	-0.194475	0.117763	0.256572
105168927	25.5066	138.917	2.44697	2.48013e-35	7.97618e-33	89.1578	1.80481	1.08532e-14	3.78552e-13	55.0428	1.11313	4.03683e-07	6.32365e-06
105168928	17.5032	42.5269	1.28186	8.54905e-18	5.80075e-16	25.8316	0.5602	0.000304909	0.0016211	22.2767	0.350701	0.0149531	0.0534484
105168929	19.5067	35.7085	0.87268	1.32166e-05	0.000102102	12.7246	-0.616726	0.002784	0.0109433	13.6794	-0.506823	0.059125	0.154637
105168934	19.5679	27.1645	0.473616	0.00224915	0.0087365	21.9195	0.16241	0.161039	0.291398	24.0195	0.298936	0.0294372	0.0906884
105167603	77.0067	88.8226	0.206572	0.0134658	0.0391452	81.7378	0.0845596	0.332121	0.490439	93.2212	0.278337	0.00182286	0.00968421
105167604	17.9137	18.0041	0.00736894	0.963447	0.979552	15.3594	-0.222665	0.218799	0.364857	14.6506	-0.286762	0.0383793	0.111324
105167605	13.0542	12.8017	-0.0277776	0.834632	0.897696	16.6163	0.34666	0.00410811	0.0151626	15.82	0.280531	0.040999	0.11717
105168936	0.979865	0.514292	-0.934977	0.123853	0.232281	1.34654	0.458833	0.400427	0.557203	2.78104	1.50893	0.00653726	0.0274572
105168930	39.9349	42.3368	0.0852099	0.429453	0.579607	40.3288	0.0128486	0.901958	0.943311	32.4214	-0.297715	0.00857529	0.0341701
105168932	12.6137	10.7548	-0.230671	0.382451	0.53447	8.28036	-0.608172	0.0183633	0.0526335	9.63165	-0.385026	0.156163	0.315306
105156937	15.1752	14.1441	-0.10035	0.44626	0.595242	11.359	-0.41889	0.00564719	0.019824	14.8438	-0.0288309	0.83444	0.906733
105156936	6.8222	6.32218	-0.109573	0.696125	0.80081	3.90552	-0.804404	0.0106729	0.0336325	4.69902	-0.533239	0.0563176	0.149075
105156938	16.6723	20.2464	0.281218	0.0238511	0.0625341	17.519	0.0701169	0.612197	0.741454	16.6585	0.00234161	0.990867	0.995491
105155607	100.726	85.5971	-0.234114	0.0270202	0.0693282	86.6001	-0.219253	0.0319411	0.0829075	101.851	0.0185513	0.859257	0.921837
105155624	3.95118	1.56558	-1.33752	0.00134253	0.00562831	6.05126	0.614451	0.0428064	0.10474	6.09656	0.628574	0.0180624	0.0620911
110012278	1.85513	23.1834	3.64585	6.22167e-08	8.5319e-07	3.47455	0.905106	0.468532	0.619918	4.77366	1.37228	0.317266	0.508397
105156957	1.09905	0.309669	-1.83289	0.00193017	0.00767262	0.582741	-0.916278	0.0480313	0.114759	0.728161	-0.596512	0.204969	0.379892
105155625	23.9073	28.3991	0.249502	0.0345722	0.0847886	29.0925	0.281887	0.0116361	0.0362238	25.5517	0.0986078	0.442032	0.626069
105155620	4.22606	3.93928	-0.101779	0.717129	0.816768	2.45246	-0.786681	0.0104956	0.0331674	3.21158	-0.394139	0.164596	0.326466
105155622	21.6721	37.2378	0.78086	6.94932e-06	5.75077e-05	34.5148	0.670324	9.117e-06	7.36535e-05	30.3671	0.489208	0.000457575	0.00301953
105155621	22.1497	20.8725	-0.0842194	0.595474	0.722649	15.5679	-0.510364	0.00165117	0.00698798	15.27	-0.533961	0.0016433	0.00885049
105168919	0.669882	1.31301	0.974818	0.0162472	0.0456694	1.06828	0.673142	0.130798	0.249587	1.60231	1.26361	0.000572554	0.003647
105168915	5.67502	3.58112	-0.665143	0.000211143	0.00114825	4.44763	-0.353681	0.136401	0.257746	4.27302	-0.407007	0.0164178	0.057536
105168916	67.9092	121.754	0.842597	0.000499903	0.0024099	51.8868	-0.388225	0.151632	0.279004	69.439	0.0363815	0.887695	0.939503
105168918	13.0308	20.7796	0.673101	0.0192796	0.0526118	13.012	-0.00235317	0.992676	0.996251	13.8015	0.0871368	0.756324	0.860838
105168923	15.9949	2.75912	-2.52608	1.5137e-25	2.36914e-23	7.41785	-1.10932	5.34176e-10	9.60942e-09	7.26313	-1.13285	1.16574e-06	1.63706e-05
105168924	23.1575	18.7177	-0.306691	0.0427561	0.100503	23.2562	0.0041917	0.976906	0.9869	20.8646	-0.148153	0.306614	0.496926
105168925	19.3139	23.4318	0.278441	0.0837882	0.170844	24.4476	0.338524	0.0148834	0.0443113	25.2575	0.388968	0.00601431	0.0256348
105168921	31.7114	26.5028	-0.258604	0.0500227	0.114073	27.2528	-0.22005	0.0878042	0.18465	25.676	-0.301571	0.046562	0.129213
105156948	7.20279	5.72606	-0.326871	0.505395	0.647803	1.23529	-2.54502	8.3104e-09	1.2412e-07	3.4259	-1.07195	0.0204623	0.0685368
105155619	0.525855	0.34125	-0.623132	0.617454	0.740285	0.0400997	-3.72017	0.0191689	0.0545513	0.058266	-3.20224	0.020963	0.0697656
105155618	2.49201	1.17127	-1.09561	0.000149038	0.000847414	1.41607	-0.816507	0.00109761	0.00495918	1.22822	-1.01427	0.000190467	0.00142115
105156949	5.39469	3.53341	-0.608783	0.00884112	0.0276419	4.70744	-0.198368	0.39608	0.553325	4.28557	-0.328844	0.14234	0.294781
105156966	13.9384	10.2469	-0.441241	0.00382303	0.0136715	11.1378	-0.324734	0.0264041	0.0711609	11.9994	-0.21371	0.222403	0.401516
105156965	10.6814	16.1815	0.59965	1.07545e-05	8.45733e-05	11.4705	0.101913	0.41382	0.570581	14.8836	0.48134	0.00100696	0.00589261
105179601	1.36389	0.552686	-1.30101	0.0190647	0.0521112	0.0146418	-6.43992	4.73589e-07	5.07271e-06	0.259088	-2.41984	0.00104084	0.00604713
105155637	187.725	391.508	1.05965	0.00119322	0.00509796	169.016	-0.15113	0.645386	0.766381	173.421	-0.109737	0.734768	0.846818
105156968	15.6387	9.13137	-0.773319	0.0120543	0.035716	13.9464	-0.166443	0.590419	0.723548	20.2514	0.375271	0.211799	0.388348
105179600	16.0308	18.5892	0.213946	0.114699	0.218535	23.5599	0.55448	2.03831e-05	0.000150156	20.7112	0.372152	0.0119665	0.0448357
105156967	61.9072	42.9943	-0.524359	0.0138109	0.0399479	39.3518	-0.655901	0.000880547	0.00410116	47.1327	-0.391986	0.0815158	0.196876
105155633	10.9285	8.69069	-0.330363	0.237513	0.379559	4.32992	-1.33588	1.38132e-06	1.34645e-05	13.0716	0.261802	0.311726	0.502715
105179604	28.7626	24.7112	-0.21746	0.0890648	0.179083	22.2403	-0.372557	0.00427472	0.0156864	19.8933	-0.529014	0.000112209	0.000902983
105156963	22.8456	17.4169	-0.392166	0.0101004	0.0308399	20.3787	-0.166642	0.232948	0.381607	19.8273	-0.203146	0.165533	0.327521
105155632	17.4026	28.6172	0.719676	0.0275545	0.0704374	38.8296	1.1549	0.000197297	0.00111079	40.0892	1.20566	0.00033465	0.00230493
105168948	25.132	29.6349	0.238455	0.0323183	0.0802915	26.9069	0.0970523	0.288391	0.444631	25.2538	0.00944197	0.938211	0.968761
105167617	18.2508	20.0817	0.138751	0.21785	0.355863	23.7609	0.378752	0.00344731	0.013106	18.541	0.0251496	0.844156	0.912869
105167619	14.5151	9.99562	-0.536149	8.35174e-05	0.00051409	15.9031	0.129643	0.53602	0.678109	15.0781	0.0565901	0.719633	0.836929
105168955	27.9542	22.0641	-0.34223	0.169138	0.29381	50.3447	0.847357	0.000170666	0.000979229	51.8308	0.893058	0.000606204	0.00383325
105167624	12.1536	13.558	0.158143	0.569094	0.701382	15.0173	0.304278	0.0381026	0.0954563	11.0385	-0.135287	0.364449	0.554471
105168957	8.15313	10.0302	0.300453	0.076412	0.158853	10.7583	0.398197	0.0206275	0.0580946	10.142	0.31734	0.0663462	0.168676
105168958	0.0993502	0.101566	0.0427171	0.973101	0.9851	0.387683	1.97563	0.0515234	0.121289	0.805449	3.04087	4.49355e-05	0.000410294
105167620	0.667556	1.7777	1.41012	1.70457e-05	0.000127284	0.481371	-0.475361	0.265428	0.419306	0.763462	0.190469	0.619699	0.768151
105168951	4.86899	2.99159	-0.706377	0.0069539	0.0226777	3.77057	-0.37136	0.103678	0.20916	3.34972	-0.540002	0.0298973	0.0917986
105167621	29.2908	48.3397	0.723003	8.42239e-05	0.00051776	36.6701	0.323287	0.0806578	0.17309	32.3733	0.147824	0.336594	0.527975
105168952	58.8914	85.3205	0.536069	0.00249699	0.00954267	120.063	1.02669	2.19616e-06	2.05842e-05	99.8295	0.763589	0.0146647	0.052601
105168953	49.7686	78.1213	0.651367	1.0088e-08	1.62661e-07	73.4496	0.560124	1.05268e-06	1.05196e-05	64.4349	0.37499	0.000722437	0.00445187
105167622	0.547232	0.469363	-0.220262	0.68918	0.796211	5.31009	3.26949	3.06524e-23	2.39129e-21	4.92613	3.16811	1.15961e-11	4.0981e-10
105168954	8.72671	6.94556	-0.330286	0.108101	0.208829	6.57384	-0.409122	0.0392112	0.0977389	6.62039	-0.394364	0.0594266	0.155216
105156959	124.564	84.6663	-0.556324	0.00611337	0.0203464	166.597	0.418122	0.00800203	0.0265043	136.493	0.134567	0.359473	0.549608
105155628	6.1063	2.7158	-1.16982	0.0510099	0.115828	1.90574	-1.6825	0.0030984	0.0119859	33.2005	2.44292	3.19567e-07	5.14332e-06
105155627	194.678	340.28	0.805763	2.62469e-05	0.00018605	258.817	0.410261	0.026173	0.070652	250.845	0.369673	0.0730664	0.181513
110012284	2.58647	1.23011	-1.08059	0.0661171	0.14233	0.538518	-2.26518	0.000164135	0.000946862	0.562411	-2.20918	0.000168081	0.00127809
105156958	8.98816	10.2132	0.184054	0.157493	0.278445	11.4636	0.349817	0.00643085	0.0220556	10.3053	0.198468	0.252667	0.438474
110012285	7.23647	7.18026	-0.0109455	0.965	0.98041	11.0525	0.608543	0.00255399	0.0101759	8.86221	0.293545	0.200346	0.37413
105155629	29.5335	14.9566	-0.978633	0.0303043	0.0762136	8.22256	-1.8478	1.92297e-06	1.82503e-05	66.0811	1.16191	0.00403906	0.0186248
110012286	1.38304	1.30771	-0.0670172	0.924919	0.956663	0.187222	-2.88981	0.00865877	0.0283032	0.758506	-0.864693	0.278448	0.467194
105156977	6.57034	3.09706	-1.08603	0.000165132	0.000928573	3.8077	-0.789414	0.00731476	0.0245264	5.85719	-0.163844	0.50142	0.677666
110012298	0.997816	0.330847	-1.60935	0.0438686	0.102529	0.584979	-0.774992	0.276929	0.431721	0.413675	-1.27159	0.114908	0.252286
105156976	7.38325	4.61056	-0.677546	0.000192668	0.0010623	4.71087	-0.650738	0.00337065	0.0128606	4.8449	-0.605006	0.00334136	0.0159561
105156979	0.417771	0.102731	-2.02315	0.214336	0.351321	0.0111347	-5.11283	0.0109616	0.0344216	0	-6.16182	0.115318	0.252957
105156973	64.5048	57.9129	-0.154133	0.377913	0.530067	42.751	-0.594624	2.31106e-06	2.14891e-05	40.8965	-0.654211	3.09735e-07	5.00222e-06
105155642	15.9962	17.4286	0.123773	0.549977	0.684977	21.9868	0.45655	0.00579647	0.020266	22.3704	0.484641	0.0246809	0.0792531
105155641	3.36064	1.25374	-1.41673	8.37685e-08	1.11804e-06	1.34741	-1.31897	6.02403e-08	7.62914e-07	2.45296	-0.450015	0.0352923	0.104382
105156972	32.7701	70.0876	1.09477	0.0123034	0.0363239	79.0005	1.27045	0.00248609	0.0099412	91.9664	1.49437	0.000389025	0.00263535
105156974	14.2984	6.41743	-1.15307	4.35288e-13	1.55544e-11	9.60306	-0.575857	0.000591198	0.00289283	9.59319	-0.573734	1.14836e-06	1.61555e-05
105155643	28.6066	28.8075	0.011431	0.915881	0.95084	33.7722	0.237904	0.115388	0.22709	39.1601	0.455473	0.00036379	0.0024816
105156971	28.1679	20.786	-0.438078	0.0276533	0.0706391	24.2454	-0.218073	0.0708164	0.156416	28.0329	-0.00454995	0.976411	0.988355
105155640	9.78678	7.48586	-0.385959	0.043916	0.102626	6.53825	-0.582307	0.00655797	0.0224259	6.26283	-0.641138	0.000565685	0.00360716
105167607	0.650399	2.84776	2.12838	0.00046113	0.00225025	0.755557	0.214298	0.805607	0.880824	0.603554	-0.0924592	0.931246	0.965691
105168938	2.00269	1.43217	-0.481535	0.072339	0.152355	1.15235	-0.800755	0.00546852	0.0192836	1.30569	-0.614216	0.0226233	0.0740003
105167608	2.53246	3.25068	0.361839	0.15471	0.274725	0.622043	-2.02601	3.32506e-11	7.11331e-10	1.97183	-0.360489	0.235567	0.417666
105168945	17.301	24.0369	0.475061	7.14202e-05	0.000448444	17.2672	-0.00439655	0.973431	0.984636	16.9737	-0.024471	0.844776	0.913177
105167614	13.3292	17.8383	0.420349	0.00923177	0.0286481	16.4143	0.299284	0.0412319	0.101653	14.7241	0.146866	0.31321	0.504136
105168946	67.4574	116.04	0.783079	1.85469e-12	6.14139e-11	103.646	0.617727	2.72474e-07	3.04973e-06	135.554	1.00968	4.07519e-10	1.11846e-08
105167615	15.7398	19.7268	0.326811	0.00579139	0.0194263	19.0384	0.272647	0.0503099	0.119043	17.4918	0.155268	0.262317	0.449177
105167616	0.0635863	0.419167	2.73413	0.00664709	0.0218808	0.234599	1.88507	0.167378	0.299284	0.332858	2.39324	0.0326261	0.0982678
105168940	10.6777	10.3937	-0.0384479	0.750587	0.841043	12.7955	0.259504	0.048113	0.114925	10.6144	-0.00642761	0.96039	0.980345
105167610	1.72418	2.28613	0.409505	0.11964	0.226056	1.33513	-0.369498	0.204124	0.346535	1.16701	-0.559164	0.0369383	0.108147
105167611	1.88423	3.31125	0.814973	0.0262987	0.0677882	2.97279	0.659115	0.108278	0.216423	2.53982	0.436655	0.433972	0.619083
105168942	3.37709	4.66783	0.466582	0.258157	0.40327	1.24575	-1.43928	0.000294653	0.00157502	1.71701	-0.965927	0.0579122	0.152265
105168943	22.0367	40.663	0.882447	0.0144025	0.0413613	37.9168	0.783612	0.0320771	0.0831653	52.0633	1.24507	0.000505337	0.00327847
110012291	61.0111	92.6181	0.602519	0.000101636	0.000608854	76.8353	0.331577	0.0042558	0.0156338	52.7928	-0.206031	0.0475284	0.131089
110012293	19.659	43.2487	1.13719	3.71883e-05	0.000253284	25.994	0.403061	0.167122	0.299008	30.6958	0.647588	0.0234829	0.0762381
105156969	59.1696	26.5762	-1.15411	7.94255e-08	1.06858e-06	23.9574	-1.30587	6.74798e-21	4.26837e-19	26.8948	-1.13488	1.16806e-22	1.53987e-20
105155638	10.3577	8.20477	-0.33781	0.0446528	0.103989	8.88843	-0.222152	0.139777	0.262338	8.7979	-0.235094	0.197681	0.370924
110012297	5.79382	3.13905	-0.878721	0.00764333	0.0245174	6.4744	0.160093	0.603197	0.733782	4.57211	-0.335189	0.2657	0.452822
105155932	1.51865	2.68779	0.827403	0.0109383	0.0329129	1.0793	-0.493453	0.271284	0.425403	1.31652	-0.199337	0.678051	0.80911
105155933	4.19814	3.70668	-0.180308	0.49775	0.640803	3.09147	-0.44172	0.230705	0.378773	2.49358	-0.748168	0.0205484	0.0687646
105179902	3.93503	2.17926	-0.844762	0.114584	0.218387	0.710755	-2.46973	1.57658e-05	0.000119306	0.844886	-2.22747	0.00742198	0.0304217
105167918	11.1214	14.867	0.418853	0.0135742	0.0394116	11.1128	-0.00181542	0.99156	0.995559	16.1717	0.542016	0.00712788	0.02949
105167919	3.51057	4.90334	0.480175	0.0138772	0.0400781	4.44346	0.338333	0.0681338	0.151564	3.67452	0.0676802	0.748291	0.855553
105167914	0.545965	0.64756	0.244039	0.654883	0.769966	1.37275	1.3281	0.00409136	0.0151199	0.545129	0.00011295	0.999842	0.999857
105167916	13.9728	45.5482	1.70371	1.52017e-09	2.88979e-08	24.7688	0.825757	0.00241152	0.00969019	30.7829	1.14452	0.000145249	0.00112812
105167917	0.0148762	0.0992071	2.68633	0.387719	0.539567	1.30065	6.40706	2.34131e-06	2.17445e-05	0.936337	5.938	0.000108661	0.000879861
105167921	18.5698	22.4214	0.272506	0.00900466	0.0280523	23.7574	0.354146	0.000846566	0.0039634	21.0344	0.182737	0.132452	0.279607
105167922	10.8153	17.5721	0.700301	2.72552e-05	0.000192732	16.504	0.608857	0.000121135	0.000727679	13.0685	0.27552	0.129003	0.274401
105155926	14.0543	13.1782	-0.0909096	0.769419	0.853912	95.1915	2.7574	8.34212e-28	9.34157e-26	49.4125	1.81431	2.13341e-10	6.08294e-09
105155943	15.5404	1.5108	-3.36464	1.6325e-10	3.75746e-09	1.44128	-3.4303	5.42144e-11	1.12187e-09	10.8174	-0.518258	0.297848	0.487943
105155945	7.56964	9.35471	0.307018	0.0665169	0.14294	9.24562	0.287674	0.0425355	0.10417	8.31332	0.137341	0.534881	0.703339
105155941	12.55	9.91706	-0.338446	0.0251738	0.0653912	14.6427	0.220852	0.139527	0.262105	14.7912	0.240359	0.189879	0.361137
105155940	75.9585	62.8336	-0.272691	0.0102105	0.0311071	61.8535	-0.297482	0.00431225	0.0158015	58.3739	-0.376873	0.000538445	0.003456
105167909	12.0928	6.44412	-0.909244	1.43852e-06	1.40952e-05	10.1944	-0.247636	0.11497	0.226552	9.22867	-0.388631	0.0243859	0.0784965
105167903	3.52494	15.3529	2.12385	7.07423e-25	1.01891e-22	5.01191	0.507642	0.00865883	0.0283032	5.24824	0.580207	0.0607705	0.15794
105167904	10.2416	13.7363	0.424467	0.00052696	0.00252016	11.1735	0.123855	0.376163	0.533171	10.8333	0.0840446	0.543315	0.710512
105167905	85.805	101.128	0.237625	0.358707	0.511532	129.006	0.587651	0.0193022	0.0548971	180.425	1.07621	0.000100199	0.000818969
105167906	5.11243	0.423301	-3.57154	8.99057e-12	2.5835e-10	0.0244276	-7.60661	6.35237e-10	1.128e-08	0.267002	-4.30488	3.45256e-10	9.56525e-09
105167912	8.02456	12.8996	0.685975	1.09368e-07	1.41779e-06	13.0541	0.70052	5.75168e-07	6.04727e-06	12.1086	0.596102	4.58677e-05	0.000417669
105167913	11.9715	14.277	0.255449	0.0256861	0.0664866	14.2365	0.248835	0.0173245	0.0501872	13.6084	0.187888	0.0919969	0.215041
105155936	12.9147	13.4222	0.0562158	0.742022	0.835496	10.8548	-0.251338	0.166661	0.298481	9.7312	-0.405898	0.0277035	0.0865204
105155935	18.3861	8.94862	-1.03645	0.00234589	0.00904343	9.79845	-0.91128	0.00793455	0.0263143	16.2736	-0.175631	0.579032	0.736459
105155938	8.33343	9.17952	0.141754	0.440521	0.589765	9.33844	0.162485	0.348905	0.508062	12.0999	0.538989	0.010013	0.0388052
105155937	32.9798	26.4839	-0.315796	0.0146378	0.0419137	32.4817	-0.0235699	0.86886	0.922089	34.2923	0.0585701	0.607574	0.759162
105155953	12.4281	13.2659	0.0957057	0.548219	0.683548	17.8854	0.52413	0.000193463	0.00109183	20.6929	0.737654	6.57509e-07	9.81495e-06
105155956	16.9702	615.948	5.18374	2.79856e-26	4.88509e-24	388.627	4.51642	1.0018e-19	5.60912e-18	246.554	3.86529	4.31124e-16	2.65532e-14
105155955	14.6925	51.6348	1.8125	5.67672e-05	0.000366334	21.218	0.531414	0.245975	0.396474	29.2604	1.00105	0.0452494	0.126468
110012400	3.55046	1.31471	-1.42842	0.000219426	0.00118629	2.41452	-0.559952	0.0960145	0.197168	2.53722	-0.483281	0.157322	0.316776
105155950	43.3421	52.1847	0.268978	0.0023325	0.00900512	43.4594	0.00255194	0.978427	0.987924	32.2041	-0.425385	0.000455923	0.00301202
110012402	1.44891	0.623003	-1.22241	0.000780017	0.00353181	0.559567	-1.37644	0.00161871	0.00687179	0.600287	-1.27339	0.00102078	0.00595715
105179923	19.4559	30.6013	0.652856	0.0133897	0.0389673	23.8376	0.292761	0.257851	0.410849	25.1678	0.375364	0.143064	0.295652
105155951	28.3641	23.2389	-0.286276	0.0423333	0.0997751	22.4484	-0.338887	0.00970838	0.0311102	22.1164	-0.356014	0.000767943	0.00467945
110012404	27.581	19.2082	-0.518833	0.0989948	0.194942	17.486	-0.659069	0.0252227	0.0685135	17.7475	-0.634816	0.0239339	0.0774667
110012405	0.0192439	0.162781	3.04708	0.102961	0.200915	0.25596	3.69008	0.0329209	0.0848828	1.44979	6.19459	2.52005e-06	3.28895e-05
110012406	8.85876	6.05719	-0.544457	0.287564	0.436628	1.14819	-2.94999	5.19936e-10	9.36765e-09	1.64351	-2.43437	3.46408e-06	4.38684e-05
105166607	10.4698	12.4105	0.246093	0.202797	0.336662	15.2939	0.546239	0.00338418	0.0128996	18.4611	0.821852	7.95529e-06	9.14643e-05
105166606	33.0692	92.5925	1.4867	2.18239e-28	4.65781e-26	27.8901	-0.246718	0.19195	0.330591	39.2423	0.250074	0.0903744	0.212312
110012407	2.13731	1.91876	-0.163564	0.76899	0.853597	1.10668	-0.94919	0.033467	0.0860299	1.75373	-0.279338	0.485339	0.663657
110012408	5.26315	14.4315	1.45446	0.000136015	0.000782459	13.8297	1.39348	0.00103126	0.00470205	6.61522	0.333783	0.333637	0.524882
105167936	16.629	14.5044	-0.195823	0.116757	0.221575	22.9181	0.461439	0.00781063	0.0259548	18.5391	0.160228	0.231896	0.413469
105167937	3.12251	3.4282	0.135546	0.623009	0.744686	8.97426	1.5213	5.02729e-06	4.33247e-05	4.74025	0.603898	0.0229636	0.0749254
105167938	27.3287	19.7695	-0.466568	0.109606	0.211336	18.58	-0.558281	0.0163641	0.0478193	11.7761	-1.21092	8.1055e-09	1.80288e-07
105167939	29.2213	31.2167	0.0964071	0.411457	0.563319	20.9047	-0.484436	1.24519e-05	9.69475e-05	26.7371	-0.125427	0.39953	0.587577
105167943	35.8899	61.5961	0.778212	0.0165924	0.0464789	20.7339	-0.791179	0.0160741	0.0471137	33.146	-0.109611	0.766099	0.867964
105166611	2.66801	3.44002	0.368826	0.267112	0.413695	3.91268	0.551508	0.0485614	0.115829	2.44007	-0.123896	0.729397	0.843576
105167945	22.8057	44.8794	0.97668	0.000166164	0.00093371	16.6407	-0.454934	0.0788496	0.170036	26.8735	0.241166	0.348402	0.539442
105167946	5.82598	12.6627	1.12076	0.000498485	0.00240455	11.5936	0.993372	0.00206349	0.00847559	10.4085	0.842225	0.0111228	0.0422823
105166614	19.2623	26.91	0.482471	9.96495e-06	7.89029e-05	26.5096	0.458969	0.00012511	0.000748293	23.5124	0.290457	0.0305615	0.0934163
105166613	22.9893	19.4952	-0.237701	0.0693219	0.14767	28.1051	0.288812	0.0148383	0.044201	25.037	0.12512	0.424453	0.610456
105167942	11.5673	14.384	0.315525	0.00132485	0.00556214	16.8512	0.541363	3.73442e-07	4.06702e-06	14.9563	0.373509	0.00456162	0.0205654
105166612	15.4642	17.7043	0.195765	0.0513456	0.116434	21.3484	0.46362	3.06352e-05	0.000216155	18.3865	0.251931	0.0556524	0.147668
105179916	1.41177	7.68961	2.43874	0.00910599	0.0283147	2.14435	0.604261	0.639465	0.762068	3.68011	1.39688	NA	1
105155946	23.479	70.4716	1.58483	1.53243e-06	1.4922e-05	14.6767	-0.677836	0.0294488	0.0775711	25.4861	0.122543	0.696316	0.821093
105155948	53.2974	45.4694	-0.22833	0.071912	0.151714	67.0543	0.329561	0.00859623	0.0281458	60.3951	0.182421	0.164084	0.325802
110012410	0.55824	0.655613	0.241341	0.785588	0.864865	0	-4.4557	0.0156713	0.04619	0.464182	-0.247627	0.838201	0.908971
110012411	13.763	14.3847	0.0644056	0.726809	0.823916	20.3735	0.564682	0.000195297	0.00110138	13.8607	0.0120442	0.933328	0.966824
105155966	3.18179	2.79429	-0.187044	0.23904	0.381194	2.11811	-0.58867	0.0012354	0.00547914	2.24524	-0.49779	0.0232847	0.075803
105155961	15.501	20.4411	0.399737	0.00032933	0.00168703	17.6598	0.186631	0.166614	0.298419	17.2327	0.155502	0.255387	0.441564
105155963	14.358	15.0687	0.0698896	0.598462	0.724979	24.3627	0.761093	1.11975e-09	1.92697e-08	21.8103	0.605451	2.89875e-06	3.73747e-05
105167929	20.6651	15.7368	-0.392357	0.0302819	0.0761735	20.3958	-0.0203554	0.910748	0.949408	19.9457	-0.0488189	0.787268	0.88036
105167925	16.5211	25.2817	0.614605	0.00216985	0.00847113	77.7359	2.23203	5.16773e-21	3.32268e-19	64.1397	1.95814	9.02422e-15	4.82375e-13
105167926	105.081	8.81196	-3.57829	1.21542e-60	1.9023e-57	61.3961	-0.777022	2.85946e-07	3.18529e-06	44.5822	-1.23565	1.78009e-09	4.40164e-08
105167927	27.9362	33.7502	0.274145	0.0176277	0.0489238	41.5638	0.571825	2.28492e-06	2.12883e-05	38.9593	0.482148	0.000781118	0.00474371
105167928	7.7932	8.30217	0.0936181	0.583607	0.713203	12.2459	0.650708	1.43845e-08	2.05528e-07	10.4009	0.418532	0.0602993	0.156959
105166600	14.4944	9.10951	-0.673208	0.00172473	0.00696329	13.1518	-0.141935	0.415664	0.57218	11.9969	-0.272037	0.159563	0.319671
105167933	23.0978	8.77662	-1.39522	6.19381e-08	8.51359e-07	8.86648	-1.38199	8.62539e-12	2.00465e-10	9.038	-1.34954	4.91403e-05	0.000442762
105167934	26.0855	15.2949	-0.76835	1.15461e-06	1.16089e-05	23.1568	-0.173582	0.218847	0.364886	16.8838	-0.624718	0.000175106	0.00132464
105167935	2.56177	1.24079	-1.04597	0.000135254	0.00077908	1.11011	-1.20776	0.00032425	0.00171072	1.11646	-1.19067	0.000949306	0.00561119
105166604	64.9033	53.8464	-0.268561	0.0191263	0.0522552	66.4468	0.0324223	0.770946	0.85802	57.7298	-0.166516	0.163601	0.325151
105167930	50.5661	64.1741	0.344234	0.00146087	0.00605415	60.2188	0.250831	0.0128715	0.0393321	57.7368	0.194388	0.0818235	0.197335
105166602	10.259	9.99422	-0.0380522	0.853282	0.910279	14.1481	0.461223	0.0347943	0.0885329	13.3306	0.379044	0.0822418	0.198018
105167931	77.0231	147.175	0.932843	0.00923851	0.0286592	140.736	0.870282	0.0150415	0.0447023	130.382	0.764089	0.0265365	0.0837532
105166601	25.4932	26.0551	0.0327834	0.750152	0.840828	32.9884	0.370229	0.00308398	0.0119361	32.2785	0.34281	0.00278472	0.0137745
105179906	1.03616	1.48893	0.522965	0.0261416	0.0674519	1.51488	0.546928	0.0474615	0.113741	1.19809	0.212871	0.443415	0.627433
105155958	11.3068	53.235	2.23331	1.3793e-07	1.74565e-06	23.7373	1.07147	0.0281834	0.0751429	43.0281	1.93374	3.08706e-06	3.94774e-05
105155957	5.07459	6.65944	0.393425	0.0107227	0.0324068	9.10173	0.84133	2.95195e-11	6.37926e-10	7.2936	0.525204	0.000180362	0.00135612
105155959	16.6558	21.5079	0.369629	0.000635735	0.00296369	21.3672	0.357904	0.000795416	0.00375321	23.0091	0.468752	3.78858e-05	0.00035321
110012424	0.712634	0.0655293	-3.4407	0.0129906	0.0380369	0.118718	-2.58778	0.0267323	0.07188	0.110212	-2.68481	0.0219326	0.0721838
110012425	231.763	54.62	-2.08256	3.7909e-07	4.31614e-06	52.239	-2.15214	1.38278e-09	2.34682e-08	90.6235	-1.35336	5.03542e-05	0.000451634
110012426	34.1551	54.7727	0.684321	0.00399756	0.0141876	41.3127	0.274088	0.235689	0.384716	36.1764	0.0848018	0.756789	0.861158
110012427	9.52216	10.1265	0.091798	0.673532	0.783923	18.1363	0.927251	5.07252e-06	4.36133e-05	15.2823	0.686303	0.000754122	0.00460839
110012434	45.9004	42.5641	-0.1087	0.527974	0.666734	33.3274	-0.463277	0.00452207	0.0164391	37.5392	-0.288204	0.0184918	0.0632364
110012437	0.940369	2.20963	1.2325	0.00199841	0.00790909	1.3099	0.474267	0.406744	0.563413	1.87574	0.990928	0.056811	0.15006
11452398	0.637149	0.959786	0.586644	0.339064	0.491656	1.82493	1.52092	0.0286091	0.0759749	1.56377	1.29473	0.057331	0.151129
110012439	0	0.239688	4.51203	0.01885	0.0516627	0.200063	4.24605	0.121332	0.23593	0.10525	3.32195	0.293143	0.482645
11452397	0.989126	1.80224	0.864801	0.0920517	0.183939	2.88142	1.54384	0.0181475	0.0521273	2.41964	1.28943	0.00915913	0.0360557
110012441	17.5924	13.8374	-0.345762	0.020129	0.0545248	13.7505	-0.356763	0.00860886	0.0281753	13.9132	-0.337018	0.0271545	0.0852223
[truncated: 13,654 more rows]
