# Supplementary material for: Physiological and Multi-Omics Integrative Analysis Provides New Insights into Tolerance to Waterlogging Stress in Sesame (Sesamum indicum L.)
Source: Int J Mol Sci. 2025 Jan 3;26(1):351. doi: 10.3390/ijms26010351 (PMC11720211; doi:10.3390/ijms26010351)
Supplement: Supplementary file 1 [file ijms-26-00351-s001.zip › Table S3.xlsx]

## Sheet: Sheet1
Table S3. Detailed information on the differentially expressed genes (DEGs) of S under flooding stress.
Gene ID	S0h	S24h	S0h Vs 24h log2FoldChange	S0h Vs 24h pvalue	S0h Vs 24h padj	S72h	S0h Vs 72h log2FoldChange	S0h Vs 72h pvalue	S0h Vs 72h padj	S120h	S0h Vs 120h log2FoldChange	S0h Vs 120h pvalue	S0h Vs 120h padj
105174693	24.2103	36.7008	0.608012	0.000768938	0.00535031	30.0022	0.309639	0.019268	0.0655357	29.3938	0.285482	0.0780197	0.212566
105172030	2.47169	1.39874	-0.813055	0.0162929	0.0612699	1.01094	-1.28573	0.000454837	0.00298333	1.48297	-0.732373	0.0549884	0.1652
105159058	64.2234	96.6261	0.597595	0.0166444	0.0622564	87.7331	0.451567	0.0563391	0.15117	90.3947	0.499244	0.0297734	0.105566
105159057	77.4211	175.712	1.19112	0.00496486	0.0241711	55.0155	-0.491735	0.0317817	0.0972181	75.5859	-0.0267364	0.957448	0.980119
105172033	5.46319	3.63389	-0.5809	0.0303985	0.0983088	3.39091	-0.688141	0.00135316	0.00759702	3.27115	-0.734465	0.000478086	0.00372563
105174690	2.65264	2.25552	-0.227933	0.607776	0.769678	1.15332	-1.20441	0.00257328	0.0129336	1.08503	-1.28259	0.00706096	0.0341439
105172032	23.3516	5.87688	-1.97981	1.01623e-05	0.000136436	6.92558	-1.74991	6.63622e-10	1.51458e-08	8.79821	-1.4041	5.56358e-07	1.00193e-05
105174691	9.58149	7.45567	-0.353136	0.0364079	0.112407	8.50257	-0.171902	0.2646	0.453804	8.17208	-0.224548	0.290686	0.507513
105159054	3.36005	5.32768	0.6748	0.0776713	0.197023	13.8342	2.04311	8.17619e-06	8.78797e-05	5.66135	0.758859	0.0368702	0.123512
105174692	36.3852	51.5723	0.511097	0.0140361	0.0547478	46.7727	0.362353	0.0382258	0.112275	43.9757	0.279506	0.197806	0.398626
105159055	6.92175	6.17426	-0.155172	0.586396	0.754583	4.82471	-0.521391	0.00491761	0.0220311	4.28048	-0.689804	0.0106989	0.0478342
105173361	19.2612	22.3487	0.223255	0.308427	0.510253	25.7456	0.418354	0.011586	0.0439509	22.6916	0.242341	0.181439	0.377136
105161384	2.2455	0.840684	-1.40507	2.46047e-05	0.00029449	1.0812	-1.05827	0.00024152	0.0017271	1.21573	-0.881686	0.0252663	0.0932545
105160053	0.376101	12.0483	5.00667	7.36809e-11	3.48052e-09	3.46389	3.19606	0.000140598	0.00107978	7.46689	4.31824	8.13193e-07	1.40602e-05
105161383	5.22845	1.19537	-2.11633	3.7297e-06	5.63414e-05	1.20895	-2.11604	2.63044e-08	4.59876e-07	1.46452	-1.83117	2.56852e-05	0.000298896
105159053	45.4964	98.893	1.12739	0.00168644	0.0101055	47.8452	0.0724958	0.619171	0.770023	57.2577	0.337866	0.0980604	0.250079
105161386	8.26552	5.10925	-0.68426	0.0120365	0.048559	7.51674	-0.135984	0.485809	0.667998	6.41486	-0.360242	0.194801	0.394916
105161388	24.4313	16.3627	-0.570024	0.00224724	0.0127437	19.3425	-0.337301	0.05333	0.144919	19.0295	-0.356101	0.0801777	0.216751
105161387	16.1704	19.2391	0.259383	0.190336	0.369609	20.4345	0.337651	0.025014	0.0806705	18.0233	0.162789	0.332785	0.551624
105160058	2.21901	0.424636	-2.38234	1.61632e-06	2.68633e-05	0.434007	-2.34833	7.2059e-07	9.71637e-06	0.567276	-1.95974	0.00355005	0.0195979
105172029	12.5346	24.7456	0.98865	0.000351729	0.00279203	9.81716	-0.353425	0.206537	0.384817	11.4351	-0.125304	0.784594	0.894947
105161389	17.4612	34.0851	0.972271	0.000971311	0.00649569	23.4841	0.427463	0.0431887	0.123017	24.3265	0.484442	0.021903	0.0834458
105173359	6.15154	2.38534	-1.35711	0.000868514	0.00592687	1.67268	-1.87907	3.69619e-06	4.28459e-05	1.85083	-1.72818	0.000187133	0.00166769
105161380	4.69329	5.57588	0.257584	0.294439	0.494997	7.13293	0.604701	0.0186259	0.0637587	9.20253	0.975785	0.00920806	0.0422932
105161382	1.81289	4.17355	1.21382	0.0227179	0.07881	6.70169	1.88441	9.88458e-09	1.84938e-07	4.38358	1.27913	0.000183687	0.00164217
105161381	17.1094	6.75713	-1.33017	6.00261e-05	0.00063011	8.70158	-0.974608	2.93783e-06	3.48999e-05	11.7113	-0.540483	0.0127058	0.0547322
105160051	0.0713163	0.456511	2.6888	0.00172672	0.0103067	0.245223	1.78703	0.0784175	0.19305	0.0953742	0.429789	0.742201	0.869348
105174682	93.5859	106.42	0.192847	0.47333	0.667924	75.957	-0.301369	0.0187611	0.0640997	79.0442	-0.2382	0.0674131	0.191351
105173352	10.8226	4.46566	-1.2662	0.018276	0.0666504	7.81847	-0.469237	0.0138443	0.0506101	5.95512	-0.854585	0.00161792	0.0103317
105174684	13.9514	4.43156	-1.64631	3.43105e-13	2.32625e-11	2.40467	-2.53746	7.82619e-09	1.50015e-07	3.70933	-1.90527	2.69741e-19	3.89551e-17
105173354	16.2842	14.7301	-0.136576	0.561759	0.736024	11.9417	-0.446114	0.0339484	0.10238	15.7698	-0.0401759	0.867321	0.937616
105174686	31.2126	27.1756	-0.191731	0.253221	0.449504	24.3118	-0.360519	0.112845	0.251478	23.4461	-0.407337	0.00275185	0.0159292
105174688	5.61579	3.13391	-0.834395	0.00809485	0.0356452	1.10654	-2.33185	1.06432e-07	1.67142e-06	2.47307	-1.17648	0.00245614	0.0144855
105173357	1.89211	4.12548	1.13665	0.163097	0.332983	5.5436	1.55374	0.00137185	0.0076964	3.89408	1.04788	0.194283	0.394325
105172026	58.117	80.2638	0.474244	0.187685	0.366468	81.9656	0.498731	0.218944	0.400036	122.253	1.07884	0.00176146	0.0110849
105172024	126.691	22.1639	-2.50659	8.38593e-48	1.61094e-44	28.2516	-2.16354	8.51813e-42	3.17226e-39	32.7383	-1.94669	1.32275e-35	1.10371e-32
105159067	25.2794	56.632	1.17116	0.000633782	0.00454007	32.8739	0.379576	0.0451638	0.127299	46.7435	0.893943	0.0378676	0.125959
105172022	27.0098	48.9787	0.866204	0.00497403	0.0242106	27.4269	0.0220321	0.874576	0.932002	29.7245	0.143997	0.426103	0.640377
105159065	33.0456	21.6972	-0.599081	0.0130874	0.0517787	21.5014	-0.619728	0.0345582	0.103829	22.8386	-0.528845	0.0522178	0.159212
105174680	72.6743	99.1382	0.455653	0.117921	0.265361	79.6253	0.133046	0.439372	0.628494	103.433	0.514862	0.00237731	0.0141203
105159066	23.3897	7.85314	-1.5642	9.37704e-05	0.000923759	18.5454	-0.332256	0.705669	0.82891	45.7553	0.973341	0.338243	0.557156
105161373	13.8107	7.27841	-0.915124	0.000114485	0.00109734	10.9311	-0.33773	0.128301	0.275482	10.2856	-0.420355	0.126209	0.296308
105159063	50.5484	59.1384	0.234153	0.479983	0.673847	35.1381	-0.524064	0.00147535	0.00815231	49.0262	-0.0386846	0.778941	0.891284
105161372	1.84633	0.221049	-3.03218	5.2908e-05	0.000565647	0.520598	-1.82634	0.000222957	0.00160905	0.184802	-3.30754	9.19822e-07	1.5699e-05
105160042	5.91277	2.59628	-1.17644	0.0443368	0.130397	3.35127	-0.818985	0.0145356	0.0524643	2.60997	-1.1739	9.75763e-07	1.6541e-05
105159064	9.51326	6.80831	-0.47616	0.0760615	0.194043	4.75901	-1.00128	1.96544e-06	2.42318e-05	6.14407	-0.626902	0.00527187	0.027067
105159062	7.79057	16.0106	1.04637	0.018586	0.0674398	11.9896	0.622335	0.0832746	0.202151	16.3002	1.07204	0.0186315	0.0737955
105161377	95.2506	68.9283	-0.457887	0.0209455	0.0741587	79.8527	-0.253768	0.0950435	0.221727	79.8913	-0.248188	0.123695	0.292464
105159060	1.87214	0.583212	-1.67206	0.000822799	0.00566015	1.02561	-0.866067	0.0336586	0.10166	1.0748	-0.797084	0.0807302	0.217673
105161376	370.287	224.537	-0.712452	0.0237768	0.0815994	307.506	-0.267372	0.135657	0.287172	300.703	-0.294844	0.165044	0.353453
105172019	12.3529	12.3952	0.0135057	0.942465	0.972575	16.4295	0.411523	0.00881529	0.0352161	13.4152	0.123955	0.517344	0.714541
105172018	3.27701	6.30298	0.954867	0.00515273	0.0249121	8.50135	1.3786	3.09601e-06	3.65937e-05	12.2412	1.90747	4.91766e-07	8.95634e-06
105161379	36.9154	37.4985	0.0303234	0.899578	0.950718	29.2248	-0.336758	0.00627744	0.0268596	32.0696	-0.197399	0.0886766	0.233197
105161378	140.195	96.8306	-0.524491	0.145191	0.306863	96.8697	-0.532514	0.000807095	0.00486538	125.645	-0.152869	0.504178	0.704455
105173348	0.803809	0.177668	-2.16912	0.000700171	0.00494344	0.131579	-2.60614	7.23707e-05	0.0006075	0.234501	-1.76986	0.00491443	0.0255521
105173384	7.85323	10.0514	0.365792	0.369429	0.572326	16.0014	1.02636	4.51387e-08	7.64102e-07	14.7894	0.917208	0.00697637	0.0338001
105173385	27.9303	13.7809	-1.01042	6.75625e-05	0.00069467	26.4874	-0.0751935	0.844328	0.913939	40.8183	0.551661	0.287801	0.504464
105156800	17.4617	22.0104	0.342555	0.0532905	0.149247	24.7512	0.502862	0.00639704	0.0272836	22.5185	0.37336	0.0407873	0.132654
105172051	57.8083	49.7213	-0.208176	0.50563	0.692655	74.323	0.362887	0.00977846	0.0382498	62.2809	0.11276	0.577166	0.760206
105173389	1.08316	0.311477	-1.79314	0.00263354	0.0145166	0.416343	-1.38035	0.0207667	0.0694356	0.450046	-1.26396	0.0482993	0.150649
105172058	0.310862	1.32691	2.1105	0.0274891	0.0911505	2.39372	2.94943	6.13126e-06	6.75995e-05	1.49512	2.28015	0.000210814	0.00184731
105172057	0.983393	0.862709	-0.185033	0.763201	0.873594	0.107521	-3.16238	7.49088e-06	8.14416e-05	0.238611	-2.03157	0.0148727	0.0617863
105159078	10.9306	23.7832	1.12861	0.0029467	0.0158894	13.9714	0.353724	0.0496799	0.137112	15.3471	0.496209	0.0409336	0.132919
105172056	24.1404	31.7186	0.401181	0.113264	0.25869	27.9551	0.212739	0.350492	0.544274	34.0288	0.499959	0.00634992	0.031331
105173380	26.9978	18.317	-0.550318	0.079912	0.201568	24.3149	-0.151125	0.415111	0.605491	20.4586	-0.394723	0.0243065	0.0904245
105159079	27.114	16.8121	-0.680695	9.54771e-05	0.000937886	18.7873	-0.52911	0.0175212	0.0607481	18.8692	-0.517848	0.00561712	0.0285017
105172054	0.365618	0.0365638	-3.28425	0.020842	0.0738925	0.0180883	-4.32816	0.00717168	0.0298816	0.0721274	-2.33117	0.0732749	0.203002
105159074	9.26577	7.75428	-0.247545	0.3959	0.597192	6.23371	-0.572842	0.0202517	0.0681308	6.15297	-0.583723	0.0821466	0.220514
105160076	0.211315	0.0162653	-3.50372	0.0490855	0.140771	0.0141614	-3.66415	0.0423598	0.121207	0	-4.52396	0.0244278	0.0907407
105159073	2.41984	0.382296	-2.66568	3.96727e-06	5.96176e-05	0.278809	-3.11767	1.35033e-07	2.08843e-06	0.234289	-3.36025	1.93217e-07	3.88314e-06
105159070	3.14584	3.73905	0.256811	0.407248	0.608496	4.59815	0.548406	0.0230706	0.0755771	2.84063	-0.143168	0.606173	0.78256
105159071	43.1867	69.0304	0.684385	0.0326529	0.103694	41.6583	-0.0513508	0.862983	0.925441	37.7779	-0.185633	0.623636	0.794319
105160072	5.08416	1.70154	-1.57621	0.00536214	0.0257142	0.564555	-3.14071	1.69791e-05	0.000168669	2.00613	-1.33667	0.0117693	0.0515556
105173373	1.01348	0.289685	-1.80097	0.00207169	0.0119451	0.203296	-2.32707	0.000741354	0.00452557	0.310929	-1.69015	0.026197	0.0957636
105172041	0.10856	2.3408	4.45845	0.0152078	0.058244	14.9466	7.13523	8.59831e-11	2.23157e-09	16.5272	7.28257	1.11613e-10	4.67383e-09
105156812	4.30722	6.51186	0.605515	0.0249835	0.0847742	8.58783	0.995121	0.00010201	0.000817624	6.31109	0.558355	0.0405325	0.132069
105172040	4.38021	9.90216	1.18285	0.000133849	0.00124988	4.21293	-0.0591657	0.854436	0.920194	4.05162	-0.105174	0.841416	0.925581
105156811	15.7243	23.5342	0.589067	0.0464884	0.135099	16.25	0.047126	0.814275	0.895245	16.161	0.0452392	0.812316	0.910888
105156813	4.14764	0.613023	-2.7529	6.17725e-07	1.1493e-05	0.633154	-2.70227	1.0615e-06	1.38155e-05	0.9429	-2.12847	2.56755e-05	0.000298896
105173376	14.2402	36.6246	1.36984	2.95741e-06	4.57239e-05	20.7679	0.543524	0.00502697	0.0224482	22.3295	0.655234	0.0408976	0.13284
105173377	18.6222	36.6258	0.983222	0.000484024	0.00362852	25.312	0.443531	0.0106472	0.0410209	28.7934	0.634275	0.00102979	0.00711521
105156810	224.29	360.256	0.691504	0.0403867	0.121556	256.099	0.193421	0.37248	0.565164	343.176	0.620847	0.052721	0.160442
105172049	5.88544	3.0972	-0.92064	0.0485803	0.13967	2.54527	-1.21564	0.00459324	0.0207723	1.28711	-2.18605	1.41457e-05	0.000177345
105159089	1.53985	1.55489	0.0193689	0.979021	0.990232	0.262377	-2.55294	0.000861833	0.00514774	0.908999	-0.748946	0.336103	0.554989
105159087	3.784	6.71535	0.838138	0.20034	0.382716	8.24045	1.12221	0.0325348	0.099044	3.94162	0.0643218	0.883038	0.94566
105161395	1.68943	0.545593	-1.62911	0.0105407	0.043671	0.618664	-1.45818	0.0160148	0.0564681	0.481919	-1.80567	0.00561962	0.0285017
105159085	65.7603	48.1754	-0.441184	0.0532768	0.149227	34.738	-0.921314	4.13557e-07	5.84863e-06	35.0417	-0.901692	4.26782e-05	0.000465842
105159084	44.1372	27.5225	-0.674345	0.0263093	0.0882797	32.1153	-0.457557	0.0922285	0.217132	32.5862	-0.432805	0.0222107	0.0842683
105160066	0	0.124725	2.7489	0.469181	1	0.542702	4.85647	0.0132149	0.0488535	0.251587	3.74556	0.247376	1
105159081	32.8146	58.461	0.840832	8.94315e-05	0.000887844	44.1967	0.429404	0.0159788	0.0563751	41.1449	0.332755	0.0676578	0.191797
105160067	8.20841	13.5757	0.732065	0.0107533	0.0443125	11.2038	0.450717	0.129265	0.276869	13.8393	0.758198	0.00461696	0.0242857
105161398	34.9164	59.8361	0.78493	0.00109902	0.00717847	49.3545	0.500789	0.0208259	0.0696035	50.6209	0.541942	0.00807553	0.0380455
105160069	0	0.170112	4.51938	0.0262696	0.0881849	0.013854	#N/A	#N/A	#N/A	0.278677	5.22901	0.0286223	0.102631
105159080	5.39472	8.54609	0.670673	0.0159216	0.0602667	6.1211	0.180556	0.498113	0.677059	6.62161	0.302225	0.287074	0.503737
105161391	0.347515	1.04603	1.59691	0.0186659	0.0676231	0.843017	1.27474	0.0512761	0.140509	0.868485	1.32598	0.0781389	0.212802
105156804	11.6453	6.71114	-0.787897	0.00995169	0.0417778	5.96155	-0.967283	1.65788e-05	0.000164959	5.92338	-0.96955	2.63291e-07	5.10032e-06
105161390	37.8874	34.0706	-0.146189	0.625858	0.782688	22.7226	-0.737915	8.44005e-07	1.11939e-05	41.1107	0.124807	0.739585	0.867908
105160061	3.814	20.2736	2.41808	1.00996e-11	5.42695e-10	12.7809	1.74599	4.66575e-10	1.09687e-08	23.9946	2.66105	1.33653e-07	2.80162e-06
105156807	34.1775	55.4283	0.704957	0.0252909	0.0856076	34.9698	0.0334604	0.823308	0.900282	39.7024	0.221909	0.0998669	0.253111
105161393	3.43196	3.53735	0.0524421	0.809668	0.902326	4.06112	0.242275	0.266458	0.455991	5.90314	0.789077	0.00230387	0.0137566
105156806	68.0925	61.56	-0.137629	0.379489	0.582007	57.1334	-0.252987	0.0424654	0.12137	66.7651	-0.0231557	0.861578	0.93526
105175981	1.3676	4.03365	1.56557	6.7514e-06	9.44377e-05	3.30773	1.27618	0.00095516	0.00562499	3.09843	1.18473	6.68178e-05	0.000684244
105175980	25.357	49.4959	0.97408	0.0223944	0.0779223	98.3577	1.95814	1.09268e-09	2.41461e-08	72.4985	1.52245	4.71605e-06	6.73307e-05
105174650	3.09706	2.30163	-0.424362	0.239431	0.43262	1.50415	-1.04339	0.00203014	0.0106177	2.12383	-0.53794	0.115311	0.279457
105174652	36.8694	27.1198	-0.43525	0.0049593	0.0241491	29.2071	-0.336633	0.0231682	0.0758439	31.2689	-0.232249	0.136323	0.311514
105173322	2.35991	0.577621	-2.00906	0.00606992	0.0283764	0.799269	-1.55233	0.00197672	0.0103893	2.2218	-0.0767597	0.894662	0.952184
105175985	9.10629	6.36323	-0.506643	0.0936085	0.226428	7.08567	-0.361522	0.173816	0.341489	5.82616	-0.63974	0.0293829	0.104576
105173323	0.736056	2.07351	1.49858	0.0127304	0.0506601	0.557041	-0.399964	0.519097	0.693264	0.701957	-0.0595211	0.934327	0.97088
105174655	0.218336	1.2402	2.50543	0.0465739	0.135285	0.745046	1.75791	0.0573193	0.153239	0.837975	1.94274	0.0635173	0.183671
105159019	6.42838	51.6337	3.01529	8.88589e-10	3.25656e-08	23.9701	1.89913	9.52735e-06	0.000101008	33.7065	2.39914	0.00026116	0.00222698
105175986	5.28265	8.16653	0.636523	0.0395756	0.119695	6.55843	0.311427	0.293939	0.485722	6.3909	0.28176	0.320691	0.540077
105173325	0.677827	0.198095	-1.77148	0.0741274	0.19033	0.104239	-2.6911	0.00872238	0.0349215	0.207762	-1.7003	0.0989809	0.251601
105161337	3.85091	4.62511	0.271037	0.310273	0.512277	3.89442	0.0155401	0.947833	0.971444	6.09669	0.668946	0.00396527	0.0214229
105160006	1.75385	0.842055	-1.04531	0.0346272	0.108268	0.940634	-0.893058	0.0278839	0.0878846	1.11098	-0.654911	0.0884078	0.232707
105159017	2.4124	4.53759	0.917203	0.114834	0.260881	0.954602	-1.33172	0.00182711	0.00974488	2.23666	-0.101913	0.856654	0.932616
105163998	2.0123	0.450432	-2.13923	0.000750358	0.00524477	0.365075	-2.4612	9.83317e-08	1.55777e-06	0.691965	-1.5369	0.000450603	0.00354828
105161339	27.845	36.2137	0.387014	0.0280365	0.0924867	40.4075	0.538761	0.0139994	0.0510148	44.8516	0.692712	0.000865492	0.00614325
105160007	11.3469	9.16769	-0.298844	0.153223	0.318926	8.25415	-0.457075	0.0495128	0.136747	10.03	-0.172829	0.37927	0.597063
105161338	0.888437	2.48757	1.49087	0.0267104	0.0892236	1.86841	1.0659	0.0609043	0.160213	2.6776	1.59262	0.00353481	0.0195425
105159015	20.5179	16.3897	-0.318025	0.37389	0.576748	10.808	-0.920215	0.0287936	0.090098	17.5731	-0.219857	0.47094	0.677597
105160008	7.29305	5.71135	-0.341764	0.391941	0.593635	11.0256	0.598204	0.0482938	0.134059	8.18452	0.171719	0.632112	0.79852
105162669	0.0106024	0.0809738	2.73622	0.392454	0.594093	0.0783949	2.67227	0.295863	0.48757	0.164115	3.7456	0.0408491	0.13274
105160009	2.16946	1.06441	-1.01619	8.51556e-05	0.000850892	1.49068	-0.538668	0.024034	0.0781329	1.32813	-0.70236	0.0408435	0.13274
105162670	4.12254	0.0143495	-8.05215	1.6298e-09	5.65814e-08	0	-9.16916	3.24269e-12	1.03935e-10	0.0135804	-8.10724	1.14039e-09	3.91047e-08
105161342	18.5156	11.0587	-0.735502	1.15566e-05	0.000153017	10.3143	-0.844868	3.1751e-07	4.60409e-06	12.075	-0.611166	0.00292794	0.016759
105162673	35.4895	21.889	-0.688282	0.00765173	0.0340912	24.7946	-0.517066	0.00171473	0.00923645	21.8121	-0.696385	5.71192e-07	1.02619e-05
105161341	9.97863	16.861	0.764121	0.00832651	0.0364365	13.7044	0.45737	0.0628519	0.163957	11.7555	0.241698	0.219897	0.426853
105160011	12.7	19.6286	0.635677	0.0320412	0.102235	13.0561	0.039964	0.789839	0.882733	14.6542	0.213089	0.449183	0.660081
105162672	88.3891	67.0097	-0.39067	0.0460369	0.134126	83.6578	-0.0788332	0.57477	0.737787	83.7068	-0.0732107	0.572377	0.757027
105160012	2.22887	2.84706	0.361327	0.172201	0.345512	3.52777	0.661908	0.00368204	0.0173296	3.42229	0.62294	0.0132391	0.0564571
105161343	9.70406	6.09328	-0.663909	0.0924197	0.224257	5.05628	-0.940341	2.18883e-05	0.000211103	7.46205	-0.375404	0.191656	0.391213
105160014	12.2487	7.90601	-0.622147	0.00569946	0.0269616	10.037	-0.286474	0.127599	0.274503	9.70101	-0.331557	0.0645149	0.185581
105162676	0.276453	0.455553	0.732912	0.407789	0.60904	1.31997	2.25389	0.000885485	0.00526238	0.791171	1.51819	0.047863	0.149536
105174646	15.2765	56.2949	1.88945	1.86508e-08	5.06407e-07	28.0721	0.87889	0.000306121	0.00212052	34.1464	1.16687	0.000442865	0.00349712
105175978	14.021	15.2199	0.125677	0.733774	0.855198	6.50118	-1.10904	1.22586e-05	0.000126534	8.8709	-0.653264	0.0931114	0.241254
105173316	18.7591	50.7012	1.44146	0.000859853	0.00587801	14.2853	-0.39269	0.015677	0.0555537	27.7196	0.571047	0.199576	0.400843
105174647	48.98	27.4821	-0.826575	0.0533526	0.149385	9.51196	-2.36324	1.58458e-11	4.65882e-10	14.3959	-1.76086	4.447e-17	4.86342e-15
105175977	8.01063	9.39804	0.238372	0.324735	0.52728	11.533	0.525472	0.0372699	0.110143	9.59007	0.264979	0.236567	0.447679
105174648	25.7038	11.5224	-1.15001	5.45228e-07	1.02853e-05	12.1182	-1.08365	1.46458e-09	3.17286e-08	12.826	-0.997604	6.9717e-09	1.99575e-07
105173318	1.13836	0.551529	-1.02899	0.193851	0.374165	1.88673	0.729568	0.225085	0.407686	2.04374	0.847427	0.0461202	0.145585
105175972	16.5931	46.7373	1.50128	2.64386e-05	0.000312866	17.6815	0.088214	0.831142	0.905061	20.3525	0.300816	0.483684	0.687864
105174640	111.588	161.777	0.54481	0.0837044	0.208263	197.974	0.828511	0.00784306	0.0320749	198.658	0.83625	0.0123516	0.0535238
105174642	19.5941	6.57586	-1.56521	2.94286e-07	5.96647e-06	7.75194	-1.33835	1.90001e-15	9.17245e-14	7.87131	-1.30979	5.64006e-14	3.99575e-12
105175974	3.21522	10.3523	1.69253	0.00350699	0.0182903	3.9753	0.30829	0.390638	0.582598	6.83877	1.09742	0.0568379	0.169155
105173311	10.2492	13.3769	0.393458	0.130424	0.284305	17.6834	0.78694	3.17676e-05	0.0002939	13.8264	0.436961	0.00924871	0.0424387
105175973	29.1133	57.877	0.99941	4.08679e-10	1.61593e-08	50.257	0.787736	2.5639e-07	3.77379e-06	46.7005	0.687898	0.000212478	0.00185899
105174643	84.9186	123.863	0.552535	0.00336045	0.0176821	106.8	0.331179	0.020012	0.0675474	103.818	0.295236	0.0860701	0.228126
105173312	167.179	199.389	0.262846	0.219577	0.407707	240.187	0.524109	0.00422479	0.0194281	263.336	0.661209	0.0003555	0.00290499
105174644	53.227	80.9657	0.612891	0.0266276	0.0890885	65.5048	0.30031	0.147308	0.305194	82.5354	0.638001	0.000366799	0.00298433
105175976	13.9207	9.9014	-0.482487	0.0343949	0.107743	11.6999	-0.251162	0.142383	0.297263	9.87442	-0.490403	0.0307576	0.108305
105173313	6.50765	4.41096	-0.550917	0.0382291	0.116769	5.12307	-0.34578	0.114868	0.254753	5.13455	-0.336737	0.144658	0.323989
105159029	0.0129181	0.0931349	2.78773	0.265374	0.462949	0.18697	3.77598	0.0360071	0.107249	0.0772324	2.50382	0.35494	1
105175975	16.1072	12.0023	-0.414505	0.271615	0.470171	11.0288	-0.544676	0.0173634	0.060331	16.4477	0.0369894	0.862526	0.935618
105162657	35.5252	60.2286	0.769683	4.35826e-05	0.000480472	55.2937	0.639115	6.79897e-05	0.000574838	56.9501	0.686186	1.67701e-06	2.68524e-05
105162656	0.246667	0.581254	1.23783	0.0361009	0.111734	0.163687	-0.584383	0.415428	0.605804	0.244577	-0.00455776	0.995294	0.997952
105159026	9.08159	13.9888	0.631726	0.00349734	0.0182565	15.2206	0.743696	0.000964175	0.00567381	13.27	0.552609	0.00173702	0.0109586
105162658	1.03852	0.601837	-0.771276	0.150001	0.314003	0.609773	-0.760589	0.113923	0.25316	0.485682	-1.08456	0.0460446	0.145408
105161329	10.3934	7.5014	-0.462566	0.0332781	0.105143	6.9301	-0.586154	0.00561619	0.0245285	7.08389	-0.546521	0.0358685	0.120988
105159021	13.3395	8.7828	-0.595664	0.00577596	0.0272676	9.70839	-0.457439	0.0263841	0.0841066	12.0632	-0.14012	0.458022	0.667835
105162660	2.27787	1.93155	-0.230812	0.538725	0.718253	2.24277	-0.0220462	0.951612	0.973782	4.29276	0.921378	0.00529044	0.0271376
105163993	5.58046	0.521446	-3.40025	2.8378e-08	7.35021e-07	2.55524	-1.12481	0.412399	0.603073	1.09841	-2.34153	1.81725e-05	0.000220348
105159020	13.564	22.3167	0.725894	0.00246431	0.0137369	16.2295	0.258379	0.169419	0.335521	14.3699	0.08976	0.697039	0.842156
105162662	0.711735	1.04896	0.566297	0.635708	0.789092	0.0853115	-3.02866	0.000600046	0.00375621	0.213053	-1.72669	0.209839	0.413405
105163991	5.10949	7.01506	0.467658	0.354123	0.557847	13.6646	1.41817	7.47267e-10	1.69559e-08	12.9723	1.34746	0.00275617	0.0159501
105161330	17.263	15.5401	-0.144367	0.68173	0.820939	9.40647	-0.874776	0.0138705	0.0506743	10.0152	-0.778649	0.0199229	0.0777666
105160000	17.2412	20.0624	0.225969	0.49503	0.684591	13.6932	-0.331536	0.280442	0.470832	12.9305	-0.410023	0.0444143	0.141449
105160001	0.95408	2.46447	1.37616	4.58265e-05	0.000501611	1.39222	0.543957	0.127516	0.274399	1.65478	0.802086	0.0681575	0.192687
105163997	6.91387	12.6881	0.883314	0.00551941	0.0263042	11.5292	0.741019	0.00530252	0.0234511	14.4722	1.07201	2.27512e-07	4.46482e-06
105160002	12.1977	21.1837	0.803581	0.00822302	0.036058	13.6472	0.161962	0.410584	0.601506	16.3985	0.434059	0.156188	0.341893
105162663	21.911	19.5554	-0.15672	0.615618	0.776019	9.64337	-1.18322	5.80352e-12	1.79397e-10	17.5218	-0.315482	0.440449	0.653011
105161332	0.0498906	0.248926	2.31962	0.259687	0.456412	0.273791	2.45139	0.177112	0.345708	0.59322	3.54982	0.0246188	0.0912833
105162666	19.8588	47.0888	1.25369	2.88612e-06	4.48019e-05	30.6063	0.624572	0.00251962	0.0127321	38.8085	0.973699	0.00217615	0.0131298
105161335	3.94752	2.82397	-0.475274	0.0983642	0.234706	2.28717	-0.78884	0.000395209	0.00264472	2.42617	-0.69621	0.0165962	0.0672324
105160004	23.3594	59.9514	1.3661	0.00438722	0.0219237	17.6401	-0.406323	0.0615083	0.161269	22.5721	-0.0424083	0.91549	0.962484
105175967	9.77338	4.04646	-1.26148	0.0105065	0.0435527	5.04492	-0.954095	0.0209928	0.0700416	3.93814	-1.30433	1.95245e-07	3.91689e-06
105175966	7.89271	1.71492	-2.19528	8.23125e-05	0.000826305	2.45916	-1.67546	0.000497926	0.00321739	3.49803	-1.16814	0.00015945	0.00145082
105174636	3.03613	2.02307	-0.578647	0.220076	0.408392	1.77826	-0.768991	0.171145	0.338053	1.02618	-1.55879	0.00041143	0.00328925
105175969	28.9874	209.19	2.85778	4.46639e-06	6.61266e-05	27.3979	-0.0819118	0.644004	0.787247	147.53	2.35681	NA	1
105173307	1.55322	0.474863	-1.69525	0.000106399	0.00102921	0.714309	-1.12382	0.00825986	0.0334604	0.663819	-1.21958	0.00207131	0.0126334
105175968	2.59365	1.01863	-1.33303	0.00177609	0.0105521	0.993763	-1.37167	0.00325827	0.0157166	0.890032	-1.53437	0.000221227	0.00192677
105174639	9.42947	2.02714	-2.20843	3.1401e-12	1.82332e-10	3.61245	-1.38463	5.43602e-07	7.49354e-06	3.00395	-1.64632	6.28758e-07	1.11626e-05
105173309	2.56075	0.279971	-3.1861	5.94374e-05	0.000625069	0.574533	-2.16298	0.0102175	0.0396432	0.196158	-3.69808	3.73803e-06	5.45781e-05
105174671	25.3619	45.5677	0.853582	3.53488e-05	0.000403196	41.2081	0.700884	3.84664e-06	4.43925e-05	45.4928	0.848584	8.55017e-06	0.000113577
105173343	17.0377	55.182	1.70295	5.92911e-08	1.41635e-06	34.2977	1.00911	1.2681e-06	1.63025e-05	39.2635	1.2102	1.03885e-08	2.84032e-07
105174674	22.4673	30.5393	0.450693	0.0164645	0.0617337	30.3829	0.436213	0.00219727	0.0113608	29.1613	0.381195	0.062805	0.182032
105174675	11.1919	2.22594	-2.3174	4.30337e-13	2.82624e-11	2.38017	-2.22573	9.69467e-12	2.9236e-10	3.09056	-1.84864	8.08196e-11	3.49479e-09
105174676	8.26853	4.81687	-0.772509	0.0013774	0.00857869	3.62499	-1.18807	1.04727e-06	1.36581e-05	4.0388	-1.02681	0.000430617	0.00341838
105173346	0.199306	25.0637	6.9866	9.6541e-08	2.20343e-06	3.46775	4.12736	0.0135951	0.0499168	9.79273	5.63243	NA	1
105161359	268.598	390.68	0.549078	0.0462289	0.134486	292.426	0.123724	0.474009	0.658059	357.618	0.419146	0.0165621	0.0671334
105172016	0.899386	0.619401	-0.537175	0.368716	0.571976	0.294972	-1.60758	0.0138333	0.0505777	0.634414	-0.498859	0.406558	0.623297
105161358	13.2197	7.71968	-0.767886	0.0139266	0.0544312	9.77893	-0.437952	0.141574	0.296043	9.86242	-0.419363	0.198594	0.399582
105160028	8.54832	8.67943	0.0297894	0.898517	0.950019	14.1013	0.724907	0.0107989	0.0415146	18.0356	1.08243	0.00114948	0.00777913
105159036	25.1118	8.25681	-1.59523	6.06321e-06	8.62239e-05	9.95358	-1.33573	1.06806e-07	1.67618e-06	8.62875	-1.53532	1.96001e-17	2.32406e-15
105172013	21.0491	27.9888	0.418929	0.0137466	0.0538739	24.4152	0.214367	0.128388	0.275619	25.3663	0.275072	0.0594508	0.174852
105172012	41.1503	72.2059	0.819303	3.71737e-09	1.16907e-07	73.5829	0.8388	5.42941e-10	1.25502e-08	68.5685	0.742175	2.72534e-09	8.55142e-08
105159034	17.5267	21.4105	0.296627	0.130089	0.283763	22.8439	0.382588	0.0386904	0.113257	20.4412	0.227154	0.195206	0.395282
105159032	9.73767	2.63377	-1.87536	2.853e-05	0.000335719	2.80731	-1.79484	1.09118e-05	0.000114343	3.15786	-1.61933	3.32313e-05	0.000374147
105161362	41.8935	113.707	1.44822	0.000133314	0.00124672	30.0008	-0.483169	0.0343992	0.103421	63.4255	0.606163	0.253053	0.466839
105159031	38.265	54.571	0.519767	0.0280998	0.0926559	42.2716	0.143948	0.316125	0.509194	47.0967	0.305134	0.0976939	0.249569
105160031	9.20174	4.95533	-0.881588	0.0347543	0.108543	9.21154	0.000654082	0.997684	0.998954	6.79613	-0.429941	0.116998	0.282363
105162692	6.91408	3.17452	-1.11102	0.0556422	0.153981	5.60941	-0.301585	0.324116	0.517588	3.85949	-0.836856	0.00273924	0.0158684
105161364	1.61791	0.550285	-1.54553	0.00115141	0.00744487	0.846818	-0.939506	0.0555234	0.149408	1.11467	-0.53236	0.194692	0.39487
105160032	9.24169	6.17929	-0.571295	0.0278762	0.0920757	6.50352	-0.503724	0.0944759	0.220908	6.75166	-0.44641	0.0537172	0.162661
105161363	12.1444	5.93366	-1.02192	0.0131855	0.0520643	7.39471	-0.713463	0.0175729	0.0608915	8.57869	-0.496765	0.0672943	0.191134
105162694	25.4944	27.8069	0.133257	0.517742	0.702698	34.9916	0.457573	0.0103542	0.0400951	31.3387	0.302854	0.0696534	0.19585
105162697	12.0089	6.54638	-0.865888	0.000893394	0.00606256	10.0086	-0.263047	0.0832698	0.202151	8.83873	-0.436987	0.06744	0.191403
105161366	2.54177	3.60793	0.513182	0.0138545	0.0542146	2.99515	0.236229	0.270243	0.460118	3.08847	0.287293	0.267186	0.48252
105172009	23.3297	25.984	0.164319	0.442698	0.640419	32.8052	0.492632	0.00394892	0.0183428	29.2297	0.330332	0.088083	0.232148
105160035	42.837	30.2403	-0.494643	0.00999493	0.0419067	33.2968	-0.362153	0.0547403	0.14781	41.6467	-0.0355014	0.814253	0.91179
105162696	2.06021	1.07601	-0.922066	0.0434892	0.128478	1.68122	-0.29717	0.49983	0.678568	2.1047	0.0367746	0.924206	0.96608
105161367	14.5896	18.5629	0.355441	0.0242898	0.0829769	16.3803	0.167152	0.281853	0.472334	16.0285	0.141213	0.311015	0.529858
105160037	20.4006	26.4944	0.385316	0.0270179	0.0899373	24.0586	0.238561	0.113034	0.251702	25.5326	0.329129	0.0547111	0.164674
105162698	87.2064	101.83	0.231465	0.409935	0.611106	30.3858	-1.52262	2.59279e-07	3.81153e-06	25.3698	-1.77377	0.00205326	0.012553
105174668	15.2399	11.6655	-0.376944	0.0481222	0.138595	12.3165	-0.307538	0.091231	0.215512	11.6015	-0.388405	0.034265	0.117354
105173337	4.6755	3.11601	-0.575778	0.0486525	0.13979	4.1981	-0.156297	0.571067	0.734842	3.27159	-0.506917	0.156379	0.342212
105174669	16.6807	12.2816	-0.434025	0.0200313	0.0716465	11.6327	-0.520781	0.00252433	0.0127532	9.66476	-0.782342	7.7878e-06	0.00010456
105161360	23.8229	21.5878	-0.134491	0.608207	0.770043	12.7733	-0.899571	2.04519e-10	5.04037e-09	15.1399	-0.648236	0.000297613	0.00248884
110013302	252.133	119.565	-1.06792	2.01566e-05	0.000247681	142.542	-0.823204	0.000532537	0.00340446	404.609	0.687566	0.00508416	0.0262648
105175993	16.5288	26.0146	0.661665	0.0181773	0.0663641	25.803	0.643078	0.0100111	0.0389912	24.716	0.586	0.0309687	0.108913
105174663	21.2814	24.0829	0.185931	0.598016	0.763161	15.9356	-0.41778	0.0387251	0.113274	17.6444	-0.265164	0.237277	0.44841
105175996	37.9717	55.1037	0.545063	0.00680393	0.0309601	42.535	0.16369	0.247927	0.434937	43.4439	0.200139	0.123766	0.292495
105174664	10.6997	14.7203	0.467738	0.014061	0.0547986	10.9941	0.0376714	0.845354	0.914796	12.004	0.171921	0.457124	0.667178
105175998	2.49286	1.51738	-0.704479	0.0919078	0.223416	1.97122	-0.336463	0.308366	0.500926	1.23797	-1.00044	0.0151865	0.0628525
105173336	1.66748	0.893579	-0.892871	0.0512741	0.145116	0.366139	-2.18481	5.44404e-05	0.000474649	0.755302	-1.13355	0.0277787	0.100534
105159049	28.557	17.6559	-0.684591	0.00178689	0.0106136	21.1443	-0.433594	0.00201624	0.0105497	18.5407	-0.61787	0.00305045	0.0173326
105162679	16.6795	23.9546	0.53014	0.00478039	0.0234413	24.3311	0.544656	0.000822145	0.00494214	23.0026	0.468567	0.00399594	0.0215679
105160016	1.06867	0.227451	-2.21557	0.00643052	0.0296829	0.45074	-1.24223	0.0524718	0.143017	0.626139	-0.765335	0.231632	0.441705
105161348	16.4741	23.5169	0.521314	0.0430925	0.127699	18.3054	0.1517	0.464555	0.64941	17.6563	0.105925	0.602501	0.779921
105172005	18.4845	21.8441	0.248754	0.12527	0.276815	22.413	0.278251	0.0477591	0.132889	20.8147	0.176598	0.258229	0.472672
105160017	192.341	115.931	-0.721347	0.0106356	0.0439772	148.386	-0.372657	0.109956	0.246634	196.966	0.0402979	0.867528	0.937728
105161347	84.2663	45.8175	-0.871795	0.0196377	0.0705671	40.4654	-1.0583	0.011084	0.0423817	65.9625	-0.349682	0.330233	0.549349
105159047	20.3489	11.2038	-0.851922	0.00568733	0.0269153	11.1749	-0.865921	0.00391045	0.0182038	10.7134	-0.920551	0.00156129	0.0100383
105159048	29.6293	60.1813	1.02948	0.00474338	0.0232995	28.4137	-0.060201	0.624726	0.773678	37.6834	0.353196	0.124328	0.293325
105172002	9.36845	14.6608	0.653521	0.00737896	0.0331191	13.7949	0.559138	0.0457617	0.12869	13.3259	0.513396	0.0607935	0.177803
105159045	1.22462	0.681134	-0.830928	0.283373	0.483045	3.45178	1.49782	0.00188395	0.00997998	3.50954	1.52549	0.0120326	0.0524338
105172000	5.20166	1.98951	-1.37546	0.0163575	0.0614184	3.47279	-0.582101	0.0194469	0.066058	2.50674	-1.04705	0.00327364	0.0183464
105159043	7.2906	4.09195	-0.824625	0.0986353	0.235206	3.38152	-1.10713	3.98791e-06	4.58874e-05	4.72518	-0.619369	0.00236026	0.0140338
105159044	32.331	14.9891	-1.09899	0.0231738	0.080119	20.444	-0.66184	1.72433e-05	0.000170701	17.4074	-0.889057	1.78923e-05	0.000217654
105159041	21.8102	36.7642	0.760688	0.0298171	0.0969046	30.1715	0.469357	0.132302	0.282008	37.9521	0.804877	0.00753194	0.0359126
105162681	25.232	17.8527	-0.491012	0.00140377	0.00871758	20.4413	-0.303325	0.0173228	0.0602383	19.9594	-0.332167	0.0180136	0.0717678
105159042	1.64492	2.85652	0.808028	0.0698754	0.182461	3.44403	1.06763	0.0482506	0.133971	5.02367	1.61527	1.74532e-06	2.76903e-05
105160021	18.5801	29.9678	0.697156	0.00422194	0.0212607	17.4774	-0.0885008	0.576474	0.739205	20.7347	0.163736	0.569404	0.754742
105159040	30.1807	96.0029	1.67737	1.12424e-18	1.83124e-16	82.9341	1.45881	2.76116e-10	6.67171e-09	69.1747	1.20266	4.2135e-12	2.17222e-10
105162683	7.83854	4.10283	-0.926108	5.186e-05	0.000556036	4.59528	-0.770114	0.000414461	0.00275548	5.41831	-0.527684	0.0347046	0.118411
105162686	8.82543	1.52027	-2.53085	1.00512e-10	4.58461e-09	1.39238	-2.65315	1.00784e-10	2.59845e-09	2.94462	-1.58087	0.000120522	0.00113826
105160023	15.3776	11.2783	-0.440595	0.377013	0.579703	5.23584	-1.55579	1.57774e-08	2.86954e-07	10.3555	-0.564901	0.119158	0.285463
105161355	0.957326	0.344135	-1.45498	0.115564	0.261791	0.541559	-0.831038	0.36529	0.558589	0.141166	-2.75806	0.0207	0.0798818
105161354	11.2716	3.29801	-1.76003	1.96137e-05	0.000241783	4.88396	-1.20952	1.49049e-05	0.000150538	5.64167	-0.99366	0.000278651	0.00235297
105162685	0.780078	0	-5.82146	0.00012596	0.00118757	0	-5.97897	8.33391e-05	0.000687035	0.023465	-4.91542	0.00106955	0.00734185
105160024	3.33309	2.0847	-0.670331	0.220897	0.409532	0.288997	-3.53089	1.18054e-21	1.02966e-19	1.16531	-1.50745	0.00513686	0.0264961
105162688	3.687	5.84245	0.67082	0.0186547	0.0676039	6.26252	0.763052	0.000693448	0.00427138	6.09165	0.728517	0.00128572	0.0085496
105161356	28.1073	41.5084	0.570666	0.00314615	0.0167921	31.7291	0.175029	0.394747	0.586299	29.8064	0.0906811	0.636545	0.801919
105174658	0.0523321	0.529839	3.33944	0.0234428	0.0808141	0.498513	3.24819	0.0386221	0.11317	0.599205	3.51815	0.0179532	0.0715619
105173327	3.60896	2.34147	-0.619252	0.0905721	0.220798	1.9343	-0.895081	0.0390088	0.113941	2.04397	-0.813843	0.014502	0.0606377
105175988	48.0497	58.1213	0.2828	0.0693091	0.181538	57.2139	0.252446	0.0854513	0.205986	60.2697	0.332136	0.0205493	0.0795073
105173328	2.24664	5.54986	1.31228	0.000477183	0.00359008	3.8132	0.766737	0.0616941	0.161566	4.23634	0.919229	0.0195089	0.076504
105173329	0.495117	0.796921	0.690109	0.138886	0.297657	1.14771	1.2158	0.0376715	0.110994	0.93457	0.917007	0.0555757	0.166343
105162680	26.3383	26.9901	0.0445732	0.905582	0.953841	34.9568	0.40823	0.0130022	0.0482686	30.4233	0.213708	0.257374	0.47195
105174610	3.94839	2.63803	-0.570861	0.0385277	0.117432	2.26706	-0.79706	0.0189723	0.0646612	2.11543	-0.8935	0.000680262	0.00502315
105175940	62.7597	5.70735	-3.44764	NA	1	5.33928	-3.55232	2.30991e-26	2.85237e-24	7.85234	-2.99772	0.00138284	0.00906957
105175943	0.426849	2.13689	2.33499	0.000757462	0.00528321	0.89988	1.08294	0.0580374	0.154786	1.59635	1.91706	0.00129315	0.00859136
105174612	4.15819	1.10283	-1.90306	1.65976e-07	3.58919e-06	1.20122	-1.79561	3.72678e-06	4.31791e-05	1.00875	-2.03433	1.95621e-06	3.07977e-05
105163956	17.5354	18.2641	0.0661288	0.796619	0.894514	12.9106	-0.441025	0.012615	0.0470993	14.653	-0.253341	0.136156	0.311232
105162623	15.4384	9.49646	-0.691897	0.000450527	0.0034287	10.8542	-0.508446	0.0205	0.0687395	11.3987	-0.43142	0.0259065	0.0949638
105162625	11.0082	14.39	0.394358	0.0393754	0.11925	11.9332	0.116845	0.503803	0.681207	12.5752	0.198064	0.193044	0.392812
105162627	18.5712	13.6043	-0.439865	0.0441084	0.129792	15.377	-0.27262	0.0878081	0.209856	14.0478	-0.396332	0.0352947	0.119698
105163959	0.963708	3.02627	1.65659	0.00808188	0.0356357	0.892301	-0.104673	0.870327	0.929846	1.36011	0.500994	0.423447	0.638381
105163960	1.67178	1.3035	-0.356	0.585464	0.754058	0.438551	-1.94802	0.00238682	0.0121791	0.917902	-0.857556	0.0514281	0.15755
105163964	2.95143	0.806624	-1.86168	7.38678e-06	0.000102191	1.09547	-1.43181	0.0001188	0.000930956	1.10429	-1.41485	0.000471593	0.00368268
105161301	54.0355	224.948	2.0649	1.3926e-09	4.91809e-08	119.879	1.15107	9.03427e-09	1.70799e-07	185.779	1.7883	7.54943e-10	2.66168e-08
105163962	21.9212	26.8798	0.302602	0.16848	0.340773	31.5616	0.52718	0.00741134	0.0306351	36.3285	0.734018	0.000920469	0.0064723
105175934	444.02	107.342	-2.03822	0.0635682	0.169981	57.2418	-2.95202	0.000489165	0.00317038	57.9399	-2.9287	0.00306355	0.0174024
105175933	0.497638	0.19543	-1.3404	0.045526	0.132962	0.299708	-0.720786	0.254933	0.442727	0.450446	-0.136513	0.832673	0.921764
105174604	5.87433	0.494897	-3.5593	2.55944e-13	1.77178e-11	0.339456	-4.11324	4.59002e-17	2.54589e-15	0.451899	-3.69364	2.39835e-13	1.54378e-11
105174605	63.7018	80.3792	0.343859	0.021757	0.0762918	82.4078	0.371882	0.00946914	0.0372885	75.1086	0.243295	0.117414	0.283033
105175938	23.4471	91.0594	1.9672	0.00318007	0.0169378	25.9355	0.149922	0.827631	0.903115	45.4801	0.965556	0.311061	0.529858
105174606	266.886	274.155	0.0479657	0.882284	0.941119	379.172	0.507147	0.00501549	0.0224055	301.308	0.181066	0.331122	0.550055
105174607	3.30308	10.4294	1.66993	0.00966109	0.0407815	32.5138	3.30329	1.27458e-11	3.79976e-10	16.2669	2.30759	8.57026e-14	5.95924e-12
105174608	16.5283	22.754	0.468137	0.16727	0.338862	9.96988	-0.728448	0.0146074	0.0526773	21.3746	0.378918	0.391596	0.608768
105174609	42.7623	12.5114	-1.76541	1.00634e-10	4.58461e-09	15.7403	-1.44076	1.07036e-07	1.67867e-06	14.8075	-1.52462	5.93653e-08	1.34193e-06
105175939	25.9932	12.5894	-1.0376	0.00257777	0.01425	10.9372	-1.24738	0.00108251	0.00625716	8.99068	-1.52575	5.10496e-10	1.87618e-08
105175930	1.89823	0.417094	-2.16127	0.00117172	0.00754601	0.906736	-1.06021	0.0375187	0.110683	0.935258	-1.01561	0.108843	0.269131
105175932	8.9601	2.48085	-1.84352	5.80224e-06	8.29735e-05	6.15852	-0.540395	0.0986266	0.227947	7.44597	-0.261804	0.560058	0.747973
105163945	10.9151	2.74289	-1.98131	0.109531	0.253149	3.09672	-1.81331	0.000480721	0.00312342	2.79172	-1.96246	4.54315e-05	0.000491843
105162612	1.24601	1.59573	0.361085	0.316016	0.517497	2.50701	1.00736	0.00541718	0.0238323	1.40538	0.174891	0.66403	0.820282
105163943	6.91399	17.01	1.30744	1.67109e-12	1.01373e-10	22.2481	1.68709	4.98243e-20	3.84532e-18	21.7003	1.65607	3.23311e-21	5.87408e-19
105162614	0.772317	0.127743	-2.59119	0.00798421	0.0352879	0.417788	-0.872401	0.322252	0.51549	0.540562	-0.511031	0.469102	0.676409
105163944	12.3785	15.1493	0.299401	0.0903861	0.220485	17.9857	0.538895	0.00111183	0.00639264	15.7532	0.351643	0.189991	0.389119
105162619	5.26531	3.42533	-0.614173	0.0990301	0.235848	1.2118	-2.12037	0.000592272	0.00371647	2.75141	-0.92567	0.2358	0.446677
105163948	26.8708	58.7317	1.13728	0.0011799	0.00758266	95.6365	1.83386	5.63241e-13	1.99064e-11	96.0813	1.84373	1.18233e-07	2.50581e-06
105162620	27.7175	44.7654	0.699344	0.000137122	0.00127355	34.647	0.322149	0.182109	0.352469	32.387	0.230641	0.320843	0.54027
105175923	11.6281	22.2119	0.940641	0.0101909	0.0425042	14.7144	0.337991	0.224455	0.406793	14.7886	0.352918	0.288826	0.505719
105175922	3.58982	11.8491	1.72993	8.07328e-06	0.000110909	7.07005	0.976738	0.00091316	0.00541161	6.38293	0.837629	0.129004	0.300363
105175925	53.6372	58.5758	0.137394	0.817188	0.906405	111.044	1.05012	2.52126e-07	3.72036e-06	82.4283	0.623679	0.417302	0.633346
105175924	33.9697	199.497	2.5611	1.2817e-13	9.62403e-12	95.8984	1.4979	7.64538e-07	1.025e-05	109.697	1.69847	5.91871e-06	8.22595e-05
105175926	2.97639	2.24221	-0.400663	0.215468	0.402458	1.6024	-0.890212	0.0146051	0.052677	1.29249	-1.1971	0.00113298	0.00769278
105174630	14.4435	6.66163	-1.10506	0.0243731	0.0832	7.66599	-0.909571	0.00131086	0.00738072	18.0428	0.32686	0.143672	0.323086
105173301	2.16721	0.835126	-1.37403	0.0439394	0.129459	0.134805	-3.97953	4.38646e-11	1.19948e-09	1.66801	-0.368848	0.649056	0.809891
105175965	7.10312	4.75376	-0.569936	0.0288355	0.0943795	6.2653	-0.18227	0.43294	0.622519	6.20412	-0.19031	0.421074	0.636493
105174633	135.289	226.92	0.753592	0.0444583	0.130698	99.431	-0.442581	0.0642983	0.166785	141.764	0.0742694	0.811969	0.910771
105174634	25.0405	45.2244	0.860377	0.00139547	0.00867308	24.9747	-0.00376179	0.982253	0.990495	27.454	0.138719	0.522947	0.719743
105173303	10.1131	16.6889	0.730106	0.00310323	0.0165863	11.1574	0.142369	0.390353	0.582303	12.4983	0.311583	0.13493	0.309358
105161315	41.9281	100.409	1.2673	0.000249085	0.00210441	45.0952	0.105564	0.528769	0.701295	68.9218	0.724162	0.0757439	0.207924
105163979	87.3926	53.4464	-0.700075	0.0352727	0.109701	68.4539	-0.351438	0.21821	0.399037	42.3358	-1.04044	0.000261975	0.00223223
105161317	71.8353	17.8807	-1.99774	1.63219e-19	2.96261e-17	27.4895	-1.38537	6.36731e-15	2.88955e-13	41.0101	-0.804583	0.0271735	0.0986453
105162648	2.61481	13.1262	2.32938	1.01477e-06	1.77476e-05	4.78394	0.87001	0.150678	0.309589	7.72837	1.57142	0.0616927	0.179571
105161316	1.44978	0.644214	-1.15806	0.0751976	0.192307	1.17745	-0.295363	0.607895	0.762126	0.395906	-1.86484	0.00150338	0.00972987
105162647	47.8921	55.2371	0.214482	0.276737	0.475963	58.0782	0.27861	0.0651833	0.168446	61.3775	0.363896	0.0242116	0.0901741
105161319	5.5664	5.33403	-0.0508482	0.914465	0.958024	8.26501	0.568876	0.0286934	0.0899284	7.61443	0.455987	0.116176	0.28086
105161318	0.310225	1.44061	2.22866	6.61807e-05	0.000683	2.22657	2.84792	2.08303e-13	7.74519e-12	1.69047	2.45177	3.85828e-05	0.000425885
105163981	40.3086	27.156	-0.56126	0.00188381	0.0110498	31.4467	-0.357258	0.0236573	0.0771329	31.9869	-0.327591	0.0442628	0.141046
105162651	1.52129	0.228354	-2.72502	3.19843e-06	4.91208e-05	0.657153	-1.21319	0.00211998	0.0110188	0.479169	-1.65858	0.000307718	0.00255814
105161320	5.03734	0.62228	-3.00047	0.000232184	0.0019897	1.99947	-1.32851	2.01483e-05	0.000196068	2.14704	-1.22546	0.0449307	0.142771
105163985	1.98498	0.633504	-1.63513	0.000840106	0.00576156	0.967343	-1.03839	0.00700703	0.0293727	1.55294	-0.348764	0.331452	0.550238
105162653	11.4818	15.4707	0.438861	0.0643829	0.171559	19.3763	0.755566	0.000944203	0.00556998	16.0008	0.482564	0.0287966	0.10315
105161321	0.854542	4.65347	2.45361	0.00191819	0.0112172	1.40749	0.722794	0.24795	0.434946	2.97706	1.81096	0.00748996	0.0357427
105162652	26.3154	35.1743	0.426548	0.0268069	0.0894545	32.853	0.31976	0.0718107	0.180872	31.4061	0.260781	0.148192	0.329545
105161324	3.33054	5.09685	0.622146	0.0271354	0.0902763	4.03903	0.278395	0.35738	0.551055	4.06833	0.293811	0.287105	0.503753
105163983	0.191526	0.076736	-1.32548	0.337358	0.540654	0	-4.968	0.00916847	0.0363424	0.0116392	-3.90109	0.0332428	0.11469
105162654	13.9119	14.3959	0.0574978	0.802606	0.898139	18.1628	0.386063	0.100257	0.230747	21.4404	0.628377	0.011129	0.0492873
105175956	0.646037	4.22732	2.72179	5.36593e-12	3.01696e-10	2.66742	2.05075	1.8982e-07	2.86218e-06	2.60459	2.02011	0.000480918	0.0037464
105175955	3.01137	2.0818	-0.521133	0.252905	0.449151	3.89877	0.377496	0.417221	0.607851	5.63078	0.906824	0.0419952	0.135507
105175958	6.828	4.12645	-0.721209	0.179391	0.355788	1.00936	-2.76804	1.09528e-15	5.38729e-14	1.41517	-2.26087	0.000134473	0.00125084
105174626	0.97813	0.703665	-0.463695	0.336317	0.539738	0.51315	-0.926954	0.058043	0.154786	0.48285	-1.01125	0.0425856	0.136909
105174629	52.7756	42.0656	-0.318745	0.309855	0.511744	29.2478	-0.85183	6.90067e-07	9.35318e-06	32.6032	-0.689574	0.00019051	0.00169443
105175950	1.02749	0.205844	-2.29597	0.00527824	0.025407	0.262894	-1.95746	0.000203592	0.00149224	0.180245	-2.50983	2.1098e-05	0.000250166
105175951	2.32723	0.892599	-1.37328	0.00544333	0.0260458	0.81459	-1.52203	0.00160178	0.00871448	0.637624	-1.86717	0.00011346	0.00108449
105174621	6.03572	4.56221	-0.397551	0.38976	0.591689	1.60197	-1.91758	6.75106e-07	9.15568e-06	3.74565	-0.681163	0.0771464	0.210824
105175954	2.46743	0.229051	-3.43592	4.01319e-09	1.25016e-07	0.244282	-3.33041	5.30592e-10	1.23133e-08	0.448196	-2.4522	4.37873e-07	8.06609e-06
105174622	43.6708	56.3076	0.374478	0.101224	0.239276	59.9824	0.459003	0.016421	0.0576148	67.0058	0.623291	0.00112411	0.00766033
105159008	25.1422	61.6029	1.30089	2.12806e-06	3.41378e-05	46.5115	0.889461	0.000561914	0.00356148	61.3048	1.29109	4.32421e-07	7.98525e-06
105175953	43.0984	40.5218	-0.0805898	0.629143	0.784837	54.9105	0.349308	0.0263255	0.0840026	52.5346	0.289894	0.367025	0.585951
105161304	257.069	267.271	0.0652979	0.837683	0.917701	348.155	0.438227	0.0324675	0.0988779	306.797	0.261112	0.201098	0.402875
105161303	19.7449	36.6516	0.899864	0.00229522	0.0129521	28.0419	0.507438	0.018069	0.0622305	35.2388	0.841562	3.11743e-06	4.65733e-05
105163968	13.307	12.2539	-0.110022	0.746296	0.863245	26.0899	0.972756	2.90708e-06	3.45521e-05	25.1288	0.921822	0.000887076	0.00626683
105161306	123.772	143.751	0.225194	0.503527	0.691075	183.879	0.572955	0.0106446	0.0410209	154.944	0.330618	0.171196	0.362319
105162637	10.6707	10.194	-0.0572156	0.843691	0.920564	16.1955	0.603066	0.0436894	0.124157	13.4831	0.342499	0.162931	0.350894
105163966	4.01063	7.26501	0.86696	0.0247011	0.0840828	5.20126	0.378402	0.288076	0.479045	6.66701	0.738516	0.0830531	0.222353
105161308	9.32277	15.4301	0.734574	0.00130283	0.00820282	11.1163	0.253986	0.178341	0.347552	10.3056	0.15082	0.417268	0.633339
105162639	29.7057	22.2694	-0.408478	0.464579	0.660263	4.13727	-2.8454	7.34109e-22	6.54892e-20	10.7682	-1.45602	0.0930645	0.241216
105161307	8.20218	3.34535	-1.28609	7.95351e-06	0.000109525	2.81539	-1.54344	6.66258e-09	1.28869e-07	2.71746	-1.58707	1.78068e-08	4.60056e-07
105159000	540.701	293.687	-0.872622	1.33249e-05	0.000172856	246.004	-1.13543	1.22665e-11	3.66153e-10	267.366	-1.01151	9.5313e-05	0.000927563
105161309	5.02706	15.8089	1.65928	0.0114558	0.0466655	2.86795	-0.807391	0.0177586	0.0613356	6.27116	0.325872	0.445088	0.657018
105163975	1.50347	19.9582	3.74013	3.91176e-32	2.73254e-29	19.745	3.71867	5.3922e-30	9.30233e-28	19.3989	3.69707	2.44534e-32	1.48895e-29
105162641	23.5611	57.7495	1.30085	8.10015e-05	0.00081468	29.855	0.341921	0.0447886	0.126423	33.2632	0.504228	0.126606	0.29684
105161310	8.35353	8.81524	0.0865967	0.745394	0.862678	12.4141	0.570851	0.0203545	0.0683873	10.6415	0.353193	0.215875	0.42159
105161313	39.9239	53.425	0.428044	0.172011	0.345189	48.9721	0.295937	0.145064	0.301514	56.3222	0.5021	0.0230826	0.0868409
105163973	1.75342	0.346767	-2.3222	0.0112248	0.0458784	0.443129	-1.98877	0.00965476	0.0378606	0.401211	-2.12365	0.000226588	0.00196793
105162643	16.9251	18.461	0.13329	0.598819	0.76379	22.8277	0.433199	0.145769	0.302738	25.0299	0.568911	0.0189131	0.0746744
105174613	14.4389	2.92293	-2.29385	3.10946e-11	1.56505e-09	3.42675	-2.07423	3.88682e-33	8.21556e-31	3.85124	-1.90046	9.19638e-14	6.34489e-12
105175944	1.55535	4.43757	1.52023	0.000284452	0.00233935	2.99753	0.94899	0.00216598	0.0112281	2.77186	0.838852	0.0113967	0.0502163
105174616	11.7322	6.4047	-0.868082	0.02537	0.0858023	2.29819	-2.36113	1.82488e-11	5.33857e-10	3.76494	-1.63149	7.72314e-05	0.000775031
105175946	0.919448	1.76726	0.954159	0.164651	0.335324	2.49849	1.44307	0.011207	0.0427925	1.62694	0.828662	0.0816322	0.219462
105175948	60.0291	46.7703	-0.351544	0.0253887	0.0858279	48.1776	-0.317194	0.0149245	0.0535165	47.0233	-0.346716	0.0118614	0.0518697
105174619	55.7692	24.9831	-1.15054	2.35893e-10	9.97764e-09	23.8964	-1.2228	2.38287e-11	6.80961e-10	28.6389	-0.954881	6.1356e-06	8.49593e-05
105166192	2.28736	15.8871	2.80588	6.44871e-05	0.000668844	5.71305	1.32599	0.020614	0.0690626	4.36036	0.938636	0.135043	0.309469
105166190	15.115	29.5156	0.973054	0.000198405	0.00173968	21.9896	0.541272	0.00108887	0.00628465	22.8461	0.601649	5.97037e-05	0.000621852
105178175	21.7146	24.0846	0.156994	0.527157	0.710063	13.4593	-0.690105	1.85293e-05	0.000182203	15.9171	-0.441782	0.0456548	0.144379
105163911	1.42678	9.85197	2.79432	8.89476e-07	1.57241e-05	1.58599	0.152284	0.593776	0.751493	3.78297	1.41556	0.039304	0.129343
105163916	10.5234	0.604601	-4.10415	2.45475e-09	8.14199e-08	2.07091	-2.344	0.0145931	0.0526419	1.05869	-3.31183	3.60374e-09	1.10914e-07
105178179	6.44689	4.10021	-0.642096	0.114273	0.260014	3.91487	-0.718071	0.0343555	0.103361	4.72239	-0.444059	0.063783	0.184298
105178176	23.0238	6.63753	-1.78478	3.69466e-16	4.23728e-14	7.47687	-1.6185	0.00544094	0.0239145	10.6945	-1.1023	0.0116347	0.0511053
105163914	29.6817	19.5958	-0.590301	0.0128999	0.0512352	25.3494	-0.227951	0.216124	0.396644	24.9012	-0.247729	0.191086	0.390439
105163920	12.93	18.0189	0.486077	0.0413605	0.123679	12.8976	-0.00162624	0.994881	0.99773	17.3634	0.429368	0.121632	0.289238
105178171	11.353	5.24307	-1.10338	0.063352	0.169498	7.14972	-0.666509	0.0700973	0.177797	5.45927	-1.05019	2.54536e-05	0.000296507
105166195	0.180117	0.0239687	-2.90551	0.0835892	0.208069	0	-4.922	0.00881853	0.0352231	0	-4.8168	0.0133866	0.0569105
105166197	1.33442	0.475146	-1.48596	0.00808952	0.0356446	0.620555	-1.10855	0.0160865	0.0566757	0.486815	-1.44904	0.00217931	0.0131418
105163909	2.21933	0.285764	-2.94374	4.92338e-05	0.000531479	0.518561	-2.07847	0.00269392	0.0134165	0.531364	-2.04912	0.00128506	0.00854883
105163908	9.09056	21.3369	1.23855	5.2615e-10	2.02823e-08	20.3312	1.1628	4.09134e-07	5.79306e-06	22.0634	1.28421	1.57327e-07	3.23987e-06
105179495	1.60724	0.607464	-1.39707	0.000419852	0.00323477	0.325052	-2.3005	8.1961e-07	1.09198e-05	0.508284	-1.65126	0.000130708	0.00122239
105163902	15.3177	34.3712	1.17406	0.000191056	0.00168293	31.3653	1.03249	0.00125299	0.00708379	28.3073	0.890335	0.00378364	0.0206047
105179494	48.4241	85.8519	0.834422	0.00233444	0.0131381	80.2967	0.731734	0.00416604	0.0191879	87.9684	0.866907	0.00205491	0.0125548
105163900	12.8772	12.3971	-0.047888	0.88265	0.94133	9.22089	-0.483022	0.0426757	0.121837	9.24232	-0.472229	0.128754	0.299969
105163905	7.0267	2.49941	-1.4881	0.000766702	0.00533797	2.76261	-1.34452	2.87967e-06	3.44006e-05	3.32061	-1.07353	0.000761728	0.00552333
105178167	10.6274	24.2736	1.1984	0.00121194	0.00774491	14.6753	0.465628	0.00426603	0.0195908	16.0083	0.597182	0.00167986	0.0106667
105178168	59.3723	45.9991	-0.359469	0.0408047	0.122502	52.2436	-0.184458	0.150024	0.308734	49.0345	-0.270214	0.0328595	0.113769
105179498	24.3663	38.4726	0.666129	0.0548786	0.152344	17.4298	-0.484095	0.0060264	0.0259749	20.5619	-0.238836	0.374331	0.592351
105163906	40.0596	51.2933	0.364859	0.139822	0.298793	58.1776	0.540401	0.0260436	0.0833154	65.4204	0.713164	0.00432099	0.0229606
105178165	12.3935	36.145	1.55156	2.21023e-06	3.52109e-05	21.3789	0.786273	1.21727e-05	0.000125758	20.4899	0.731491	4.91522e-05	0.000527059
105163903	6.63293	9.95066	0.592185	0.00309461	0.0165592	7.75019	0.223956	0.337052	0.530518	8.13687	0.301866	0.378309	0.596219
105179497	19.6732	28.8313	0.559408	0.00443505	0.0220892	27.542	0.486562	0.00769118	0.031584	25.7159	0.391939	0.0337834	0.116058
105179496	6.18353	1.15326	-2.41711	1.96601e-14	1.72321e-12	1.53466	-2.0086	5.03846e-11	1.36504e-09	1.75435	-1.81097	4.31853e-10	1.60284e-08
105179491	1443.65	371.07	-1.95199	1.88362e-23	5.78948e-21	306.708	-2.2339	7.96955e-34	1.83315e-31	644.141	-1.16	5.2092e-06	7.36249e-05
105178160	6.85655	2.7316	-1.31523	0.0177731	0.0652708	5.09428	-0.427027	0.0636808	0.165604	8.68265	0.347335	0.133085	0.306697
105166189	1.01352	2.86165	1.50049	0.00863842	0.037431	2.57333	1.34062	0.0138816	0.050699	4.06592	2.00504	0.000748393	0.00544591
105166188	0.291125	0.249048	-0.228	0.814652	0.904768	0.0146175	-4.30984	0.00745864	0.0308143	0.0439126	-2.7252	0.0318927	0.111363
105162609	43.9447	45.3665	0.0529428	0.906005	0.953905	19.3983	-1.17686	2.27796e-05	0.000218591	37.838	-0.209914	0.420822	0.636332
105175921	3.47377	6.54779	0.922093	0.0241545	0.0826494	6.17834	0.833765	0.0364767	0.108359	6.93298	1.00243	2.13833e-05	0.000253416
105175920	5.12937	10.4306	1.03201	0.0116381	0.0472743	6.67266	0.382343	0.127958	0.275024	9.55517	0.905148	0.0196875	0.0770705
105162602	0.0412231	0.435138	3.41459	0.000871664	0.00594309	0.455672	3.47614	0.000778618	0.00471917	0.619547	3.92647	0.000303997	0.00253191
105163933	0.533818	1.36211	1.35454	0.0380163	0.116196	1.15139	1.09682	0.0863731	0.207523	1.58389	1.56485	0.00864057	0.0401984
105162606	38.8972	60.5148	0.64571	0.00475192	0.0233265	57.2562	0.558286	0.00707547	0.0295698	54.1098	0.481928	0.0572102	0.170038
105163938	43.1561	43.4301	0.0169125	0.935382	0.968352	31.1975	-0.468244	0.000465043	0.00304347	37.1079	-0.211548	0.296276	0.513406
105162607	14.6319	21.0665	0.533908	0.00050112	0.0037433	20.2112	0.466268	0.000458259	0.00300326	19.0807	0.388663	0.00362041	0.0199132
105163937	13.8817	6.95231	-0.987533	0.0174382	0.0643673	8.52257	-0.700688	0.0640996	0.166472	8.59343	-0.684671	0.0636187	0.18387
105178199	22.0079	22.7764	0.0568655	0.813105	0.903746	17.6952	-0.314861	0.0238514	0.0776252	18.038	-0.281399	0.0655873	0.187658
105178192	25.9969	16.8829	-0.614904	0.00894489	0.0384841	19.6236	-0.404411	0.0552655	0.148902	20.2598	-0.353304	0.140517	0.318386
105178193	22.8677	32.1903	0.500634	0.0660685	0.174998	29.6734	0.376162	0.115138	0.255207	34.3464	0.592427	0.0323671	0.112513
105162611	1.03352	0.0746684	-3.7454	0.00176584	0.0104994	0.189485	-2.45949	0.00790372	0.0322709	0.122011	-3.05927	0.00577397	0.0290999
105178190	8.88583	13.6498	0.626386	0.0727107	0.187696	9.59694	0.112001	0.686481	0.816373	17.1949	0.95749	0.000867066	0.00615055
105163940	6.13385	4.0243	-0.597414	0.048596	0.139693	5.58838	-0.134055	0.610178	0.763567	3.90681	-0.642923	0.0226784	0.0856963
105178191	9.26841	12.2383	0.408928	0.101751	0.2402	12.8556	0.47304	0.0381759	0.112157	11.8899	0.364642	0.0976295	0.249491
105175912	28.5105	13.0901	-1.11536	5.41544e-07	1.02241e-05	11.2912	-1.33468	1.46738e-14	6.30543e-13	15.1276	-0.909235	1.09768e-08	2.98667e-07
105175913	44.4547	19.2714	-1.19562	0.22078	0.40938	6.66095	-2.73662	5.0761e-22	4.59828e-20	13.4025	-1.72176	3.78952e-05	0.000418706
105175915	23.7205	27.5217	0.223262	0.271384	0.469957	33.1108	0.481668	0.00178185	0.00954036	27.6169	0.224933	0.17853	0.373129
105163923	42.9347	115.861	1.43955	0.000809859	0.00558614	44.9498	0.0673269	0.747361	0.856307	68.4744	0.680548	0.0450425	0.143002
105178186	46.2926	36.9697	-0.316279	0.0322658	0.102791	51.617	0.157685	0.308285	0.500864	54.6203	0.243773	0.130396	0.302694
105178183	18.6766	20.239	0.125341	0.700326	0.833453	28.4717	0.609597	0.00706798	0.0295543	26.6977	0.521506	0.0220471	0.0838027
105178189	8.31214	5.03207	-0.715246	0.00651061	0.0299447	8.53572	0.0382982	0.881009	0.935432	8.05352	-0.0413049	0.919659	0.964126
105163928	5.57674	8.33526	0.58707	0.00789058	0.0349527	8.91473	0.67557	0.00170764	0.00920604	9.83657	0.824273	0.000267604	0.00227676
105163925	8.6665	3.93363	-1.13615	0.00872253	0.0377387	3.54389	-1.28168	0.0041551	0.0191556	6.19764	-0.477896	0.180312	0.375473
105178187	3.86467	5.81361	0.596043	0.0647312	0.172268	5.78847	0.582896	0.00515253	0.0229129	4.37427	0.18361	0.420617	0.636157
105175909	5.44943	3.38333	-0.676928	0.0140801	0.0548545	4.56583	-0.254964	0.242177	0.428117	4.66913	-0.218025	0.471517	0.678211
105178181	0.535383	0.117489	-2.15866	0.0138221	0.0541145	0.209313	-1.36113	0.0499814	0.137674	0.175466	-1.60453	0.0281654	0.101494
105163930	72.1916	75.1158	0.0667437	0.884064	0.941914	162.842	1.1761	9.35901e-06	9.9403e-05	180.036	1.32359	0.00139389	0.00913405
105162600	3.99133	2.07866	-0.931479	0.0421302	0.125509	3.7666	-0.0784131	0.855915	0.92097	2.53048	-0.654907	0.157048	0.343242
105178180	19.4684	13.7247	-0.495731	0.00975142	0.0411176	16.3627	-0.25103	0.161851	0.325143	16.0521	-0.272014	0.143571	0.323073
105175905	41.3983	20.3178	-1.01716	0.00126719	0.00802947	25.368	-0.706106	8.71695e-05	0.000713846	25.2913	-0.705875	1.16362e-05	0.000149599
105175904	22.3869	80.4344	1.85289	6.40748e-16	7.13552e-14	51.1937	1.19259	3.63627e-05	0.000331317	39.9738	0.843668	0.0452439	0.143462
105175906	17.9846	60.9563	1.76783	1.42906e-05	0.000183837	26.3314	0.549248	0.0312726	0.0962001	26.2241	0.551116	0.117229	0.282738
105178259	32.3381	57.0413	0.827359	0.0241512	0.0826494	45.6147	0.498049	0.144582	0.30078	59.5931	0.887601	0.0165136	0.0669914
novel.7	0	0.14558	2.11735	0.600562	1	1.19914	5.14365	0.00595368	0.0257117	0.299448	3.13915	0.382843	1
novel.9	1.54474	0	-6.16103	4.30002e-05	0.000474959	0	-6.32223	2.42064e-05	0.000230773	0	-6.21832	5.01779e-05	0.000536779
novel.66	0.646215	3.75653	2.52752	0.00126422	0.00801727	2.10376	1.68287	0.0689682	0.175808	1.80217	1.47116	0.164541	0.352807
105178258	115.611	192.428	0.743324	0.0406429	0.122211	167.756	0.539737	0.110328	0.247207	221.312	0.942774	0.00871034	0.0404609
novel.2	10.1931	9.15665	-0.146598	0.491023	0.681635	13.5997	0.416305	0.0392607	0.114441	12.1748	0.260335	0.249004	0.462147
novel.4	2.23268	0.2034	-3.44737	1.17739e-06	2.02697e-05	0.477695	-2.21698	0.00320812	0.015533	0.671406	-1.7293	0.0121179	0.0527472
105179583	4.01538	1.32687	-1.58757	2.9017e-10	1.20306e-08	1.64698	-1.28867	2.72059e-05	0.000255731	1.21955	-1.7156	1.10241e-12	6.38461e-11
105178255	23.9409	8.27885	-1.52583	0.182536	0.360227	0.297786	-6.39091	5.9567e-33	1.23678e-30	3.41148	-2.80193	NA	1
105178253	1.28655	5.28302	2.04944	5.01793e-08	1.22406e-06	11.2738	3.13483	8.28103e-18	5.01184e-16	8.78734	2.7798	3.7163e-17	4.12436e-15
105179585	4.8276	3.15917	-0.601956	0.0239783	0.0821687	4.151	-0.218642	0.302378	0.494418	3.48316	-0.465085	0.0511393	0.157058
105166279	4.17131	1.85139	-1.16256	0.0218356	0.0765091	2.44904	-0.765181	0.0423621	0.121207	1.54914	-1.42076	0.000801428	0.00576664
105166278	11.5795	7.80809	-0.559638	0.014172	0.0551288	10.4362	-0.151003	0.463732	0.648898	9.17944	-0.3293	0.0812796	0.218723
105166273	30.7032	21.5194	-0.50363	0.0373492	0.114583	27.0278	-0.183015	0.324554	0.518076	24.3244	-0.330178	0.0915569	0.238461
105166275	63.0665	123.23	0.975548	0.0156754	0.0595698	67.7306	0.104225	0.683661	0.814569	99.7662	0.669472	0.0808462	0.217921
novel.62	1.03733	1.17136	0.187982	0.750909	0.866424	2.69506	1.37982	0.000148482	0.00113143	1.71204	0.7273	0.162771	0.35068
105166274	99.39	112.319	0.184082	0.526801	0.709625	123.792	0.318719	0.163431	0.327503	159.064	0.684003	0.00389067	0.0210603
novel.54	23.1232	11.592	-0.987293	7.26009e-06	0.000100637	14.5289	-0.670036	8.38814e-05	0.000690293	12.988	-0.825648	7.25658e-06	9.82473e-05
105178248	21.5135	39.0153	0.866719	0.00420385	0.0211951	25.2457	0.230952	0.23425	0.41816	25.8577	0.271515	0.284859	0.501296
105178249	12.8665	27.4355	1.10049	5.48417e-11	2.64479e-09	18.2326	0.503084	0.0101985	0.0396021	17.8597	0.478618	0.00681537	0.0331556
novel.55	1.22335	0.557949	-1.12762	0.0246469	0.0839481	0.318607	-1.94723	7.00617e-05	0.000590127	0.369878	-1.71408	0.00281945	0.0162661
novel.59	1.93146	0.723421	-1.41105	0.0141659	0.0551142	0.938767	-1.02782	0.118132	0.260147	1.19371	-0.684684	0.289482	0.506386
105178240	3.77863	0.830067	-2.17199	0.000304178	0.00246985	1.87341	-1.0085	0.0879258	0.209966	1.36591	-1.46452	0.00357267	0.0197131
105178245	109.794	133.656	0.292195	0.0592475	0.161115	180.481	0.717662	1.22391e-08	2.26105e-07	187.303	0.775317	0.00135915	0.00895067
105178242	17.3957	21.8381	0.336978	0.103883	0.24396	34.0384	0.968767	2.85016e-06	3.40654e-05	28.0361	0.693392	0.000390399	0.00314455
105178243	10.4072	14.1379	0.449526	0.0166491	0.0622639	11.9323	0.197788	0.188696	0.361111	13.0976	0.33738	0.0888244	0.233503
105166269	13.076	14.3765	0.146629	0.698815	0.832812	19.607	0.584686	0.0116205	0.0440451	14.1409	0.118385	0.659206	0.817216
105166268	1.86736	15.822	3.08834	6.00935e-08	1.43403e-06	5.3205	1.50852	0.000124117	0.000967487	7.69648	2.04993	9.01002e-05	0.000884859
105167598	6.29428	13.1997	1.07593	0.000284248	0.00233934	7.8654	0.322122	0.058567	0.155917	8.1794	0.384811	0.189588	0.388591
105167599	4.58538	1.72429	-1.39572	0.00148952	0.00914664	1.95866	-1.21917	0.00112672	0.00646811	1.98578	-1.20145	0.000801198	0.00576664
105166261	10.5377	9.83609	-0.0921	0.696064	0.831038	6.49713	-0.695457	0.00210509	0.0109526	9.83742	-0.0922976	0.687859	0.835671
105167596	23.4888	5.72627	-2.02548	3.28728e-09	1.05248e-07	6.301	-1.89536	1.6498e-12	5.48267e-11	12.7551	-0.876437	0.0279845	0.101084
105166260	8.79618	2.21003	-1.97952	0.000167842	0.00150607	4.12925	-1.09012	0.00863333	0.0346367	2.65112	-1.72511	8.91952e-06	0.000118135
novel.50	1.77765	1.26864	-0.475343	0.382574	0.584976	0.605396	-1.548	0.00297303	0.0145897	1.10912	-0.678379	0.146175	0.326329
110013285	2.83085	2.8796	0.0310811	0.948056	0.975485	1.57828	-0.844052	0.00313679	0.0152624	2.13485	-0.399895	0.419145	0.635079
105166264	5.17081	2.954	-0.798029	0.0229658	0.0795385	4.78818	-0.110472	0.614663	0.766937	6.80676	0.401047	0.233138	0.443388
novel.52	3.43843	4.2919	0.326784	0.322248	0.52414	4.61669	0.423731	0.136911	0.289049	4.87954	0.510777	0.0452914	0.143485
novel.51	9.20859	32.9633	1.8468	9.12133e-08	2.08803e-06	16.8346	0.871793	0.000408873	0.00272373	21.8591	1.25242	4.07918e-12	2.1224e-10
105167593	25.0534	43.7245	0.810226	0.164205	0.334623	9.40899	-1.41201	4.39045e-05	0.00039137	31.2808	0.328924	0.631666	0.798183
novel.87	6.70384	0.912165	-2.86833	7.86492e-07	1.42174e-05	1.25897	-2.40458	0.00013986	0.00107552	0.880352	-2.92394	4.51675e-07	8.28647e-06
105178279	5.21938	74.582	3.8434	5.29726e-10	2.0386e-08	13.106	1.32801	4.07327e-06	4.68007e-05	24.2132	2.22192	9.24121e-05	0.000902841
105166291	19.9726	18.885	-0.0740433	0.793101	0.892036	11.9371	-0.742368	0.000194523	0.00143159	13.7207	-0.535403	0.0502201	0.155243
105166290	4.03182	2.49797	-0.683912	0.0197986	0.0710347	1.65933	-1.281	1.17667e-05	0.000122047	1.90271	-1.07697	0.00984887	0.0446539
105178272	92.7113	167.036	0.85726	0.00915521	0.0391551	161.509	0.802411	0.0104164	0.0402885	197.16	1.09455	0.000144947	0.00133286
105178278	18.5051	24.5516	0.416089	0.0638797	0.170652	23.8663	0.367573	0.0658865	0.169797	24.6844	0.421059	0.0471055	0.147794
105178275	23.7717	43.0474	0.864062	0.00327065	0.0173095	40.6341	0.774518	0.00170601	0.00920361	47.2512	0.99645	4.02624e-05	0.00044269
105178276	5.45958	1.35212	-2.00982	0.00212614	0.0122102	0.123378	-5.51674	2.90626e-12	9.37918e-11	0.559968	-3.27397	0.00011822	0.00112068
110013294	11.5519	7.18292	-0.675633	0.00620675	0.0288582	5.11416	-1.1752	0.00254246	0.0128306	6.70964	-0.776575	0.00237202	0.0140963
novel.81	1.27593	0.287702	-2.14818	0.0189631	0.0685205	0.293544	-2.12093	0.0153069	0.0545873	0.50532	-1.32394	0.124313	0.293324
110013293	1.46456	2.98122	1.03203	0.0101257	0.042309	1.80186	0.295305	0.481777	0.664735	2.02789	0.47311	0.216596	0.422556
110013296	38.6297	17.0803	-1.1676	9.36594e-05	0.000923132	13.7374	-1.489	9.04111e-08	1.44596e-06	9.41805	-2.03092	5.04117e-23	1.06142e-20
novel.83	0.315062	1.91042	2.62293	0.0164733	0.0617568	0.428786	0.45619	0.778346	0.874918	0.889885	1.51645	0.369636	0.588144
110013295	34.2108	38.0709	0.162766	0.313033	0.514867	45.9383	0.425216	0.00316599	0.015379	41.4803	0.283104	0.0688951	0.19431
novel.82	9.21081	7.17377	-0.353825	0.107081	0.249134	5.13114	-0.84099	0.0194897	0.0661747	9.07578	-0.0174117	0.946503	0.975336
novel.85	6.28202	4.14201	-0.59156	0.145868	0.307673	4.44999	-0.49953	0.0883486	0.210547	3.27366	-0.934369	0.00202035	0.0123821
novel.84	11.9212	38.6475	1.70267	0.00023416	0.00200589	13.7138	0.202572	0.494909	0.674581	42.9749	1.85756	0.000864847	0.00614061
105166296	17.2862	12.7045	-0.436831	0.0745247	0.191052	11.4912	-0.588058	5.82563e-05	0.000503427	12.1932	-0.498317	0.00647331	0.0317936
novel.78	0.82168	0.26842	-1.63468	0.229397	0.420622	0	-4.68313	0.0121882	0.045768	0	-4.58051	0.017402	0.0698024
novel.77	2.21759	1.049	-1.07237	0.000540593	0.00398521	0.755899	-1.54462	3.6516e-05	0.000332456	0.901686	-1.2901	0.00664421	0.0324972
105179594	7.71558	24.5926	1.6798	7.84326e-08	1.8337e-06	19.0511	1.30503	1.99074e-16	1.05433e-14	20.3943	1.40808	9.78785e-15	7.60381e-13
105178262	60.5695	137.122	1.18685	1.71805e-06	2.83497e-05	134.232	1.14926	9.22073e-08	1.47168e-06	119.924	0.991484	8.57194e-06	0.000113732
105178267	3.12408	3.26666	0.0716233	0.858474	0.928345	6.03532	0.947789	0.00968681	0.0379673	5.57836	0.840329	0.0419023	0.135305
105179596	5.37962	5.34976	0.000419091	0.999446	0.999855	12.3979	1.20951	0.051906	0.141755	29.2678	2.44859	0.000186269	0.00166196
105166289	1.69045	3.16749	0.915548	0.0356169	0.110545	4.03321	1.25558	0.0004894	0.00317103	4.83557	1.51987	0.000385265	0.00310987
105166282	17.1973	8.9967	-0.925556	0.0355567	0.110436	9.05081	-0.924776	5.86434e-05	0.000505843	8.65309	-0.985249	2.61726e-06	3.98407e-05
novel.70	0	0.294079	3.96692	0.174469	0.348635	0.295592	3.97355	0.0927068	0.217944	0.622042	5.04303	0.0079556	0.0376142
105166287	2.17777	4.87179	1.16651	0.00546	0.026102	2.55633	0.229189	0.485605	0.667822	3.3669	0.635562	0.272727	0.488222
novel.73	4.50707	16.8533	1.91046	6.83783e-07	1.25598e-05	6.15225	0.448766	0.160881	0.323833	9.73936	1.1198	0.051475	0.157651
105179547	1.24546	1.26335	0.0266996	0.952372	0.977478	2.24401	0.850084	0.0309101	0.0953349	2.53846	1.03155	0.0161474	0.0658433
105155579	10.3865	18.7341	0.858964	0.000824017	0.00566515	17.1188	0.723435	0.0153569	0.0546888	20.332	0.973818	0.00135373	0.00892284
105179546	1.77694	2.50783	0.508251	0.229705	0.421019	2.65999	0.581723	0.329768	0.523231	3.00626	0.765692	0.0237703	0.0888096
105178213	0.19876	0.0815825	-1.27154	0.122769	0.273068	0.0602658	-1.72362	0.119683	0.26248	0.0144994	-3.78167	0.00579324	0.0291652
105178214	32.3337	91.8899	1.51469	4.02933e-06	6.03535e-05	65.6936	1.02519	0.00114186	0.00653905	86.3237	1.42318	7.99316e-07	1.38628e-05
105155576	0.451456	1.59452	1.82086	0.000237666	0.00203065	1.72077	1.92337	1.44248e-05	0.000146192	1.97798	2.12933	3.80889e-06	5.54332e-05
105178219	34.0299	22.1686	-0.610214	0.00785553	0.0348443	21.5824	-0.656257	0.0123811	0.046344	24.3408	-0.477875	0.032235	0.112214
105178217	17.2774	15.5446	-0.143185	0.663759	0.808249	26.0461	0.591867	0.000111581	0.000880565	20.0967	0.22335	0.467377	0.67522
105155577	6.76029	1.53086	-2.14421	0.00375223	0.0193461	0.895372	-2.92129	1.7151e-08	3.10012e-07	2.04706	-1.7127	0.0837202	0.223502
105179548	0.467002	1.14052	1.2929	0.0424096	0.126194	0.233193	-1.00841	0.253863	0.441392	0.979306	1.07736	0.330572	0.549526
novel.29	0.334459	1.70128	2.34933	0.000476921	0.00358928	3.36375	3.32339	2.68252e-08	4.6724e-07	4.26097	3.66763	5.81348e-07	1.04194e-05
novel.28	2.12916	0.517259	-2.04518	0.00128914	0.00813505	0.352251	-2.5734	0.000205469	0.00150459	0.520772	-2.0214	0.00218584	0.0131741
105155571	0.522119	0.818353	0.659103	0.183939	0.361696	0.842865	0.697582	0.193062	0.367248	1.2613	1.27595	0.00597751	0.0299527
105155574	0.545288	0.0871652	-2.66369	0.00410693	0.0207798	0.0646476	-3.07222	0.00107674	0.00623435	0.18247	-1.56601	0.195504	0.395662
105155573	28.294	132.828	2.23825	3.93861e-08	9.85807e-07	56.9376	1.01065	0.000406281	0.002708	69.111	1.29564	0.000701028	0.0051478
105178211	96.0778	66.5197	-0.521416	0.0389569	0.11838	86.7806	-0.146215	0.278609	0.469087	78.3815	-0.288307	0.0587283	0.173497
105155570	0	5.11363	9.6835	1.0816e-05	0.000144122	0.0660864	3.39719	0.286084	0.476746	1.97331	22.376	NA	1
105179540	6.06641	2.84376	-1.08441	0.00137768	0.00857869	3.15911	-0.944395	0.000428178	0.00283063	3.52811	-0.777598	0.0356264	0.120551
105178210	26.5155	11.3373	-1.21519	0.0282677	0.0930454	16.7778	-0.659851	0.0514958	0.140946	12.3262	-1.09928	2.05936e-07	4.08769e-06
105166237	0.282838	0.0186574	-3.89023	0.0164325	0.061634	0.0751508	-1.87711	0.144696	0.300908	0.0166854	-3.94641	0.0184226	0.0730967
105167569	13.6749	12.7951	-0.0866103	0.781515	0.885064	19.8476	0.537244	0.000627901	0.00391283	16.2712	0.255651	0.32516	0.544623
105166235	87.2068	164.465	0.922773	0.00463472	0.0228897	90.2193	0.0497441	0.799566	0.887978	109.949	0.340551	0.0920659	0.239309
105168897	47.3535	47.8358	0.0234805	0.915683	0.958743	57.6154	0.2829	0.0359639	0.107152	52.0063	0.140757	0.430194	0.643634
105166239	6.75441	4.52358	-0.571462	0.0227029	0.0787699	4.6636	-0.535315	0.0106274	0.0409761	4.42992	-0.60312	0.00381273	0.0207237
105168898	25.1205	37.2794	0.577098	0.0375399	0.115038	22.491	-0.159794	0.384856	0.577482	26.7178	0.0951939	0.661893	0.818941
105168899	2.87023	3.71652	0.377056	0.379901	0.582356	1.37325	-1.06882	0.0127812	0.0475763	1.91222	-0.579383	0.230754	0.440489
105168894	8.20377	14.9168	0.871022	1.17599e-07	2.63962e-06	20.4298	1.31755	4.58641e-10	1.08039e-08	19.3771	1.2443	0.000124169	0.00116851
105167564	7.55059	0.174067	-5.46715	8.50196e-20	1.61973e-17	0	-9.81697	1.00777e-15	4.97776e-14	0.827255	-3.1793	0.180269	0.375419
105166233	19.9416	28.6402	0.529835	0.0200279	0.0716455	28.262	0.503313	0.0104347	0.040346	29.2588	0.558484	0.00226617	0.0135748
105168891	0.0698229	4.39597	5.96539	7.04343e-12	3.85666e-10	0.637348	3.17595	0.000665827	0.00412289	0.737734	3.39763	0.00318059	0.0179049
105167560	0.412646	0.132241	-1.62374	0.0327104	0.103805	0.123043	-1.7306	0.0699472	0.177589	0.130246	-1.66266	0.0334395	0.115228
105166230	6.42397	4.75776	-0.426622	0.159499	0.328072	3.02849	-1.08796	3.12677e-06	3.68644e-05	3.04907	-1.06887	0.00256605	0.0150245
novel.10	0.12951	0.363479	1.47939	0.127546	0.280385	0.417435	1.67988	0.0890799	0.211771	0.578302	2.1452	0.0128788	0.0552765
novel.12	5.95354	11.7908	0.993816	4.16015e-05	0.000463087	10.7048	0.846538	0.00160371	0.00871783	9.61577	0.697377	0.000829251	0.00593086
105179534	52.6939	60.5204	0.208053	0.284767	0.48446	72.2732	0.455354	0.00658849	0.0279427	59.7919	0.188148	0.240353	0.452147
novel.11	59.6607	114.134	0.943655	2.13093e-06	3.41602e-05	108.255	0.86036	2.16989e-05	0.000209679	103.559	0.801687	1.63163e-06	2.62377e-05
105179533	18.7362	24.5303	0.396452	0.0233012	0.0804222	25.6717	0.454614	0.00449272	0.0204082	27.8304	0.575676	0.00177789	0.0111658
105178203	2.52281	1.35781	-0.880364	0.0569751	0.156692	1.12281	-1.1614	0.000503387	0.00324821	1.72974	-0.535287	0.165897	0.354773
105155587	43.6715	12.2751	-1.82081	0.000596534	0.00432159	26.3899	-0.726535	0.00233348	0.0119459	22.2317	-0.969892	0.0356805	0.120643
105178209	19.6219	30.7777	0.657165	0.000336501	0.00268502	30.3663	0.630156	6.36262e-05	0.000542638	27.9837	0.517214	0.00298285	0.0170022
105155586	6.79734	12.4978	0.886794	0.00143314	0.00885913	14.2126	1.06264	3.52173e-06	4.10671e-05	11.2104	0.726754	0.00354809	0.0195967
105155589	46.7883	486.834	3.38566	1.50413e-10	6.617e-09	128.035	1.45306	2.59347e-15	1.22925e-13	353.228	2.92556	0.00345162	0.0191767
105178206	14.5995	16.6695	0.199782	0.517221	0.70222	15.7527	0.108373	0.727733	0.843206	8.42816	-0.789241	0.00893866	0.0413424
105179537	16.7282	25.5734	0.620038	0.00393067	0.0200593	26.8436	0.683186	0.000681335	0.00420449	31.0189	0.895667	4.88505e-06	6.95672e-05
105178207	0.534309	1.8195	1.77775	0.0110267	0.0452212	5.43243	3.34398	7.24919e-18	4.42918e-16	3.3936	2.66785	5.87127e-11	2.56842e-09
105155585	24.6159	47.529	0.95656	0.00157707	0.00958214	23.2536	-0.0817459	0.63156	0.778606	29.0077	0.24365	0.347529	0.56695
105155581	3.16128	21.2787	2.75981	3.14663e-16	3.68204e-14	26.0079	3.04116	3.7356e-35	9.42415e-33	14.3268	2.18571	1.27475e-17	1.54403e-15
105167558	0	0.386144	5.43553	0.00679072	0.0309183	0.0194537	#N/A	#N/A	#N/A	0.133779	3.9128	0.321303	1
105166225	54.7311	22.311	-1.2868	0.0217526	0.0762879	14.1068	-1.95074	4.27381e-05	0.000381698	59.9867	0.137473	0.755267	0.876541
105166223	4.62513	2.72264	-0.75477	0.0209047	0.0740464	3.78148	-0.290458	0.119396	0.262072	2.88435	-0.67541	0.00175406	0.0110445
105168886	14.7017	6.66767	-1.13402	0.000302016	0.00245671	4.61842	-1.67045	6.5274e-15	2.95648e-13	6.84591	-1.09563	0.0011252	0.00766205
105166229	29.0073	15.861	-0.861786	0.00204144	0.0118002	24.2023	-0.261866	0.108026	0.243678	21.5546	-0.423242	0.0562106	0.167819
105166228	2.17702	3.2804	0.59912	0.00553296	0.0263576	3.18333	0.546111	0.022958	0.0752606	2.78959	0.363456	0.101121	0.255369
105166227	0.199778	0.30264	0.606956	0.597001	0.762357	0.693668	1.77829	0.0408108	0.117919	0.66204	1.71918	0.108952	0.269201
105168881	12.0836	15.3085	0.349339	0.0160283	0.0605711	14.4063	0.253509	0.149698	0.308332	12.0723	0.00379091	0.981842	0.991969
105167550	2.511	2.30164	-0.120897	0.838738	0.917987	0.486443	-2.36933	6.23716e-09	1.21744e-07	0.955327	-1.38474	0.0136471	0.0578793
105168882	5.00885	11.1286	1.15917	1.58525e-06	2.6404e-05	8.54825	0.77065	7.25858e-05	0.00060887	8.33592	0.741338	0.0012623	0.0084362
105167552	9.31962	3.99366	-1.21366	2.48486e-06	3.92067e-05	4.10241	-1.18096	4.42694e-06	5.04859e-05	3.59883	-1.36784	3.09593e-05	0.000351023
105168883	0.00671087	0.0718123	3.21624	0.108196	0.251019	0.0414266	2.40627	0.29597	0.487625	0.112385	3.85932	0.0352795	0.119683
105166222	13.8569	8.38837	-0.71517	0.00120801	0.00772883	10.028	-0.466587	0.00516571	0.0229524	9.2513	-0.577522	0.00534399	0.0273625
105166220	15.8992	30.3233	0.940164	0.0100793	0.0421648	19.3541	0.284338	0.200897	0.377847	21.7383	0.456817	0.0376787	0.125535
105168880	29.8434	8.37785	-1.82624	0.0715185	0.185303	1.30052	-4.51128	1.00653e-56	9.83966e-54	2.54935	-3.54006	6.74052e-10	2.40661e-08
105178237	24.9735	14.7764	-0.747417	0.0271514	0.0903167	22.8392	-0.129001	0.370791	0.563512	18.999	-0.389608	0.171136	0.362319
novel.43	0.769324	0.220741	-1.77087	0.108113	0.250902	0.512748	-0.565013	0.625956	0.774669	0.0735205	-3.38905	0.0203151	0.0788965
105178238	7.58476	1.98993	-1.91282	0.000580704	0.00422284	2.35218	-1.68725	1.61542e-05	0.00016135	3.44937	-1.12727	0.00813134	0.0382604
105178235	3.0511	9.16078	1.5946	5.82496e-10	2.22682e-08	11.209	1.87601	3.34698e-23	3.29945e-21	9.11936	1.5838	1.31751e-09	4.44344e-08
novel.45	0.0535841	0.582017	3.46971	0.0045857	0.0226942	0.129063	1.27738	0.387831	0.580274	0.616438	3.5509	0.0140246	0.0590028
novel.48	2.47253	6.83847	1.47216	0.00103002	0.00680538	4.84795	0.970122	0.0098997	0.0386467	5.94623	1.26892	0.00253692	0.014883
105178230	0.28843	1.69859	2.56736	0.00102805	0.00680019	0.651062	1.18579	0.0878273	0.209857	1.93482	2.75772	0.000734276	0.00535879
105155596	11.5652	20.0791	0.803382	0.00329461	0.0174035	13.0963	0.179525	0.305939	0.498191	13.4964	0.227748	0.207259	0.410168
105155595	123.405	292.77	1.25461	0.0044028	0.0219778	183.047	0.571643	0.133471	0.283804	226.824	0.885362	0.0294942	0.10484
105155590	75.2447	45.98	-0.701819	0.000321666	0.00257892	77.465	0.0430775	0.885099	0.938032	97.1371	0.372927	0.256611	0.471088
105178233	52.9644	26.3113	-1.00046	0.00110579	0.00720687	18.6418	-1.50441	2.50468e-08	4.40185e-07	22.4516	-1.23191	7.48561e-06	0.000100934
105155592	57.1384	115.753	1.0264	0.00018984	0.00167464	88.098	0.627343	0.0152292	0.0543599	97.4318	0.775814	0.000531215	0.0040679
105178231	7.20083	2.14093	-1.73868	0.00287705	0.0155758	3.48883	-1.04532	0.00117647	0.00671263	2.93932	-1.28684	2.78238e-06	4.20982e-05
105166259	9.86227	2.23728	-2.12586	0.000203091	0.00177336	3.73439	-1.39747	6.87382e-05	0.000579704	2.90004	-1.76153	2.01959e-10	8.06109e-09
105166258	118.55	130.552	0.148257	0.674015	0.814841	178.938	0.593824	0.000247797	0.00176604	128.962	0.127155	0.538658	0.732468
105166257	26.3757	27.3412	0.0595243	0.79059	0.890137	31.3936	0.252912	0.270692	0.46055	39.2479	0.5785	0.0312338	0.109605
105166256	0.576709	1.61646	1.48977	0.00374434	0.0193232	1.44482	1.31516	0.0260618	0.083351	1.56755	1.44188	0.00735934	0.0352538
105167589	0.909024	0.143891	-2.62732	0.00219315	0.0125016	0.429244	-1.09584	0.0798663	0.195679	0.376227	-1.26193	0.0521735	0.159141
105166251	15.312	7.0847	-1.1013	0.0357296	0.110778	10.3235	-0.56806	0.0688033	0.175524	8.43217	-0.855155	0.00119213	0.00802673
105167584	16.6443	5.75151	-1.52671	0.03409	0.107005	0.41287	-5.33876	1.69122e-05	0.000168133	2.58247	-2.67836	0.12819	0.299312
105167585	1.50167	1.17103	-0.356375	0.619773	0.778881	0.456888	-1.70675	0.0489775	0.13554	0.998761	-0.580434	0.4792	0.684195
105166253	26.482	35.0846	0.413712	0.0174997	0.0644928	30.0573	0.182921	0.207131	0.385508	32.7948	0.313546	0.046093	0.14552
novel.40	0.734569	0.0959199	-2.87863	0.0693049	0.181538	0	-4.86639	0.00693075	0.0291049	0.245162	-1.58004	0.179381	0.374401
105178226	58.1671	25.9002	-1.15669	0.0720958	0.186475	36.1125	-0.688074	0.0238318	0.0776043	27.7106	-1.06436	4.85288e-09	1.43761e-07
novel.34	0.0944121	2.56286	4.78594	1.9983e-05	0.000245941	1.73087	4.22145	0.000113787	0.000897371	1.23006	3.72409	0.00227726	0.0136267
105178224	4.90688	2.17903	-1.15905	0.0174094	0.0642939	1.84492	-1.40046	0.00556289	0.024341	1.82034	-1.42527	0.00787941	0.0373245
105179556	0.244793	0.267618	0.134763	0.896135	0.949037	0.0172404	-3.754	0.035952	0.107152	0.513508	1.08221	0.460147	0.669206
novel.33	0.881994	8.91882	3.35151	1.98908e-18	3.03657e-16	7.9315	3.17162	1.31311e-09	2.86996e-08	9.33748	3.41426	2.43989e-18	3.17735e-16
105179555	2.34314	5.61001	1.26736	7.68049e-05	0.000778587	4.4213	0.916794	0.00684501	0.0288503	5.18887	1.15508	2.66143e-05	0.000308116
105178225	1.34233	3.00856	1.1764	0.00902261	0.0387317	6.84252	2.35535	1.01769e-15	5.0162e-14	4.78475	1.84173	7.75988e-07	1.34998e-05
novel.36	0.565708	0.577673	0.0516371	0.95341	0.977828	1.77574	1.65491	0.00963319	0.0377823	0.595788	0.0845306	0.913524	0.961462
novel.38	2.99483	4.19256	0.492146	0.226993	0.417314	1.84421	-0.700202	0.0140714	0.0511961	2.57001	-0.214262	0.584775	0.766488
novel.39	1.23929	1.72678	0.490726	0.355403	0.558927	1.84901	0.581766	0.110822	0.248054	2.30548	0.901883	0.0175575	0.0703376
105179554	6.15348	2.43801	-1.32365	0.0019739	0.0114876	4.02589	-0.609821	0.133407	0.283719	3.39752	-0.852439	0.0292416	0.104221
105179553	10.0484	15.8575	0.665742	0.000508796	0.00379326	11.8279	0.234808	0.0958649	0.2232	11.9922	0.260337	0.0745744	0.205763
105178223	0.116946	0.0101821	-3.48776	0.0537081	0.150125	0.0256663	-2.17548	0.153197	0.313148	0	-4.50538	0.0275866	0.0999675
105179552	2.75559	2.8044	0.0306033	0.9574	0.979452	1.41574	-0.958721	0.0207479	0.069412	3.72719	0.442948	0.423453	0.638381
105178220	8.27413	5.82061	-0.496912	0.286015	0.48578	12.686	0.615496	0.0315119	0.096629	8.95348	0.118361	0.7219	0.857869
105178221	53.0287	11.6129	-2.186	0.000517909	0.00384628	3.6865	-3.85229	7.64859e-43	3.09399e-40	8.98618	-2.55346	6.663e-06	9.11974e-05
105166247	4.75809	2.61174	-0.853873	0.0140066	0.054695	2.88839	-0.724198	0.0542071	0.146642	4.40325	-0.105851	0.728723	0.862032
105166249	21.2937	10.2793	-1.04119	0.000392825	0.00306547	9.7497	-1.12632	1.36953e-07	2.11116e-06	12.5118	-0.763264	0.00407994	0.0219215
105167573	10.8522	4.12648	-1.38399	0.000450001	0.0034281	5.58482	-0.956832	0.00138783	0.00776194	5.05097	-1.09624	9.59503e-07	1.63144e-05
105179503	0.19552	0.833567	2.12134	0.146956	0.309222	2.59427	3.75784	0.000154313	0.00117092	2.06227	3.42037	0.0100454	0.045417
105179502	3.51621	8.30959	1.24904	0.000148602	0.00135936	7.4715	1.0904	0.00156041	0.0085273	7.39099	1.07899	0.00157827	0.0101215
105179501	3.10427	4.0284	0.381547	0.419274	0.619995	6.81508	1.1382	0.00327699	0.0157939	5.03838	0.707269	0.0957401	0.245916
105155537	9.76998	8.33089	-0.220952	0.50567	0.692655	6.65009	-0.552334	0.0343452	0.103348	8.02838	-0.278364	0.311142	0.529932
105179506	37.3302	132.335	1.8333	9.60988e-05	0.000942668	38.3284	0.0379844	0.906113	0.949961	60.6757	0.708959	0.182327	0.378305
105155531	15.7234	13.0294	-0.263471	0.197401	0.378824	11.0087	-0.515288	0.00621801	0.0266558	12.6356	-0.309488	0.104847	0.261903
105179505	48.6336	27.8559	-0.79691	0.0889443	0.217797	11.1485	-2.12488	3.88923e-21	3.29419e-19	15.0793	-1.68269	5.93288e-10	2.14202e-08
105179504	1.23732	0.402635	-1.61745	0.00456948	0.0226334	0.225348	-2.44463	1.39505e-09	3.03624e-08	0.662381	-0.899124	0.0423456	0.136306
105156864	3.41345	1.47764	-1.20246	0.00473999	0.0232878	0.576782	-2.55453	3.89618e-05	0.000351764	1.45082	-1.22303	0.0137511	0.0582549
105155533	31.2505	21.9387	-0.502643	0.0385449	0.117469	19.7948	-0.659055	0.0586261	0.155997	29.7365	-0.0667956	0.803645	0.906898
105167519	42.0095	61.1685	0.549576	0.026062	0.0876797	50.5245	0.267106	0.0891059	0.211771	59.0974	0.497609	0.000974131	0.00679238
105168857	35.4129	72.096	1.03352	6.95965e-06	9.68804e-05	45.8562	0.37221	0.0276474	0.0872797	48.0044	0.445142	0.117557	0.283256
105167527	6.67756	2.66642	-1.3176	0.000723125	0.00508061	3.50545	-0.927406	0.000212287	0.00154535	3.97086	-0.74391	0.0516282	0.157991
105168858	2.76861	1.9399	-0.505298	0.0869623	0.214287	1.41348	-0.973525	0.00148522	0.00819523	1.75602	-0.649576	0.117045	0.282414
105167528	159.692	260.361	0.713099	0.0084095	0.0367012	185.544	0.216979	0.111907	0.249911	222.88	0.486931	0.0101861	0.0459149
105168852	30.6495	42.8581	0.491352	0.0178876	0.0655417	33.3482	0.12303	0.58579	0.74569	44.3434	0.537543	0.00685768	0.0333182
105168853	5.36055	4.18024	-0.349809	0.103883	0.24396	3.98783	-0.427935	0.0224888	0.0741118	4.88299	-0.128894	0.491958	0.694662
105168855	66.0937	107.405	0.708731	4.27455e-08	1.05726e-06	108.287	0.712465	3.28659e-09	6.7169e-08	89.6964	0.445978	0.000309197	0.00256949
105168851	28.925	42.1746	0.55171	0.0206906	0.0734986	34.4682	0.254678	0.263864	0.452773	40.6848	0.497794	0.00492673	0.0255845
105156859	6.09415	7.90268	0.384341	0.108896	0.252112	8.18509	0.426277	0.0526749	0.143487	8.24465	0.441434	0.0421665	0.135885
105155546	44.6952	8.90793	-2.32002	2.2654e-09	7.5794e-08	3.81633	-3.54578	6.69359e-49	3.83037e-46	6.33324	-2.81327	1.86878e-38	1.91371e-35
105156874	0.0082826	0.100346	3.39242	0.0694728	0.181781	0.0893872	3.2207	0.102264	0.234217	0.181435	4.2466	0.0138879	0.0586028
105155542	4.49033	3.41351	-0.387933	0.0856317	0.211821	3.50313	-0.357935	0.0619406	0.161922	3.34045	-0.420008	0.0367037	0.123164
105156875	0.0165059	0.220399	3.67803	0.0144858	0.0560561	0.168197	3.28604	0.0509573	0.139863	0.216656	3.65069	0.0236012	0.0883682
105155541	4.24726	5.30346	0.329076	0.202	0.384866	5.8685	0.469755	0.17322	0.340831	6.42239	0.601357	0.0198493	0.0775824
105156871	34.5333	17.0385	-1.01013	9.35443e-05	0.000923109	22.6934	-0.606295	0.000528984	0.00338927	24.3229	-0.500899	0.0179118	0.0714427
105167508	12.3746	19.6905	0.677952	0.000329448	0.00263513	18.3781	0.570531	0.0027245	0.01354	15.1398	0.296005	0.095249	0.24521
105167509	12.2639	16.6	0.445269	0.0254802	0.0860993	14.3609	0.229167	0.22197	0.403442	13.9574	0.192726	0.405397	0.622025
105167514	7.53128	11.8592	0.663374	0.00417592	0.0210753	11.8	0.650216	0.00219788	0.0113608	13.1756	0.812153	0.00181425	0.011348
105167515	7.28986	8.59745	0.248375	0.55092	0.727643	14.7105	1.01324	1.20961e-08	2.2364e-07	14.4323	0.990169	5.29526e-06	7.46539e-05
105167517	91.0458	293.753	1.69957	0.000328124	0.00262545	560.07	2.62317	2.51789e-23	2.51382e-21	722.357	2.99312	1.93443e-16	1.97198e-14
105168848	24.593	17.986	-0.443303	0.00395007	0.0201454	21.753	-0.176888	0.28682	0.477566	19.2557	-0.347776	0.046591	0.146702
105168841	4.18427	6.41226	0.622436	0.0839409	0.208739	10.4926	1.32517	8.62416e-05	0.000707236	21.8239	2.38659	7.69529e-08	1.69801e-06
105168844	4.89791	5.55203	0.187265	0.646854	0.796609	3.49306	-0.485463	0.0305877	0.0945518	3.88779	-0.328355	0.136158	0.311232
105155539	21.6287	22.396	0.0586021	0.716039	0.844563	30.3538	0.490119	0.0446645	0.126149	25.245	0.228993	0.120502	0.287453
105179525	43.6345	3.9873	-3.44406	1.0179e-56	2.93308e-53	3.22832	-3.75638	4.31706e-89	1.44695e-85	4.09997	-3.40446	7.9533e-46	1.99089e-42
105156889	45.6232	25.1649	-0.848712	0.00136524	0.00852194	30.3289	-0.588469	5.9017e-05	0.000508318	27.7691	-0.711356	2.62781e-05	0.000305007
105156888	10.2503	7.753	-0.39517	0.0474644	0.137232	6.7634	-0.599529	0.00185695	0.00987039	7.84583	-0.380027	0.0472188	0.147996
105179523	23.3962	155.372	2.73908	1.33242e-12	8.21252e-11	52.6197	1.17015	1.17413e-05	0.000121838	62.7512	1.43119	0.00147292	0.00957396
105179522	3.55327	17.5011	2.30745	3.86038e-06	5.82011e-05	5.14314	0.531017	0.251222	0.4384	10.9243	1.62934	NA	1
105156885	71.8347	51.7834	-0.463756	0.000848237	0.00580741	53.7004	-0.419248	0.00906731	0.0359901	56.3718	-0.344304	0.00611557	0.0304885
105179528	15.0517	15.4514	0.0478952	0.915399	0.958692	21.3823	0.506883	0.0140007	0.0510148	12.9493	-0.211675	0.349281	0.568671
105179527	1.66956	0.0866646	-4.25731	7.87899e-07	1.42229e-05	0.156372	-3.41806	5.12109e-07	7.07603e-06	0.0280414	-5.89185	2.85945e-09	8.9473e-08
105156887	2.20064	1.78507	-0.291793	0.319321	0.520984	1.73846	-0.336914	0.241664	0.427531	1.29769	-0.754194	0.0156852	0.0644252
105179526	3.5604	1.5994	-1.14337	0.000263459	0.00220285	1.69548	-1.06726	0.00393038	0.0182711	2.07477	-0.774873	0.0103466	0.0465544
105156882	9.34313	5.01157	-0.888377	0.0174535	0.0643742	5.86864	-0.670394	0.00547371	0.0240405	3.89998	-1.25394	1.09104e-06	1.83161e-05
105166209	44.6248	45.6926	0.0431824	0.85575	0.926574	56.8946	0.350525	0.0291489	0.090997	50.2461	0.176496	0.282209	0.498776
105179521	10.1537	22.8739	1.17956	3.96021e-08	9.87995e-07	19.4606	0.938833	0.000108788	0.000862459	14.9085	0.560313	0.0245591	0.0911316
105179520	0.733202	0.150101	-2.27852	0.0011807	0.0075857	0.104493	-2.80106	0.0011586	0.00661869	0.143533	-2.34101	0.00219462	0.01322
105166215	38.3584	16.9167	-1.17381	2.29256e-06	3.64218e-05	10.9059	-1.81442	1.72199e-20	1.36491e-18	14.5308	-1.39454	1.08835e-11	5.28438e-10
105168878	0.233343	0.0215305	-3.4827	0.0212306	0.0748789	0	-5.53151	0.000930433	0.00550424	0.0192548	-3.57782	0.0212315	0.0814584
105168879	7.99159	33.5713	2.07755	2.76072e-07	5.6711e-06	22.6596	1.50461	7.89681e-12	2.40305e-10	34.2105	2.10284	2.94833e-40	3.90724e-37
105166214	1.74013	14.1415	3.03304	0.000203393	0.00177531	4.92738	1.50845	0.00747185	0.0308526	9.41287	2.4466	0.000276236	0.0023396
105167548	0.276836	0.315017	0.205048	0.834396	0.916146	0.831415	1.58602	0.0316265	0.096891	0.601772	1.12398	0.18892	0.387631
105166213	16.7813	30.8461	0.886814	1.07065e-05	0.000142993	33.0602	0.978629	1.25649e-08	2.31578e-07	35.1311	1.07151	1.27429e-09	4.31707e-08
105167549	32.6858	36.106	0.15216	0.400053	0.601187	40.9448	0.324906	0.0214484	0.0712678	37.2208	0.192876	0.348075	0.567464
105166219	15.6744	40.3055	1.37054	1.49289e-08	4.1714e-07	36.4547	1.21913	5.35368e-08	8.90205e-07	40.9435	1.39134	3.41565e-12	1.80548e-10
105167544	0.0772489	0.99056	3.68458	0.000406034	0.00315042	0.242594	1.6498	0.177381	0.34606	0.440991	2.52287	0.0384761	0.127381
105166218	22.7553	32.6645	0.529452	0.00262771	0.0144914	34.9218	0.617882	0.000143006	0.00109504	34.8254	0.6193	0.000358118	0.0029232
105166217	25.4633	16.4143	-0.624716	0.000996099	0.00663644	24.558	-0.0515804	0.753233	0.860262	23.8374	-0.0904657	0.685773	0.834599
105167545	203.821	213.543	0.0763115	0.796883	0.894514	284.666	0.482421	0.0073749	0.0305098	240.677	0.24546	0.182011	0.377824
105168876	11.3191	8.9248	-0.334988	0.225951	0.41603	7.84882	-0.528132	0.0392449	0.114409	8.08942	-0.479476	0.0802284	0.216774
105167546	3.08441	1.60163	-0.93888	0.00657691	0.0301713	1.01466	-1.59536	0.000247283	0.00176331	1.55214	-0.989527	0.0178761	0.0713555
105168870	3.01779	1.09128	-1.45762	0.00353925	0.0184127	1.96029	-0.611637	0.240305	0.425915	4.9925	0.732206	0.0777164	0.212047
105167540	1.44286	0.137798	-3.38025	1.3279e-07	2.92179e-06	0.146206	-3.3285	4.53731e-06	5.1702e-05	0.0897202	-3.98967	4.7026e-06	6.7224e-05
105167542	0.908781	0.200003	-2.18102	0.0325989	0.103585	0.0995907	-3.19544	1.50526e-05	0.000151638	0.10475	-3.10206	0.000568671	0.00431222
105168873	30.8539	32.4981	0.0844631	0.810545	0.902424	50.8367	0.721534	0.000585783	0.00368409	47.9694	0.642898	0.0145253	0.0606788
105179519	0.0636649	0.133658	1.08086	0.486174	0.678126	0.0636179	-0.0164593	0.990973	0.995702	0.342947	2.42615	0.0360077	0.121349
105166210	2.47562	1.54258	-0.672084	0.0219022	0.0766809	1.34735	-0.878599	0.000238315	0.00170781	1.33555	-0.885968	0.000364962	0.00297119
105179514	2.8477	5.13192	0.858384	0.00125768	0.00798238	7.30549	1.36022	0.000110246	0.000871202	9.91714	1.80419	6.52568e-05	0.000670393
105155569	0.0932844	0.613143	2.69171	0.0327777	0.103947	0	-2.64037	0.47432	1	0.461592	2.29712	0.164436	0.352714
105156899	21.3891	18.2952	-0.21631	0.383035	0.585322	27.5419	0.364553	0.00802817	0.0327009	21.2966	-0.000841189	0.996903	0.998721
105155568	4.5472	1.94411	-1.21322	0.0545108	0.15156	3.03131	-0.584312	0.0658571	0.169758	2.18925	-1.04813	9.20056e-05	0.000900041
105179513	20.2029	16.489	-0.285522	0.185527	0.363887	17.683	-0.192006	0.421874	0.612025	14.5683	-0.466584	0.0033219	0.0185613
105179512	5.94921	3.28561	-0.846262	0.00505656	0.0245398	5.46495	-0.12107	0.644697	0.787746	6.1734	0.0570938	0.841918	0.925744
105179511	3.51007	3.39037	-0.0422817	0.889096	0.944826	6.62681	0.916082	0.00288646	0.0142214	4.14845	0.244499	0.436044	0.649411
105179518	6.82271	5.12225	-0.406902	0.125917	0.277934	3.69648	-0.881863	0.00013331	0.00103075	5.86316	-0.21264	0.303401	0.521343
105155564	0.44271	0.759889	0.787388	0.292216	0.492987	1.13621	1.36744	0.0189838	0.0646817	0.893301	1.02069	0.0859753	0.227902
105156897	0.748618	3.18338	2.09628	5.71467e-06	8.18736e-05	1.36833	0.870134	0.0253676	0.0816091	1.33073	0.839624	0.171215	0.362323
105179515	25.6083	67.5896	1.40725	0.000629739	0.00451558	25.0695	-0.0310659	0.846917	0.915762	34.9385	0.455198	0.190782	0.389993
105155566	4.04629	2.32656	-0.787194	0.0219642	0.0768432	2.37495	-0.773038	0.0387502	0.113333	1.79002	-1.17296	0.000197785	0.00174672
105155560	2.46531	1.25635	-0.968468	0.165127	0.336087	0.823084	-1.5898	0.0109004	0.0418074	1.61323	-0.600677	0.543254	0.735427
105155563	13.2391	6.62036	-0.991139	0.0237489	0.08154	14.3856	0.124266	0.766324	0.868197	10.3576	-0.346083	0.409132	0.62581
105156893	11.3826	18.5685	0.713242	0.0356132	0.110545	10.3338	-0.137782	0.471218	0.655474	14.584	0.364314	0.193556	0.393452
105167529	25.3898	26.3146	0.0601875	0.719555	0.846364	33.0797	0.381762	0.011848	0.0447702	27.1755	0.103449	0.528992	0.725272
105156890	8.77469	1.39503	-2.6388	3.77958e-10	1.51e-08	2.10742	-2.05257	2.68459e-10	6.50008e-09	2.16709	-2.00862	9.93629e-09	2.72661e-07
105168867	8.26343	10.7608	0.388636	0.0250434	0.0849345	11.6979	0.501626	0.00044763	0.00294429	10.3051	0.323734	0.0403964	0.131762
105167538	18.5309	32.9459	0.837772	0.000194871	0.00171391	24.0308	0.376106	0.0663384	0.17068	35.1584	0.928807	1.77414e-07	3.61389e-06
105166202	0.208093	0.172213	-0.254036	0.799643	0.896259	0.371221	0.832201	0.296808	0.488492	0.613769	1.56577	0.0177999	0.071109
105167539	7.88147	5.18686	-0.596637	0.116846	0.263929	3.46912	-1.18394	0.00118656	0.00676196	3.76152	-1.06341	0.00482708	0.0251734
105168863	10.7077	13.5839	0.351657	0.0527739	0.148142	13.8366	0.369323	0.0457292	0.128645	14.3401	0.427641	0.011506	0.050619
105167533	24.7655	15.9767	-0.62447	0.000247517	0.00209539	12.9658	-0.933891	6.02361e-07	8.2502e-06	15.5049	-0.669538	0.000976418	0.00680201
105166207	0.077793	0.248525	1.6787	0.150318	0.314469	0.550186	2.81934	0.006892	0.0289733	0.641467	3.03724	0.00367497	0.0201418
105166206	5.47229	0.0815508	-6.02029	2.19348e-16	2.6199e-14	0.0155003	-8.39039	6.15162e-12	1.89409e-10	0.193754	-4.80871	3.36332e-19	4.76555e-17
105166205	11.0653	4.76637	-1.20331	0.111412	0.255982	2.73857	-2.01551	2.02058e-10	4.99019e-09	2.91962	-1.9186	1.50354e-05	0.000186939
105167530	29.9069	62.3873	1.06832	0.000568673	0.00414975	37.5876	0.331979	0.175068	0.343216	49.7912	0.741439	0.000132849	0.00123625
105168861	8.38096	8.60082	0.0463696	0.849076	0.92352	11.402	0.443142	0.0499519	0.13762	9.84643	0.237273	0.201784	0.4034
105168862	0.455952	0.0566729	-2.98773	0.0191921	0.0691923	0	-5.58164	0.000644617	0.00400927	0.075867	-2.60452	0.0408377	0.13274
105167531	9.33158	5.60404	-0.728784	0.0486881	0.139875	3.9695	-1.234	2.6779e-05	0.000252426	5.21235	-0.833754	0.00346153	0.019227
105166200	9.48025	12.477	0.40431	0.232909	0.424687	11.2631	0.250214	0.384512	0.577039	14.7682	0.647168	0.0200055	0.0779996
105172074	5.02814	13.2425	1.40352	4.1747e-05	0.000464456	10.3059	1.03811	0.0412112	0.118784	9.45878	0.918584	0.00912287	0.0419901
105156822	53.4491	28.1261	-0.916489	0.00613557	0.0286302	39.4767	-0.43514	0.171764	0.339105	40.5365	-0.393603	0.0865217	0.229027
105172073	0.0146086	0.0506836	1.73887	0.635178	1	0.229773	3.90933	0.0412928	0.11894	0.193565	3.65062	0.116886	0.282218
105156820	17.9652	43.428	1.28103	3.87148e-05	0.000435981	25.6297	0.514256	0.057597	0.153824	28.8894	0.691946	0.0158326	0.0649123
105168809	29.3674	23.3549	-0.322229	0.0811215	0.203572	23.37	-0.329266	0.0294231	0.0916888	26.5629	-0.139317	0.353441	0.572421
105168805	10.199	6.08179	-0.738696	0.0202634	0.0722971	5.86672	-0.799392	0.00346829	0.0164956	5.24844	-0.951835	0.00615711	0.0306332
105172077	1.38413	0.600538	-1.19752	0.0352804	0.109703	0.948722	-0.550829	0.319685	0.51292	0.711529	-0.956578	0.116902	0.282221
105168806	1.52586	2.16748	0.515423	0.115523	0.261749	2.9437	0.945098	0.00123119	0.00698072	2.03931	0.42421	0.192678	0.392375
105168807	8.80419	7.14973	-0.291584	0.130225	0.283952	6.7652	-0.379099	0.0307741	0.0949777	7.20831	-0.28208	0.208797	0.412028
105159099	89.4003	33.6202	-1.40363	1.20052e-05	0.00015751	17.1994	-2.37932	3.6039e-39	1.20793e-36	31.4996	-1.49834	6.57016e-05	0.000674654
105168808	27.4281	28.864	0.0822832	0.736224	0.857013	36.2686	0.402491	0.0162678	0.0571799	31.2153	0.191822	0.467538	0.675333
105159096	0.0967458	1.24195	3.66627	6.00615e-05	0.000630195	0.613302	2.64635	0.0203621	0.0683873	1.08098	3.47499	0.00112003	0.00763712
105159097	0.136362	2.2044	4.03014	2.63971e-12	1.55231e-10	1.576	3.54119	2.23956e-11	6.45511e-10	2.62559	4.28264	1.66274e-11	7.90292e-10
105160097	0.932199	1.02106	0.138713	0.698272	0.832605	0.51431	-0.858952	0.0339712	0.102433	0.687608	-0.435689	0.343726	0.56294
105159094	2.72116	9.0301	1.7388	5.60402e-05	0.000593403	11.6024	2.09329	1.07633e-08	2.0042e-07	11.6461	2.10128	3.06063e-08	7.45437e-07
105160098	11.6605	14.4527	0.317333	0.16732	0.338874	13.8004	0.244587	0.173641	0.341317	15.06	0.375105	0.0426683	0.13707
105168815	4.10706	12.1199	1.56801	2.84158e-09	9.27821e-08	7.09797	0.787803	0.00147467	0.00815048	7.81157	0.934319	0.0118767	0.0519087
105160099	2.71921	0.929675	-1.53574	0.000696143	0.00492103	0.891942	-1.60363	0.000398378	0.00266286	1.1553	-1.22889	0.00112857	0.00767462
105159095	1.63636	1.95134	0.265352	0.620983	0.779763	3.77356	1.20699	0.00275544	0.0136764	4.14863	1.35033	0.00376764	0.0205424
105159092	15.0618	13.4144	-0.159318	0.314087	0.516023	13.3639	-0.173078	0.31645	0.509436	11.6098	-0.369695	0.0219229	0.0834458
105159093	30.2303	40.7493	0.43907	0.00965738	0.0407732	41.6748	0.46341	0.00266902	0.0133292	37.4026	0.313089	0.0567951	0.16905
105168810	49.1815	67.1654	0.457403	0.118417	0.266086	62.5438	0.348676	0.137304	0.28967	74.2085	0.599569	0.0131864	0.0562859
105159091	10.1045	16.1037	0.68002	0.027469	0.0911102	9.75294	-0.0515628	0.821312	0.899273	12.8793	0.355737	0.115231	0.279325
105156819	16.1149	13.4605	-0.25208	0.297217	0.497816	12.4343	-0.374742	0.0498392	0.137439	12.1674	-0.399666	0.0468243	0.14721
105160090	3.85074	8.0692	1.0758	1.61668e-05	0.000203649	9.69419	1.33502	1.08964e-06	1.41557e-05	11.597	1.59766	2.13724e-09	6.86874e-08
105156815	18.2158	6.31688	-1.51972	3.73671e-15	3.79466e-13	4.83455	-1.91287	1.80927e-12	5.99563e-11	7.74751	-1.22662	1.65297e-06	2.65429e-05
105160094	0.513537	0.134772	-1.9062	0.0282115	0.0929046	0.355125	-0.528089	0.444718	0.633077	0.360796	-0.513125	0.532586	0.728117
105156834	38.8287	20.0413	-0.944981	5.22794e-05	0.000559922	28.7355	-0.433747	0.000965598	0.00568076	30.7132	-0.333714	0.180073	0.375252
105155503	23.247	55.4281	1.26294	0.0200186	0.0716342	103.67	2.15922	6.57484e-08	1.08176e-06	79.0414	1.77238	1.91873e-08	4.9066e-07
105173396	2.21611	3.88849	0.817762	0.189865	0.36904	0.819148	-1.43844	2.65865e-06	3.18715e-05	1.708	-0.36721	0.502456	0.703008
105156836	13.9866	28.8309	1.05124	0.00142798	0.00884412	24.5705	0.815004	0.00724521	0.0301075	29.2768	1.07157	0.000849679	0.00605581
105155505	120.94	171.218	0.509556	0.0325141	0.103424	143.039	0.242935	0.134693	0.285885	154.412	0.358555	0.06108	0.178294
105156835	0.274161	0	-4.79677	0.0110853	0.0454131	0.0170817	-3.98999	0.0235783	0.0769493	0.208282	-0.393819	0.735351	0.865826
105173399	18.9366	11.2444	-0.743159	0.000116806	0.0011168	11.9335	-0.666023	4.75311e-05	0.000420186	12.571	-0.584791	0.000683257	0.00504031
105156830	0.639496	0.458817	-0.476042	0.475483	0.669895	0.174611	-1.8538	0.0313525	0.0962943	0.595587	-0.10629	0.919445	0.964126
105156832	2.8231	0.394873	-2.81655	3.15341e-05	0.000365472	1.1975	-1.2307	0.00732093	0.0303201	1.21831	-1.20772	0.14298	0.322349
105172069	3.5468	3.00081	-0.231268	0.514062	0.700032	5.49905	0.632644	0.00545008	0.0239501	5.26372	0.574978	0.00487012	0.0253686
105173390	669.902	357.662	-0.897821	0.0168244	0.0627162	156.425	-2.09795	1.3025e-13	4.97708e-12	178.233	-1.90365	2.87154e-07	5.49643e-06
105173391	6.81644	3.23861	-1.06243	0.0199978	0.0715821	5.62547	-0.27797	0.335141	0.528705	5.75331	-0.238292	0.413367	0.629579
105172065	7.71102	10.9051	0.508212	0.0787988	0.199262	10.9978	0.51042	0.0426032	0.121719	9.17864	0.258683	0.323517	0.543148
105172064	1.18845	2.08894	0.81892	0.258663	0.455491	0.47582	-1.31392	0.0106477	0.0410209	0.862362	-0.453022	0.614859	0.788628
105168802	2.86627	1.45692	-0.964977	0.0362337	0.11204	1.38395	-1.05717	0.0100275	0.0390472	1.53209	-0.89951	0.00562266	0.0285022
105168804	3.12436	5.13727	0.72923	0.0169713	0.06307	7.54914	1.27443	0.000417363	0.00276928	6.3555	1.03243	0.000141978	0.00130823
105160089	1.31135	2.15799	0.723791	0.0348563	0.108744	1.76647	0.429529	0.230287	0.414023	2.46353	0.914259	0.0123808	0.0536089
105168800	1.80925	0.783291	-1.20507	0.00864947	0.0374651	0.51238	-1.8036	0.00354806	0.0168137	1.00125	-0.844308	0.127494	0.298111
105156827	23.9089	36.6088	0.622834	0.0011593	0.00748156	34.3384	0.52299	0.00629497	0.0269217	33.1305	0.476028	0.000253167	0.00216949
105156826	2.93422	51.1934	4.13171	6.92651e-22	1.66323e-19	29.9951	3.35512	1.58166e-19	1.18181e-17	32.5114	3.47712	1.27666e-11	6.14569e-10
105156829	13.0058	19.2796	0.575584	0.00703618	0.0317973	18.0765	0.474142	0.00783004	0.0320496	16.3337	0.333981	0.0722488	0.201049
105155513	3.64293	1.95553	-0.885954	0.00831144	0.036391	3.31377	-0.138795	0.597014	0.753923	2.75374	-0.397923	0.119064	0.285369
105156844	3.72436	3.27983	-0.178245	0.696216	0.831115	0.865553	-2.09616	2.37356e-06	2.87647e-05	1.95248	-0.925499	0.00989498	0.0448539
105156847	8.59982	12.3548	0.530554	0.00947046	0.0402198	8.26163	-0.0582929	0.782109	0.877502	8.59107	0.00487581	0.986706	0.993821
105155516	9.88455	8.89352	-0.142682	0.652133	0.800503	12.5789	0.347563	0.029051	0.0907582	10.5304	0.0968914	0.663414	0.82004
110013258	0.88231	0.844995	-0.0555004	0.913764	0.957654	0.781113	-0.183435	0.758498	0.86334	0.315395	-1.48289	0.0139608	0.0588112
105172092	5.38323	8.73448	0.705832	0.0240181	0.0822561	9.48468	0.819499	0.0109016	0.0418074	12.7257	1.24643	2.26681e-05	0.000266958
105172091	21.7572	7.76531	-1.47822	0.0163516	0.0614184	1.40896	-3.94847	1.78968e-25	2.06844e-23	0.817477	-4.72846	1.52096e-14	1.14913e-12
105156840	14.0762	10.4835	-0.417344	0.0292309	0.095403	9.00964	-0.643919	3.16174e-05	0.000292742	9.88629	-0.5041	0.000724183	0.00529711
105156842	0.44311	0.0330014	-3.69785	0.00127802	0.00807811	0.127903	-1.77502	0.0146458	0.0527753	0.188791	-1.22572	0.168296	0.358098
105168827	9.96084	1.98892	-2.32034	5.96497e-07	1.1152e-05	0.223791	-5.48522	2.00677e-34	4.90447e-32	0.874672	-3.49931	0.00570039	0.0287946
105168828	0.372882	1.28244	1.80297	0.110147	0.254175	3.0379	3.04209	0.00058568	0.00368409	6.11641	4.05117	8.14121e-07	1.40654e-05
105168829	2.50404	3.42123	0.46133	0.518026	0.702816	6.31775	1.33534	0.0144379	0.0522346	3.09885	0.310626	0.550858	0.741354
105168835	23.567	12.567	-0.897738	0.000106133	0.00102711	16.0013	-0.559257	0.00133237	0.00749462	14.9627	-0.6499	0.000137284	0.00127436
105167505	89.061	138.181	0.642333	0.0034784	0.0181782	98.6549	0.148987	0.426437	0.616493	110.968	0.323365	0.151108	0.334148
105167506	66.4859	105.364	0.672292	0.0190787	0.0688591	80.2028	0.272501	0.209475	0.388349	90.8616	0.456524	0.0280186	0.101126
105167500	2.43287	10.7104	2.14941	7.22418e-07	1.31854e-05	18.9701	2.96855	4.83218e-18	3.00723e-16	16.7502	2.78994	1.39376e-11	6.68087e-10
105167501	33.0329	18.7543	-0.807538	0.00163821	0.00988263	24.0682	-0.455727	0.0057948	0.025168	26.2549	-0.326125	0.085933	0.227816
105167502	19.223	22.4769	0.234561	0.372767	0.575594	26.7354	0.475494	0.0107636	0.0413925	20.7281	0.115199	0.568303	0.753929
105155507	12.675	33.9788	1.43041	3.79596e-09	1.19216e-07	24.6083	0.957823	1.59739e-06	2.01278e-05	23.6526	0.906513	5.85289e-06	8.15459e-05
105155509	7.23375	4.76563	-0.595178	0.0142328	0.0553094	4.70144	-0.619824	0.009895	0.0386348	4.52031	-0.672127	0.0020996	0.0127705
105156856	12.349	3.80311	-1.68844	0.00118933	0.00762838	5.67779	-1.12066	4.60662e-07	6.45643e-06	4.05025	-1.60406	1.78868e-08	4.61595e-07
105172085	0.367611	0.184964	-0.979682	0.159825	0.328485	0.0597479	-2.6213	0.00152042	0.00835454	0.0568328	-2.67768	0.0181137	0.0720995
105156855	11.7762	9.67153	-0.277185	0.441727	0.639575	5.16901	-1.18849	5.5037e-05	0.0004788	7.99993	-0.551514	0.0370277	0.123915
110013268	7.09849	3.50378	-1.01667	0.017537	0.0646097	2.93711	-1.28015	0.0021508	0.0111601	2.29211	-1.62416	0.000357106	0.00291706
105155521	6.27669	12.8469	1.04266	0.0200904	0.0718245	11.8537	0.920642	0.0156074	0.0553561	11.7291	0.908829	0.02055	0.0795073
105155520	20.0994	4.35318	-2.20129	1.50795e-05	0.000192583	0.870641	-4.53312	3.53658e-54	2.76585e-51	1.73611	-3.52487	1.96394e-10	7.88691e-09
105156854	4.40677	6.08128	0.47272	0.0591893	0.161014	7.91702	0.847454	0.0011339	0.00649659	8.62583	0.974921	1.91494e-05	0.000230581
105156850	3.73935	3.08083	-0.268266	0.637674	0.790326	6.34047	0.759578	0.0118269	0.0447049	5.62422	0.592274	0.0917925	0.238828
105172088	32.7662	42.0556	0.367481	0.140313	0.299435	26.0733	-0.330057	0.0306071	0.0945869	32.789	0.00741066	0.976096	0.989111
105168817	1.19992	0.647073	-0.878858	0.138406	0.296931	0.457908	-1.39925	0.189416	0.361955	0.176135	-2.76439	0.000371549	0.00301102
105172087	0.744191	0.29868	-1.3146	0.0246001	0.0838257	0.116256	-2.65399	1.51109e-05	0.00015216	0.163475	-2.18937	5.61546e-05	0.000590343
105168818	52.2994	25.3349	-1.0351	0.0642327	0.171277	29.8626	-0.807809	0.0347719	0.104328	23.6655	-1.13834	6.13951e-05	0.000637112
105168819	2.2528	4.56521	1.0255	0.0299984	0.0973778	5.54071	1.30224	0.0226026	0.0743908	4.62696	1.04186	0.023385	0.087783
105168823	6.95748	1.62269	-2.10265	0.00876979	0.0378934	0.415174	-4.0527	1.45081e-10	3.67988e-09	0.991655	-2.79649	5.49435e-07	9.9105e-06
105168824	13.2019	8.90772	-0.558374	0.0232406	0.0802851	9.48725	-0.474229	0.147701	0.305728	12.3464	-0.0917553	0.692326	0.839032
105168820	0.154442	0.0538295	-1.5364	0.264809	0.462207	0	-4.57377	0.0186963	0.0639061	0.16087	0.0686518	0.963314	0.982889
105168821	7.94598	5.86445	-0.42848	0.0519214	0.146462	6.83917	-0.216777	0.409606	0.600561	5.62931	-0.491362	0.017725	0.0708808
105168822	17.1819	2.40179	-2.83091	7.46592e-16	8.19545e-14	0.971428	-4.14401	1.56383e-44	6.671e-42	2.86857	-2.57623	1.19894e-06	1.99785e-05
novel.1	0.876267	0.603759	-0.528839	0.364624	0.568042	0.251528	-1.79059	0.014109	0.0512948	0.630895	-0.46838	0.453337	0.663756
105155518	26.8568	18.1273	-0.557936	0.0460206	0.1341	23.6423	-0.183989	0.436664	0.625956	26.2544	-0.0278046	0.902327	0.956366
105155517	69.3761	116.948	0.761298	0.0185066	0.0672362	87.823	0.342344	0.183254	0.354014	93.8873	0.442796	0.117929	0.283668
105174572	1.29312	108.162	6.39645	2.00587e-05	0.000246609	10.4497	3.02288	0.0378136	0.111301	26.0312	4.34393	0.0162897	0.0662683
105173241	12.5181	23.8738	0.938814	0.000255286	0.0021454	17.9843	0.523554	0.0161482	0.0568276	20.2216	0.697049	0.00331183	0.0185096
105174573	12.0324	19.51	0.705344	1.88249e-05	0.000232681	19.9047	0.72635	0.000118562	0.000929711	17.142	0.51654	0.000797737	0.0057456
105173242	1.39733	0.0781941	-4.17639	8.57225e-05	0.000854335	0.208527	-2.75428	0.000341174	0.00233099	0.245683	-2.50314	0.00111632	0.00761644
105174574	2.17133	7.52531	1.80098	1.1028e-05	0.000146439	6.28521	1.53732	3.625e-06	4.21456e-05	8.46958	1.97133	3.08699e-12	1.64803e-10
105173246	208.767	259.849	0.324826	0.283466	0.483123	352.196	0.755681	0.000108809	0.000862459	274.117	0.398769	0.0771778	0.210859
105174578	31.7892	40.6443	0.362294	0.0417415	0.124576	36.5314	0.200233	0.237826	0.422718	38.2408	0.272118	0.0576275	0.171068
105174570	28.9641	48.1613	0.7418	0.000373399	0.00293574	43.2351	0.578525	0.00139352	0.0077826	39.8456	0.466185	0.0129625	0.0555302
105162594	25.5106	10.8076	-1.23137	1.38075e-06	2.33352e-05	10.7672	-1.24244	0.000383247	0.00257865	10.6953	-1.24912	1.05982e-07	2.26965e-06
105161263	2.88248	6.74508	1.23168	0.0338497	0.106395	2.28592	-0.330606	0.56744	0.732175	4.05562	0.494796	0.11781	0.283529
105162596	8.6319	4.05016	-1.08104	0.00240972	0.0134926	4.59917	-0.905465	0.00501854	0.0224148	4.14417	-1.05221	2.65369e-05	0.000307377
105161267	3.35296	2.24762	-0.57281	0.131031	0.285197	1.39741	-1.26109	0.000644692	0.00400927	1.80362	-0.888388	0.0141338	0.0593845
105161268	37.9937	56.4713	0.579035	0.10397	0.244065	22.9807	-0.725265	4.9614e-05	0.000436953	31.1237	-0.282279	0.252513	0.46653
105162590	27.1798	41.8736	0.631763	1.92063e-06	3.1201e-05	44.5634	0.713621	1.45388e-08	2.65249e-07	40.3656	0.575804	0.000136563	0.00126872
105161260	1.02133	1.74724	0.780196	0.036517	0.112644	1.16724	0.198579	0.727941	0.843344	1.39521	0.458415	0.462915	0.671237
105162591	9.01788	12.9328	0.527851	0.0485172	0.139558	14.9405	0.729319	0.00210111	0.0109401	12.11	0.430416	0.168178	0.35788
105173232	11.4056	2.50678	-2.17556	5.53219e-09	1.68465e-07	3.68796	-1.63343	2.26897e-07	3.37569e-06	3.52899	-1.6865	6.34407e-07	1.12451e-05
105175895	10.0427	3.98659	-1.32665	9.01225e-05	0.00089355	2.07914	-2.26687	9.82184e-16	4.87188e-14	3.23363	-1.62773	2.12224e-11	9.87851e-10
105174563	20.1521	26.5455	0.407162	0.243746	0.438115	35.8806	0.833038	3.80365e-06	4.39612e-05	26.537	0.402188	0.0594724	0.174893
105173233	2.55534	0.0367511	-6.09454	3.9924e-08	9.92803e-07	0.11279	-4.51151	7.95098e-08	1.28723e-06	0.0352986	-6.15298	7.5289e-08	1.66783e-06
105175894	86.3664	162.227	0.917098	0.00244819	0.0136747	85.9606	-0.00605356	0.966039	0.981517	103.439	0.266659	0.263058	0.478131
105173234	0.812427	0.243598	-1.7271	0.00527482	0.0254011	0.242407	-1.75668	0.00455521	0.0206481	0.238421	-1.76866	0.00930522	0.0426352
105175897	26.7849	20.8687	-0.351473	0.0247331	0.0841421	24.7266	-0.115013	0.41144	0.602438	21.4083	-0.318226	0.104281	0.260852
105174565	15.2896	18.4148	0.27809	0.414462	0.614886	24.1299	0.65978	0.00804601	0.0327508	25.72	0.755726	0.00360175	0.0198202
105175896	20.3585	102.41	2.33915	7.17809e-27	3.00853e-24	95.1094	2.22539	2.19891e-19	1.6022e-17	80.1305	1.98281	7.51712e-20	1.18429e-17
105174566	2.77108	1.46322	-0.908347	0.0117759	0.0476828	2.82432	0.0284375	0.90897	0.951657	2.26755	-0.283151	0.285097	0.501436
105173237	11.2941	4.7163	-1.2524	2.18429e-06	3.48699e-05	4.78771	-1.23933	5.65337e-06	6.2842e-05	5.05027	-1.15686	7.74343e-06	0.000104026
105162579	0.419337	3.81825	3.18866	1.59547e-08	4.42052e-07	1.18689	1.49407	0.0260109	0.0832447	1.62779	1.96185	0.0062187	0.0309001
105161248	9.51774	3.88708	-1.28499	0.000413699	0.00320127	4.18709	-1.18136	0.000321877	0.00221528	4.22638	-1.16264	0.00398864	0.0215337
105175890	74.1408	35.0973	-1.07004	2.53203e-07	5.25368e-06	49.6126	-0.578859	5.45463e-05	0.000475219	51.0497	-0.533224	0.00309403	0.0175323
105174560	14.462	10.7665	-0.417142	0.0523076	0.147156	9.71928	-0.571143	0.0218421	0.0723096	10.7978	-0.41471	0.080116	0.216627
105162582	2.68801	4.43947	0.732459	0.00481657	0.0235873	4.35372	0.695061	0.00851685	0.0342513	2.94258	0.136025	0.631621	0.798183
105161254	0.312796	1.71533	2.46831	0.00345257	0.0180596	0.88055	1.49808	0.0602219	0.158881	1.36404	2.1343	0.0569824	0.16945
105162585	14.0255	27.8461	0.998762	0.00809022	0.0356446	46.4488	1.72805	1.98144e-17	1.13387e-15	43.7438	1.647	5.99242e-22	1.15387e-19
105161253	16.8569	9.1686	-0.871951	0.00176092	0.0104755	8.73158	-0.947317	3.10732e-06	3.66904e-05	8.59886	-0.965708	0.000206509	0.0018124
105161256	5.11794	12.7559	1.32505	6.62898e-05	0.000683414	6.35305	0.313545	0.165588	0.330499	3.15559	-0.692865	0.0621528	0.18056
105161255	11.495	40.3439	1.81932	4.22204e-07	8.22709e-06	20.5846	0.843294	0.000866445	0.00517134	14.028	0.29327	0.351423	0.570403
105162586	29.821	46.0166	0.635094	0.112116	0.25688	86.3067	1.53624	0.0270381	0.085718	75.0844	1.3403	0.00714472	0.0344675
105161258	32.9977	48.0464	0.550215	0.00573966	0.0271295	46.1161	0.483738	0.00548633	0.0240779	52.0802	0.66387	0.000340703	0.00279828
105162589	3.10648	3.58338	0.212243	0.473831	0.668303	2.03594	-0.608434	0.0119477	0.0450742	2.66877	-0.2143	0.417254	0.633339
105161257	0.59944	2.43136	2.02573	1.04463e-05	0.000140004	3.96324	2.72344	1.28377e-11	3.82231e-10	3.41337	2.50937	0.000411298	0.00328925
105162588	6.7066	2.70864	-1.29676	4.28276e-05	0.000473734	4.01059	-0.741327	0.00146908	0.00812342	3.46756	-0.947213	0.00452544	0.0238656
105173227	59.0499	42.7281	-0.45794	0.00745493	0.0334081	42.6835	-0.467507	0.00592887	0.0256317	44.8581	-0.390936	0.014011	0.0589566
105174559	19.6338	2.91939	-2.74313	4.11313e-29	2.06121e-26	4.16161	-2.237	4.02064e-33	8.42252e-31	6.73484	-1.53633	4.62958e-10	1.71546e-08
105175889	33.147	22.4473	-0.553109	0.0193768	0.0698036	28.858	-0.198328	0.351092	0.544797	30.13	-0.132073	0.445472	0.657376
105173228	10.5128	11.4374	0.13078	0.863657	0.930633	4.05327	-1.36949	0.000276377	0.00194434	7.5331	-0.471693	0.443635	0.655616
105174594	1.63214	0.97503	-0.737925	0.114153	0.259949	0.477325	-1.76513	0.000293925	0.00204692	0.925731	-0.812831	0.0170857	0.0687918
105173264	5.19974	0.233941	-4.48339	3.23342e-23	9.6801e-21	0.0285945	-7.46294	3.21262e-17	1.80754e-15	0.104135	-5.62073	3.13701e-24	8.0311e-22
105173265	29.4473	48.7969	0.736495	0.0001187	0.00113178	37.8496	0.362476	0.00489343	0.0219605	37.8287	0.367024	0.0100484	0.0454185
105174596	2.50615	0.909809	-1.45046	0.000941789	0.00633132	1.69807	-0.559299	0.123457	0.268522	2.12532	-0.234082	0.671046	0.825804
105174598	24.8689	13.3524	-0.890008	3.87629e-06	5.84028e-05	10.8526	-1.19725	3.30665e-14	1.34688e-12	16.1828	-0.614525	2.90942e-05	0.00033241
105174599	1.04151	1.54395	0.584475	0.320673	0.522413	2.24023	1.11446	0.0202989	0.0682465	2.06431	0.994253	0.0672569	0.191076
105173269	19.0656	8.65887	-1.13017	0.00166882	0.01002	7.68478	-1.30805	0.00208696	0.0108689	7.05893	-1.42714	1.02484e-05	0.00013323
105174590	13.663	14.5161	0.0961171	0.657277	0.804348	20.4506	0.581512	0.0086748	0.0347793	14.734	0.113923	0.496624	0.698318
105174591	3.17675	5.9791	0.919706	0.000262514	0.00219607	5.48311	0.784676	0.00517569	0.0229724	4.51442	0.512233	0.0514025	0.157533
105174592	200.79	1801.59	3.17279	5.71406e-15	5.51131e-13	766.326	1.93476	1.26851e-09	2.77888e-08	1094.98	2.45532	2.41846e-08	6.03012e-07
105174593	7.96074	10.0718	0.346881	0.0977595	0.233989	7.7445	-0.040951	0.875929	0.932819	5.47084	-0.535705	0.00246726	0.014532
105161285	18.4661	25.701	0.48478	0.0271595	0.0903306	22.0374	0.255373	0.15726	0.318924	23.7422	0.369066	0.0471809	0.147959
105161287	32.1903	38.9901	0.28559	0.280761	0.480091	46.927	0.543621	0.00149724	0.00824414	39.48	0.300406	0.0911847	0.237656
105161286	26.3576	62.8481	1.26202	0.00616949	0.0287253	18.5857	-0.502534	0.110055	0.246833	38.1216	0.540621	0.308941	0.527922
105161289	5.36869	8.09112	0.60099	0.0348294	0.108689	11.9764	1.15672	6.57135e-08	1.08176e-06	16.9653	1.66514	1.75257e-09	5.73058e-08
105161288	1.47692	2.09146	0.505842	0.203879	0.387192	1.43916	-0.0431203	0.921011	0.95792	3.12207	1.08692	0.020096	0.0782617
105161280	8.5607	15.551	0.870897	0.043987	0.129543	25.7819	1.59075	5.61595e-12	1.74287e-10	21.9793	1.36506	0.000147234	0.0013525
105161283	17.5023	6.26319	-1.47195	4.32368e-06	6.41786e-05	9.17262	-0.931349	0.000222024	0.00160281	8.17924	-1.09193	3.40563e-05	0.000381528
105161282	6.09204	8.90635	0.555837	0.0137459	0.0538739	9.45358	0.632444	0.00276391	0.0137035	8.16027	0.427241	0.0237902	0.0888514
105174583	2.37169	1.06785	-1.13909	0.000124212	0.0011735	1.39403	-0.764008	0.00388451	0.0181154	1.04546	-1.176	1.70235e-05	0.000209118
105174585	30.4462	15.6754	-0.94972	5.18379e-10	2.00835e-08	16.4205	-0.891379	1.60296e-09	3.45034e-08	15.2881	-0.988442	0.000105208	0.00101509
105173254	0.77555	0.175982	-2.14033	0.00240397	0.0134756	0.0810444	-3.25905	5.51406e-05	0.000479507	0.321634	-1.26821	0.076239	0.208944
105173255	2.03501	0.249863	-3.01825	2.22375e-07	4.66865e-06	0.282925	-2.85701	1.7673e-05	0.00017466	0.636424	-1.67118	0.0323535	0.112483
105174586	20.1176	9.36864	-1.09228	0.0109683	0.0450537	16.7828	-0.262315	0.135971	0.287504	12.8736	-0.639	0.0403389	0.131682
105173256	0.343574	0.0756494	-2.18898	0.0222853	0.0776694	0.0966156	-1.81403	0.0769075	0.190347	0.179755	-0.928034	0.297735	0.514957
105173257	0.624213	0.168438	-1.87693	0.000762054	0.00531202	0.115509	-2.41091	0.00304698	0.0148934	0.36114	-0.785635	0.160536	0.347862
105173258	13.5709	25.7346	0.930968	0.00215137	0.0123274	17.1624	0.340288	0.114552	0.254191	20.0582	0.569944	0.00673553	0.032894
105173250	51.1662	21.508	-1.24207	4.21761e-14	3.56133e-12	22.7822	-1.16694	3.63458e-16	1.88244e-14	24.0492	-1.08399	3.80021e-13	2.37819e-11
105174582	11.4253	16.7262	0.557736	0.00503385	0.0244501	16.394	0.521919	0.0127167	0.0473962	16.4623	0.533019	0.00996526	0.045118
105161274	17.4338	20.906	0.270694	0.216955	0.404304	22.6286	0.377559	0.0455706	0.128241	20.0444	0.20708	0.244722	0.457493
105161273	5.07798	15.8055	1.64661	0.00095344	0.00639659	3.91362	-0.373129	0.250987	0.438275	6.92318	0.45493	0.375513	0.593363
105161276	429.958	590.944	0.467246	0.01977	0.0709541	653.009	0.604559	0.000974305	0.00572051	652.925	0.608572	0.00195787	0.0120681
105161278	9.11003	37.8699	2.06241	1.25716e-07	2.7946e-06	23.6735	1.37936	0.000293876	0.00204692	36.6308	2.0141	6.11724e-06	8.47572e-05
105161279	29.8882	37.3779	0.330649	0.0227358	0.0788602	36.7731	0.298782	0.0386788	0.113251	32.8705	0.14315	0.310641	0.529681
105173249	12.7327	8.39639	-0.591822	0.000429625	0.00329904	13.1568	0.0472316	0.744673	0.85463	10.6421	-0.252689	0.158614	0.345239
105161270	2.66626	3.95273	0.577619	0.0385119	0.1174	3.03844	0.188822	0.355417	0.548972	2.57525	-0.0428132	0.90448	0.957175
105161272	57.2037	10.6969	-2.41112	3.77169e-41	4.57605e-38	10.4281	-2.45778	4.95944e-21	4.17055e-19	15.9456	-1.83519	4.45589e-07	8.18816e-06
105161271	14.0479	18.4821	0.403793	0.0432505	0.127969	14.3214	0.0285773	0.877718	0.933683	12.8828	-0.118519	0.560626	0.748288
105174530	36.3551	53.9226	0.576278	0.00844182	0.0368144	47.7258	0.393105	0.013701	0.0502034	50.762	0.487176	0.00482618	0.0251734
105175862	29.369	23.373	-0.32004	0.355337	0.5589	40.1704	0.452157	0.00143986	0.0079908	34.7258	0.246851	0.31981	0.539176
105173200	8.04531	4.44063	-0.848075	0.00438519	0.0219183	8.9729	0.157475	0.510876	0.686376	9.12506	0.186524	0.656444	0.815541
105175864	3.52247	25.1494	2.84403	2.51087e-09	8.31619e-08	13.1175	1.90009	4.58795e-09	9.16887e-08	13.1147	1.90551	3.52502e-05	0.000392562
105173201	1.22124	0.59958	-1.01298	0.040647	0.122211	0.768231	-0.660823	0.235961	0.420358	0.743958	-0.708167	0.134478	0.308738
105175863	23.0637	33.7911	0.558611	0.0408038	0.122502	22.6474	-0.0255634	0.920326	0.957786	21.7114	-0.0809848	0.754458	0.875996
105174533	44.7233	40.4375	-0.136304	0.632521	0.787217	56.5274	0.338326	0.0400442	0.116191	45.1875	0.0202306	0.919422	0.964126
105175866	13.992	11.1172	-0.322852	0.148911	0.312508	10.7461	-0.379637	0.0793117	0.194645	9.7873	-0.50926	0.0287117	0.102886
105173203	0.0168308	0.139796	3.03499	0.228731	0.419734	0.196663	3.52155	0.063967	0.166219	0.246935	3.86011	0.0349616	0.118962
105175865	1.48463	3.94016	1.4154	0.0133145	0.0525197	1.74166	0.23692	0.648605	0.79081	2.38788	0.693898	0.167652	0.357201
105162547	0.0343148	0.261126	2.92604	0.00597003	0.0279547	0.0957715	1.46925	0.386285	0.578737	0.138722	2.02398	0.193885	0.393784
105161216	1.11673	0.648472	-0.783998	0.123577	0.274204	0.228623	-2.28882	0.000141049	0.00108288	0.543341	-1.0309	0.0972607	0.248799
105163879	89.3054	100.405	0.178068	0.511161	0.697555	111.408	0.320494	0.118445	0.260608	138.324	0.636399	0.0138445	0.0584706
105161219	2.92053	12.393	2.09205	1.57943e-05	0.000199721	4.31126	0.564581	0.123965	0.269202	8.00572	1.46248	0.00232277	0.0138439
105162550	50.5353	30.755	-0.708207	7.12884e-05	0.000728108	35.1528	-0.524016	0.001112	0.00639264	33.7895	-0.57579	0.00565264	0.0286112
105163882	3.97719	8.49868	1.10335	0.00239902	0.0134621	5.35104	0.428373	0.0766996	0.190024	6.02303	0.604061	0.0400162	0.131017
105161221	4.91798	2.18516	-1.15901	4.33427e-05	0.000478055	2.77363	-0.830398	0.0113524	0.0432244	2.47627	-0.985066	0.000828969	0.00593072
105163880	3.80207	2.20924	-0.771685	0.0312045	0.100324	2.45649	-0.630067	0.0363136	0.107901	3.46429	-0.129743	0.67511	0.828049
105162551	21.3898	81.685	1.94086	2.27244e-13	1.60688e-11	45.732	1.09702	8.26144e-06	8.86688e-05	46.4063	1.12405	0.00144141	0.00939084
105162554	0.940957	14.4922	3.94783	1.75182e-23	5.45742e-21	8.106	3.10328	2.40711e-10	5.86454e-09	28.0401	4.90638	NA	1
105162553	29.6231	69.7187	1.24255	2.3564e-08	6.20828e-07	50.8594	0.780937	0.000572391	0.00361492	56.0359	0.926147	0.000467354	0.00365464
105161222	2.77467	5.27113	0.9355	0.0313523	0.100631	6.09857	1.136	0.00182706	0.00974488	3.78678	0.454972	0.162818	0.350738
105163884	18.6781	10.7325	-0.79126	0.00631553	0.0291989	14.0323	-0.413657	0.13424	0.285104	14.0192	-0.409224	0.140477	0.318358
105163885	1.07748	1.74056	0.701135	0.141142	0.300675	4.05523	1.91292	0.000343139	0.00234306	13.0626	3.60324	0.000507265	0.00392182
105174525	19.9327	40.0402	1.01393	0.00167169	0.0100327	48.8662	1.29595	0.000391715	0.00262809	58.6015	1.56069	0.000436811	0.00345781
105175856	3.95445	0.882251	-2.14563	5.56655e-05	0.000590248	1.64033	-1.26668	6.5249e-05	0.000555066	1.53658	-1.35926	0.000124937	0.00117475
105175859	26.1388	45.3556	0.803295	0.000638297	0.00456532	41.4686	0.666948	0.00152155	0.00835643	43.9434	0.754672	0.000122787	0.00115744
105174527	35.1671	38.4303	0.136557	0.482765	0.676023	47.6408	0.439354	0.058704	0.156123	49.2243	0.491366	0.00727043	0.0349319
105175851	23.302	30.7963	0.410341	0.0126829	0.0505125	33.8876	0.541473	0.00204	0.0106645	34.1574	0.557312	9.0869e-05	0.000890857
105175850	24.4057	39.0643	0.685882	0.025405	0.0858703	29.0079	0.249648	0.111984	0.250035	31.7366	0.38541	0.0769994	0.210524
105174521	3.33115	2.13647	-0.628507	0.363319	0.566583	2.32872	-0.516061	0.162408	0.326067	2.01369	-0.719917	0.0322278	0.112214
105175852	3.62952	2.77597	-0.376431	0.273554	0.472109	5.75341	0.666495	0.00109132	0.00629262	5.93232	0.71312	0.0547432	0.164727
105175855	8.8165	15.9996	0.867452	1.46233e-07	3.19221e-06	22.9797	1.38309	1.64279e-10	4.12666e-09	19.8328	1.17383	4.74358e-05	0.000510842
105174523	23.2433	22.8112	-0.0183725	0.929355	0.965969	34.9636	0.589506	0.000221157	0.00159802	25.008	0.110807	0.525723	0.722373
105174524	1.95603	2.62683	0.437447	0.257915	0.45451	2.76023	0.497079	0.142378	0.297263	4.77895	1.29338	0.00164494	0.0104864
105161205	4.0497	19.766	2.29477	1.19871e-17	1.66461e-15	8.40729	1.05024	0.00144218	0.00799794	14.3491	1.8332	0.00372465	0.0203474
105162536	9.70877	27.5267	1.51063	0.00105685	0.00695085	10.7096	0.143056	0.398945	0.590326	18.5327	0.940649	0.0396348	0.130149
105163868	4.43691	1.73091	-1.34426	0.030273	0.0980545	2.75061	-0.687113	0.116481	0.257503	1.77682	-1.3143	8.56171e-06	0.000113663
105161204	37.9542	53.2907	0.497535	0.00593505	0.0278305	44.413	0.22687	0.217432	0.39808	42.8773	0.181557	0.214901	0.420051
105162538	28.2357	32.3443	0.204734	0.527269	0.710131	72.949	1.37007	2.99597e-05	0.000278824	79.1482	1.49137	0.000429339	0.00341305
105161206	0.0967648	0.762328	3.01216	0.00388184	0.0198552	0.99535	3.38263	0.00240061	0.0122229	0.548185	2.52555	0.0190878	0.0751932
105162537	44.7425	73.1054	0.715644	0.0110332	0.0452395	44.1527	-0.0187499	0.887041	0.939178	56.6092	0.345878	0.154176	0.338843
105163871	8.93264	11.7182	0.399281	0.0319341	0.102003	11.0558	0.307401	0.152068	0.311628	9.26949	0.0584275	0.719813	0.856664
105161210	3.60768	1.76854	-1.02372	0.111693	0.256293	0.346363	-3.36796	1.95372e-10	4.84035e-09	0.527436	-2.76587	4.00904e-05	0.00044123
105162542	12.6184	17.6181	0.489964	0.0910029	0.221614	19.1649	0.603764	0.0175827	0.0609074	20.8648	0.72969	0.0162258	0.0660676
105162544	7.34064	9.58973	0.393641	0.0358175	0.110992	13.1955	0.846823	5.84005e-09	1.14661e-07	9.89774	0.436657	0.008564	0.0398963
105161213	6.70547	4.14032	-0.685799	0.0394086	0.119304	5.35085	-0.325452	0.0909511	0.21511	4.05234	-0.720079	0.000293061	0.00245807
105174518	41.1924	180.168	2.13651	2.30209e-11	1.17407e-09	126.762	1.62382	2.16104e-09	4.55955e-08	121.148	1.56272	2.75092e-06	4.16502e-05
105174519	0.705405	0.244777	-1.52247	0.0141814	0.0551561	0.325718	-1.11038	0.0606147	0.159576	0.515996	-0.440364	0.54092	0.733545
105175882	4.02089	4.19318	0.0668929	0.859442	0.928807	2.14698	-0.903101	0.0138248	0.0505625	3.57785	-0.161791	0.646294	0.808505
105174551	3.59385	4.54762	0.347422	0.169394	0.342053	6.10761	0.766921	0.00721455	0.0300173	6.52829	0.865694	0.000259723	0.00221808
105173221	5.87115	0.666067	-3.13709	2.70917e-22	7.17836e-20	0.577298	-3.34501	1.43369e-26	1.80606e-24	0.914433	-2.67755	2.29712e-15	2.00588e-13
105175883	27.4428	37.1697	0.445104	0.072623	0.187554	29.5331	0.106314	0.569838	0.733985	36.0804	0.400034	0.0387537	0.128055
105175888	0.894873	2.07386	1.22547	0.0153399	0.0586329	4.00356	2.16489	1.78366e-05	0.000176055	2.69146	1.60023	0.000948379	0.00663129
105175887	6.16418	6.44211	0.0712398	0.770144	0.877769	5.42276	-0.185596	0.355433	0.548972	4.47288	-0.457289	0.0293745	0.104576
105161238	47.433	94.3013	0.999566	0.000188954	0.00166824	75.785	0.677329	0.000284745	0.00199602	80.1163	0.762209	0.000203267	0.00178883
105162569	90.5909	165.513	0.877685	0.00336137	0.0176829	143.742	0.667882	0.00899172	0.0357626	158.241	0.811476	0.00379982	0.0206778
105162568	1.87025	3.02525	0.701085	0.0204669	0.0728221	4.08611	1.1289	7.82475e-05	0.000650316	3.55083	0.929829	0.00105276	0.00724199
105161237	11.7782	16.7068	0.511817	0.0834777	0.207856	8.54557	-0.46432	0.0448428	0.126539	9.69557	-0.274393	0.369014	0.587572
105163899	3.96516	2.31019	-0.775731	0.0987326	0.23539	1.55653	-1.35775	0.0072881	0.0302536	2.51822	-0.64396	0.308644	0.527575
105161239	77.0687	93.6576	0.289816	0.0997959	0.237118	117.229	0.605227	3.03807e-07	4.41084e-06	102.177	0.412148	0.00352669	0.0195216
105175880	6.90104	3.58698	-0.933083	0.00332685	0.0175493	4.43001	-0.64205	0.0124682	0.0466182	4.54813	-0.596936	0.0219144	0.0834458
105162572	253.439	433.657	0.782528	0.0315787	0.101119	226.043	-0.163405	0.452365	0.639515	355.843	0.497154	0.17282	0.364624
105162571	10.2869	17.2208	0.751098	0.00259669	0.0143443	13.3904	0.381859	0.0318871	0.0974643	12.9388	0.337231	0.0680182	0.192438
105161245	27.6398	16.0166	-0.778405	0.00211285	0.0121551	15.8023	-0.806094	0.000233563	0.00167631	20.036	-0.457084	0.137063	0.312667
105162575	7.66091	17.2014	1.17478	3.18321e-07	6.41989e-06	17.3597	1.17825	2.92289e-09	6.02609e-08	16.1541	1.08254	2.2427e-05	0.000264394
105161244	45.1812	18.3044	-1.29462	4.74343e-06	6.99587e-05	20.3468	-1.14949	1.37878e-09	3.00361e-08	22.7516	-0.984109	1.54143e-06	2.50194e-05
105161247	4.86161	5.11751	0.0812951	0.795826	0.893981	3.18967	-0.60808	0.0151685	0.0542045	4.07882	-0.248023	0.328935	0.548242
105162577	1.34533	5.41007	2.01667	0.0210927	0.0745065	0.575597	-1.22032	0.00405169	0.0187459	4.17849	1.64478	NA	1
105161246	0.737264	0.386285	-0.930283	0.203663	0.387044	0.144497	-2.32751	0.00156128	0.00852741	0.12793	-2.51911	0.00104325	0.00718978
105175879	4.80701	5.0869	0.0913225	0.721233	0.847868	7.04453	0.550325	0.015421	0.0548275	5.46419	0.190256	0.46269	0.671084
105173217	7.8302	10.6859	0.45651	0.0152348	0.0583183	9.35812	0.256783	0.162758	0.326462	8.42763	0.111888	0.459223	0.668638
105175878	108.087	64.9743	-0.724746	0.0266724	0.0891618	95.3744	-0.179797	0.321079	0.514344	83.9563	-0.359112	0.0426496	0.13703
105174549	3.21584	6.50721	1.02311	0.00223237	0.0126844	2.9438	-0.125989	0.672806	0.807862	4.90099	0.614764	0.148318	0.329662
105173218	1.24436	1.68616	0.446093	0.245074	0.439885	2.10433	0.761267	0.0420113	0.120468	2.87469	1.21403	0.0154046	0.0635043
105173219	7.20631	11.311	0.657594	0.0100676	0.042161	9.70668	0.428982	0.0326161	0.0992271	8.58988	0.258374	0.248345	0.46144
105162570	2.00489	1.78971	-0.156357	0.615748	0.776064	1.09818	-0.867508	0.0015528	0.0084962	2.37666	0.251645	0.480371	0.685174
105174540	61.7638	13.2693	-2.21049	5.15077e-10	1.99891e-08	14.5222	-2.08753	8.80568e-34	2.00582e-31	18.2577	-1.75341	4.83183e-09	1.43421e-07
105175870	26.428	14.3443	-0.872838	1.30427e-05	0.00016996	21.0614	-0.327598	0.0352478	0.10545	20.6574	-0.351135	0.25407	0.468167
105174542	9.04681	32.1759	1.8398	3.03594e-05	0.000353731	20.0306	1.14886	0.000332485	0.00227892	23.7925	1.40197	9.04902e-06	0.000119639
105175875	8.47886	1.54636	-2.44139	6.2463e-13	4.01086e-11	1.38923	-2.60004	2.56759e-15	1.21945e-13	1.72303	-2.29639	5.69763e-17	6.17125e-15
105174543	7.68878	10.5679	0.467681	0.0383642	0.117081	10.8197	0.493561	0.00553676	0.0242584	10.1447	0.406468	0.113913	0.277082
105175877	2.54749	5.11529	1.0117	0.000699367	0.0049408	7.59808	1.57466	9.15492e-07	1.20602e-05	9.24788	1.86377	8.29308e-07	1.42949e-05
105173214	5.24396	4.65114	-0.162725	0.599708	0.764162	8.52773	0.702198	0.0139981	0.0510148	10.1326	0.95491	9.94726e-06	0.000129989
105173215	4.15904	14.5907	1.81665	1.79615e-09	6.14316e-08	10.8226	1.37828	6.84541e-05	0.000577996	9.77546	1.23631	1.59004e-06	2.56544e-05
105174546	8.67469	12.1974	0.499101	0.00652928	0.0300126	10.741	0.308679	0.0677124	0.173342	11.9975	0.473262	0.00804996	0.0379647
105162558	5.52263	209.344	5.25089	1.80857e-20	3.72242e-18	24.1723	2.12828	1.14301e-06	1.4808e-05	62.7579	3.51568	0.0035325	0.0195387
105161226	2.36751	4.36509	0.889322	0.0102404	0.0426797	3.26674	0.468012	0.147704	0.305728	3.76474	0.674074	0.0246898	0.0915165
105161230	18.525	11.3607	-0.695357	0.0428761	0.127254	19.8863	0.10347	0.620382	0.77082	23.0498	0.319944	0.223643	0.431892
105162560	0.93474	0.191969	-2.25792	0.00162419	0.00981412	0.222958	-2.07496	0.00160352	0.00871783	0.279263	-1.72959	0.0916888	0.238703
105163894	0.559494	0.406148	-0.445542	0.599649	0.764162	1.87566	1.74392	9.57864e-05	0.000774411	2.04948	1.87887	0.000436554	0.00345699
105163892	17.6058	17.0644	-0.0357922	0.898215	0.950019	24.9721	0.50526	0.00862392	0.0346117	22.11	0.33387	0.161694	0.349306
105161231	4.97121	4.90432	-0.00951603	0.972007	0.986346	7.18309	0.530143	0.0137447	0.0503245	5.64935	0.190312	0.418016	0.634054
105162565	15.1298	24.275	0.688938	0.00680997	0.0309815	17.5428	0.212348	0.285746	0.476454	21.1319	0.486963	0.0497489	0.15423
105163898	7.70024	11.3961	0.573552	0.0148339	0.0570774	9.63272	0.323546	0.119347	0.262072	9.69057	0.338176	0.114177	0.277547
105162564	0.668396	0.278542	-1.26172	0.154645	0.320609	0.057402	-3.56294	0.00176345	0.00946128	0.120007	-2.47208	0.0131084	0.056038
105163895	4.77708	1.78383	-1.40886	4.23533e-05	0.000469614	3.45053	-0.467107	0.0798084	0.195578	2.85764	-0.735164	0.0260558	0.0954026
105161235	16.7363	69.1522	2.0534	2.4729e-06	3.90448e-05	41.1686	1.2996	0.00170188	0.0091834	61.337	1.87832	2.41316e-08	6.02727e-07
105163896	14.5106	16.0444	0.153951	0.587629	0.755748	21.8109	0.588164	0.00763944	0.031412	17.7034	0.29204	0.192956	0.392693
105173205	6.2077	8.76151	0.504113	0.0628104	0.168361	9.27558	0.580966	0.0221587	0.073131	8.90688	0.525026	0.0594438	0.174852
105174536	3.69396	2.52371	-0.539841	0.113741	0.259334	2.94768	-0.325494	0.211183	0.390386	2.46435	-0.577219	0.039338	0.129417
105175867	12.9315	20.3293	0.660481	0.00909491	0.0389695	15.254	0.238835	0.377953	0.570773	14.9069	0.211485	0.481095	0.68577
105174537	3.54186	2.44908	-0.5228	0.139635	0.298541	1.92539	-0.882762	0.028417	0.0891813	2.29089	-0.621895	0.113041	0.275737
105174539	0.197114	0.0991009	-0.989813	0.340553	0.543836	0.0488769	-2.01243	0.0143254	0.0519148	0.158449	-0.302865	0.845435	0.927315
105173209	4.72596	1.85276	-1.34245	9.74686e-05	0.000952457	0.982451	-2.26993	2.50799e-10	6.09767e-09	1.20013	-1.96644	7.2759e-05	0.000737376
105163890	1.90542	0.883548	-1.10421	0.0155045	0.0591445	0.651305	-1.54859	0.00107697	0.00623435	0.929625	-1.03167	0.0243659	0.0905841
105175822	1.942	3.20002	0.731283	0.0434374	0.128341	3.10508	0.6813	0.0443572	0.125462	3.50545	0.857452	0.0020698	0.0126301
105163835	204.347	280.374	0.465215	0.0864653	0.21329	377.785	0.887346	0.00370434	0.0174171	482.995	1.24592	3.16738e-06	4.71632e-05
105162503	24.1246	20.4048	-0.233212	0.181956	0.359421	18.7104	-0.367328	0.0255079	0.0819257	17.865	-0.426907	0.0301355	0.106572
105178095	9.73879	12.1614	0.328754	0.0958777	0.23063	12.8488	0.400892	0.0168492	0.0589056	13.0088	0.422927	0.0435945	0.139449
105178096	8.54659	10.1402	0.255233	0.124679	0.275878	12.035	0.493985	0.0021407	0.0111142	11.8268	0.474558	0.0024212	0.0143131
105162507	1.81078	0.320162	-2.47455	0.000554591	0.00406759	0.904094	-0.993068	0.0603237	0.159006	0.863732	-1.0675	0.0519023	0.158529
105178099	22.3849	11.743	-0.92226	0.000276982	0.00229593	17.9962	-0.315305	0.283037	0.473417	22.6103	0.0189305	0.959708	0.981179
105162509	19.474	16.0681	-0.268777	0.0821635	0.205471	14.1265	-0.462874	0.00504456	0.022502	15.4373	-0.329941	0.0356994	0.120689
105163838	3.88703	2.07408	-0.896188	0.00857641	0.0372674	2.47291	-0.651525	0.0227879	0.0748599	2.61518	-0.567725	0.0733431	0.20316
105178093	19.4634	37.15	0.941989	0.00556056	0.0264675	65.0359	1.74184	1.36493e-17	8.02605e-16	72.2988	1.89777	1.60223e-14	1.20322e-12
105163842	172.616	179.965	0.0692436	0.833277	0.915572	254.151	0.559475	0.00403547	0.018682	192.69	0.164541	0.411727	0.627889
105178094	9.58239	4.5254	-1.07166	0.000542886	0.00399956	5.04307	-0.927307	0.00056865	0.00359905	5.16638	-0.884615	2.47167e-05	0.00028837
105163843	18.5148	19.8002	0.104458	0.617257	0.776932	11.3501	-0.705324	9.85349e-07	1.2908e-05	12.1579	-0.600799	0.00318955	0.0179419
105178091	0	0.0705628	3.18286	0.249208	1	0.249046	4.9991	0.00653336	0.0277591	0.23532	4.92291	0.0153212	0.0632598
105162511	5.0979	4.13742	-0.294657	0.277684	0.477022	2.77574	-0.878935	0.000140585	0.00107978	2.92775	-0.79552	0.00131858	0.00872318
105175813	157.553	44.3229	-1.82095	5.23768e-10	2.02243e-08	75.8162	-1.05513	1.5185e-11	4.47576e-10	67.7082	-1.21355	2.12004e-12	1.1621e-10
105175812	187.194	568.342	1.61027	0.000618551	0.00444478	177.197	-0.0761643	0.809312	0.89259	337.736	0.859394	0.0533518	0.161771
105175815	5.27307	1.97973	-1.40067	0.000900847	0.00610029	3.10095	-0.76887	0.00487072	0.021867	2.69439	-0.962412	0.00210436	0.0127891
105175818	13.4761	9.65406	-0.47204	0.0249273	0.0846673	11.7816	-0.19526	0.308248	0.500864	10.4953	-0.35488	0.065782	0.188119
105175811	13.6666	9.45491	-0.522008	0.0219302	0.0767589	12.2168	-0.159906	0.390999	0.582764	13.1763	-0.047259	0.81031	0.909771
105175810	6.8473	3.52917	-0.949953	0.00689472	0.031286	2.34915	-1.54393	7.22159e-08	1.17907e-06	2.9849	-1.1904	0.000108858	0.00104494
105178086	2.77294	3.99181	0.534298	0.16033	0.329097	4.80675	0.794969	0.0157427	0.0557349	3.72556	0.43204	0.225791	0.434512
105163825	19.9404	12.9801	-0.610511	0.00062238	0.00446811	15.1792	-0.393871	0.00559144	0.0244432	14.4019	-0.463911	0.00623864	0.0309446
105178087	13.4171	9.03455	-0.561843	0.0157121	0.0596698	13.2033	-0.0231463	0.906038	0.949961	11.8486	-0.173421	0.367539	0.586257
105178084	17.2562	12.1192	-0.499379	0.131403	0.285852	14.0645	-0.292866	0.177363	0.346053	10.5475	-0.70286	0.00189083	0.0117448
105178088	1.00374	17.5272	4.12985	2.14408e-19	3.83141e-17	10.744	3.4174	1.46522e-15	7.11739e-14	17.7623	4.15087	2.16141e-11	1.00401e-09
105163826	6.13184	1.10644	-2.46297	1.77481e-07	3.8165e-06	1.09285	-2.48174	1.52632e-07	2.34146e-06	1.77778	-1.78286	0.000558556	0.00424838
105163827	1.25202	3.68486	1.56573	7.58246e-05	0.000769326	3.10862	1.31553	0.00159689	0.00869709	1.80001	0.529303	0.262459	0.477443
105178089	32.0494	39.4692	0.308335	0.0427722	0.12706	43.1226	0.428049	0.00537612	0.0236872	39.7975	0.317661	0.0161898	0.0659448
105175809	143.492	144.804	0.0227868	0.959301	0.980541	145.458	0.0217109	0.923701	0.95904	260.196	0.86499	0.000575508	0.00435819
105178082	2.69353	17.6165	2.71881	1.46823e-07	3.20204e-06	20.8213	2.94958	6.5858e-16	3.33009e-14	22.3459	3.05469	3.91412e-21	7.05449e-19
105178083	1.677	3.30779	0.990636	0.028668	0.0940182	7.18866	2.10267	3.26412e-12	1.04478e-10	11.6943	2.80732	5.36197e-10	1.95469e-08
105178081	38.6219	79.9899	1.05825	0.00120998	0.00773677	47.2191	0.289721	0.0660957	0.170167	49.6318	0.368295	0.118444	0.2844
105162500	11.6656	5.75221	-1.01062	0.00831158	0.036391	7.55159	-0.624347	0.0404926	0.117259	6.76203	-0.782272	0.0052848	0.027115
105175802	48.3032	75.8332	0.65889	0.00119513	0.00766342	76.8269	0.670909	0.000443175	0.00291908	83.7466	0.79941	1.3876e-05	0.000174352
105175801	75.9686	63.8374	-0.243096	0.285973	0.485761	52.9504	-0.520008	0.000466218	0.00304946	68.1012	-0.151735	0.372219	0.590461
105175804	111.758	293.983	1.40345	6.39446e-05	0.000664585	172.721	0.630258	0.0221504	0.0731282	211.65	0.928482	0.00365439	0.0200608
105175805	3.5267	14.9668	2.09545	1.91557e-06	3.11408e-05	13.9132	1.9843	7.77662e-07	1.04141e-05	19.0385	2.44113	1.44647e-10	5.96841e-09
105175808	11.2228	1.55129	-2.84212	6.20732e-27	2.64983e-24	1.90094	-2.56383	5.40323e-24	5.63425e-22	2.69793	-2.05259	3.34464e-17	3.76757e-15
105175840	1.09406	0.632131	-0.784801	0.0269918	0.0898766	0.543091	-1.01003	0.00267543	0.0133555	0.796536	-0.451402	0.185943	0.383617
105174510	7.13884	11.1924	0.655473	0.00455799	0.0225861	6.94221	-0.0397128	0.873035	0.930928	9.31419	0.390083	0.144183	0.323608
105175842	153.858	121.41	-0.332642	0.209909	0.395111	113.352	-0.440316	0.0886717	0.211041	107.901	-0.50531	0.0430951	0.138244
105174511	110.06	182.896	0.740216	0.00507244	0.0245806	120.207	0.128048	0.389342	0.581475	130.241	0.248965	0.0787909	0.214046
105174512	17.8991	12.2154	-0.543721	0.0231435	0.0800455	8.65731	-1.04893	2.14895e-08	3.8312e-07	8.61728	-1.04826	0.000131575	0.00122692
105175843	0.393274	1.08569	1.47596	0.0300004	0.0973778	2.58596	2.71663	1.0361e-07	1.63147e-06	2.75527	2.81106	2.16203e-05	0.000256091
105174513	34.6762	39.6506	0.20288	0.53458	0.715556	50.5588	0.544665	0.00304657	0.0148934	40.7327	0.238706	0.230081	0.439595
105162525	92.3977	35.6826	-1.36383	0.000633103	0.00453667	47.3862	-0.964562	1.97915e-05	0.000192676	68.9607	-0.417304	0.176126	0.369628
105163858	4.13733	10.4611	1.34876	8.02097e-08	1.86015e-06	12.358	1.5797	2.07663e-09	4.39728e-08	14.5888	1.82574	1.25623e-16	1.31635e-14
105162524	19.3989	7.70569	-1.32137	0.00137846	0.00858121	12.3754	-0.649344	0.00711379	0.0296823	8.72931	-1.14538	8.27446e-05	0.000823389
105163855	3.41874	1.93014	-0.814	0.00542455	0.0259864	2.07132	-0.722837	0.00702855	0.0294418	2.03771	-0.740101	0.0133543	0.0568194
105162527	31.6449	40.019	0.347679	0.229869	0.421219	59.6744	0.915217	9.07496e-08	1.45039e-06	46.7893	0.570095	0.00147961	0.00960053
105163856	11.908	22.3575	0.916776	2.19793e-09	7.38581e-08	20.7084	0.798136	1.4443e-06	1.83864e-05	18.1844	0.616381	5.63887e-06	7.88567e-05
105162528	12.0851	13.4316	0.161259	0.421504	0.621459	17.0212	0.493392	0.00172974	0.00930805	14.5151	0.269335	0.164909	0.353295
105163861	20.6216	15.5576	-0.398703	0.0462285	0.134486	14.6794	-0.489716	0.0092135	0.0364682	15.272	-0.42783	0.0129341	0.0554381
105162532	21.776	34.4843	0.671107	0.00443238	0.0220871	31.6678	0.541245	0.0114608	0.0435597	28.5685	0.396925	0.0871974	0.230475
105161201	0.300036	0.0578404	-2.34669	0.0693211	0.181549	0.146652	-1.03254	0.296818	0.488492	0.0281102	-3.39316	0.0366284	0.122988
105161200	5.05021	0.707521	-2.83096	8.28864e-05	0.000830738	0.214377	-4.58202	5.61013e-32	1.09687e-29	0.375031	-3.74259	0.00147556	0.00958357
105162531	6.86089	4.17323	-0.707463	0.0303556	0.0982116	5.9928	-0.19653	0.332676	0.526173	4.85507	-0.495232	0.11644	0.281233
105162534	0.355138	1.63472	2.21494	0.000344897	0.00274631	1.13528	1.67677	0.0185436	0.0635418	1.46367	2.05478	0.00609014	0.0303886
105162533	12.0554	14.2975	0.255106	0.448508	0.646067	12.5894	0.0627031	0.807041	0.891595	21.9023	0.867142	5.71118e-05	0.000598731
105174503	177.221	99.6057	-0.822138	0.17456	0.348715	158.443	-0.157748	0.867205	0.928253	639.261	1.85575	0.000269294	0.00229027
105175834	155.686	465.564	1.5886	2.22136e-08	5.88468e-07	277.303	0.83518	0.000467603	0.00305576	380.881	1.29751	1.96195e-06	3.08449e-05
105174504	3.68354	2.65156	-0.466612	0.0398689	0.120296	2.41312	-0.608605	0.00530723	0.023463	2.63905	-0.47566	0.0529046	0.160888
105174505	21.349	13.8534	-0.615853	0.00412871	0.0208763	12.4744	-0.776137	0.000156817	0.00118724	11.1237	-0.936434	1.27637e-05	0.000162185
105175837	10.1166	6.80146	-0.56385	0.00681187	0.030984	7.33567	-0.463095	0.0146168	0.0527033	7.40061	-0.445977	0.017105	0.0688263
105175836	20.6974	29.4155	0.514773	0.0103502	0.0430287	28.3665	0.456131	0.0467178	0.130749	33.7603	0.710882	0.000656011	0.00486961
105175839	8.33008	3.63964	-1.18386	0.0143712	0.0556873	5.24274	-0.667834	0.00918319	0.0363823	3.60044	-1.20401	2.17816e-08	5.49515e-07
105174500	4.72745	3.40476	-0.467858	0.197434	0.37883	2.82189	-0.744498	0.00575204	0.0250147	3.08874	-0.608832	0.0310312	0.109081
105174502	14.4064	5.87204	-1.28461	0.000505615	0.00377199	10.8976	-0.404211	0.179976	0.349529	10.3409	-0.475471	0.251054	0.464749
105175832	17.1031	10.8636	-0.645237	0.0971513	0.233066	21.4778	0.329907	0.0471158	0.131552	18.5886	0.124712	0.702458	0.845325
105162513	7.89387	2.29321	-1.77129	2.93747e-06	4.55071e-05	4.36383	-0.858298	0.0158832	0.0561053	3.34671	-1.23326	5.695e-05	0.000597313
105162515	12.2719	3.96935	-1.6166	0.0014673	0.00902703	4.573	-1.423	5.60861e-05	0.000486826	5.55851	-1.13479	3.11952e-06	4.65736e-05
105163848	34.7187	27.693	-0.31839	0.0954589	0.22984	24.8907	-0.480367	0.000767202	0.00465841	26.9963	-0.357991	0.0258066	0.0946901
105162520	12.8666	5.29483	-1.27334	1.70745e-09	5.88341e-08	4.76848	-1.43364	2.4036e-12	7.84329e-11	4.67795	-1.45405	6.38803e-11	2.78367e-09
105162523	49.9326	69.0477	0.475822	0.00761811	0.0339808	91.7998	0.879863	9.63391e-06	0.000101953	100.884	1.01916	5.56898e-05	0.000586553
105163852	0.529534	0.875075	0.735364	0.045716	0.133483	0.980052	0.890211	0.0266537	0.0847932	1.19016	1.17034	0.0175753	0.0703917
105175824	0.678213	1.14688	0.76639	0.0407856	0.122502	0.741716	0.125459	0.81439	0.895329	0.927383	0.459087	0.223891	0.432075
105175823	6.92495	8.61513	0.324411	0.132148	0.286951	10.5934	0.613771	0.000649269	0.00403313	11.2184	0.702198	0.00019447	0.00172285
105175828	24.2381	31.2789	0.375392	0.0431141	0.127746	24.7926	0.033139	0.863764	0.925879	31.008	0.360074	0.0978355	0.249808
105175827	17.3929	4.52325	-1.93747	0.0031935	0.0169898	0.593458	-4.89108	1.18849e-39	4.22489e-37	2.53621	-2.76799	NA	1
105175829	11.1275	29.4849	1.41483	1.23379e-10	5.52945e-09	42.286	1.92804	1.06367e-13	4.11179e-12	54.8444	2.30581	9.4576e-10	3.28299e-08
105166070	1.12305	3.02015	1.43744	0.000614747	0.00442572	4.04812	1.85026	1.85717e-10	4.63542e-09	4.12886	1.88368	2.47963e-08	6.15238e-07
105179383	9.49414	6.24634	-0.595742	0.0185642	0.0673818	6.62074	-0.518982	0.0210507	0.070195	8.17519	-0.210681	0.397438	0.614798
105179382	0.523463	0.94692	0.871392	0.130967	0.285092	1.32394	1.34551	0.00724071	0.0300942	0.996416	0.936354	0.117116	0.282525
105178052	6.16466	6.7175	0.131001	0.693861	0.829353	4.51825	-0.448484	0.048008	0.13344	5.0334	-0.287093	0.209439	0.412885
105178057	16.8665	31.5106	0.910001	8.08936e-06	0.000111064	25.8925	0.618891	0.00153596	0.0084237	24.0863	0.520902	0.0201499	0.0784307
105178058	16.946	114.446	2.76291	1.29468e-15	1.36903e-13	62.9087	1.89294	8.37124e-11	2.17987e-09	54.1556	1.68342	6.84165e-06	9.32459e-05
105179388	17.8257	24.547	0.469147	0.0535684	0.149843	18.2496	0.0343308	0.850886	0.918283	21.8268	0.297571	0.0364565	0.122495
105179387	3.68591	8.68494	1.24392	1.3296e-07	2.92183e-06	6.50807	0.821178	1.58222e-06	1.99614e-05	6.02131	0.714317	0.000522735	0.00402047
105178055	17.6229	20.0931	0.198342	0.291889	0.492543	25.3086	0.52224	0.00188633	0.00998806	21.0997	0.265908	0.104052	0.260466
105178056	6.96859	3.77252	-0.875777	0.000766426	0.00533766	4.88198	-0.514717	0.0183013	0.0628493	4.38316	-0.662418	0.0101811	0.045908
105179380	13.0264	18.3404	0.501512	0.00638241	0.0294844	15.854	0.284014	0.096984	0.225202	15.7417	0.278321	0.128096	0.299178
105178050	27.0963	30.8424	0.195397	0.335715	0.538996	46.2668	0.771834	3.2569e-07	4.71106e-06	38.372	0.506405	0.0634146	0.183468
105166075	197.527	251.635	0.357931	0.132095	0.28689	322.65	0.709142	0.000589606	0.0037037	324.037	0.719266	0.0041898	0.022389
105166074	24.3189	16.9203	-0.514304	0.0663397	0.175495	19.6208	-0.310143	0.120131	0.263265	15.4053	-0.65283	0.00208124	0.0126828
105166072	4.34534	3.92117	-0.140761	0.693963	0.829425	2.84427	-0.612826	0.0397675	0.115574	2.91797	-0.568402	0.0845234	0.225006
105166079	25.9735	30.4524	0.238258	0.223682	0.412997	34.467	0.408591	0.00223201	0.0115119	32.2155	0.317068	0.0661938	0.189009
105166076	29.4792	42.6558	0.540619	0.00976673	0.0411595	33.3498	0.178964	0.395646	0.587105	38.2037	0.379932	0.0313584	0.109991
novel.98	0.124383	1.31902	3.37998	0.0220885	0.0771957	0.146044	0.211474	0.920128	0.957679	0.717001	2.51328	0.126907	0.297295
105167390	5.62894	4.31586	-0.375917	0.171657	0.34466	4.43315	-0.345325	0.160399	0.323167	4.09049	-0.45471	0.0458114	0.144746
105178049	7.09577	3.53413	-0.995616	0.000512686	0.00381486	2.62549	-1.43828	0.000330677	0.00226786	2.23048	-1.66305	5.46508e-09	1.60525e-07
105167391	0.171468	0.653605	1.9473	0.0122855	0.049313	1.14074	2.73591	1.95107e-05	0.000190654	0.607136	1.83696	0.0104103	0.0467944
105179379	5.43345	2.82361	-0.937694	0.129727	0.28327	0.57795	-3.22994	4.52738e-23	4.38932e-21	2.15174	-1.32673	0.0389372	0.128436
105166060	28.5545	35.2427	0.311863	0.134877	0.291368	42.9221	0.587198	0.00254541	0.0128348	34.5314	0.279854	0.158517	0.345181
105178042	6.49009	7.13166	0.144978	0.62823	0.784208	9.87038	0.606849	0.0313415	0.0962858	8.81042	0.446756	0.112439	0.274953
105178043	16.1947	44.0721	1.45166	0.00114604	0.00741466	17.9034	0.1459	0.602501	0.758037	22.537	0.484681	0.290709	0.507513
105179371	7.7308	3.82044	-1.00685	3.30489e-05	0.000380162	4.65345	-0.731421	0.0234816	0.0766772	3.96298	-0.960251	7.56273e-05	0.000761648
105178041	77.0598	285.975	1.89931	0.000155779	0.00141434	101.773	0.4046	0.286817	0.477566	152.807	0.996304	0.205551	0.408061
105179378	11.7454	20.781	0.830171	0.00406184	0.0205924	11.9043	0.0193991	0.931058	0.963239	16.932	0.533814	0.0751348	0.20663
105179377	28.89	13.0784	-1.133	0.00649476	0.0298896	19.3572	-0.576375	0.00302725	0.0148124	16.9021	-0.767718	0.000451974	0.00355537
105179376	37.8681	39.8014	0.0804437	0.645981	0.796021	52.2632	0.465555	0.00169943	0.00917442	48.0488	0.348352	0.112141	0.274501
105179375	2.78402	5.7331	1.05097	0.0854629	0.211542	6.49531	1.21725	0.00361038	0.0170608	2.46402	-0.173292	0.727535	0.861532
105179370	323.916	107.081	-1.58802	0.132036	0.286886	22.8647	-3.81891	1.06821e-17	6.36102e-16	174.418	-0.883259	0.34392	0.563135
105166064	12.5602	4.45563	-1.48409	0.000651464	0.00464508	9.34335	-0.425448	0.150264	0.309118	10.1177	-0.308028	0.533426	0.728734
105167396	34.5556	37.4425	0.124642	0.702092	0.834474	54.842	0.66608	8.12759e-06	8.75526e-05	40.4543	0.233037	0.295923	0.512952
105166063	1.54537	0.205489	-2.89733	0.000446451	0.00340668	0.507786	-1.61034	0.0594193	0.157614	0.131394	-3.54859	1.57566e-05	0.000195151
105166062	18.9536	41.2807	1.13065	3.31754e-05	0.000381426	28.5604	0.593168	0.0249941	0.0806175	27.6185	0.547958	0.0179137	0.0714427
105167398	6.26	7.07206	0.18305	0.474084	0.668459	4.67338	-0.423072	0.0462966	0.129961	5.82392	-0.0979463	0.669564	0.824971
105166061	5.62868	2.23525	-1.32167	0.000246752	0.00209045	2.24998	-1.32226	1.26659e-08	2.33256e-07	1.81671	-1.62592	6.01035e-10	2.16305e-08
105167392	7.77293	12.0273	0.636407	0.0320056	0.102155	12.0823	0.637007	0.0239626	0.0779332	13.8543	0.837024	0.0336471	0.115748
105166067	5.46092	16.0212	1.55632	0.000355764	0.00281727	17.6608	1.69433	0.0002137	0.00155468	17.6879	1.69656	2.63824e-06	4.0133e-05
105167393	14.1612	20.0174	0.507364	0.00486912	0.0238058	18.4987	0.384728	0.0478995	0.133185	18.0959	0.359792	0.0317922	0.11115
novel.93	0.524708	0.359179	-0.553753	0.623253	0.781512	0	-4.59557	0.0156819	0.0555614	0.504513	-0.051143	0.968258	0.985404
105166066	5.40469	2.5597	-1.06587	0.00287304	0.0155578	2.84956	-0.919966	0.00246495	0.0125179	2.34399	-1.19985	2.41488e-05	0.000282622
105167395	1.01218	0.0647929	-4.0035	5.49412e-06	7.94545e-05	0	-7.36115	2.00509e-08	3.58836e-07	0.0117179	-6.29613	1.66221e-06	2.66534e-05
105166065	24.0163	14.6539	-0.705683	0.0668063	0.176466	9.27461	-1.37335	3.58752e-07	5.14175e-06	12.6495	-0.918602	0.00407728	0.0219147
105163819	0.388467	0.341135	-0.183487	0.827701	0.912185	0.0394944	-3.32478	0.0322188	0.0982478	0.102591	-1.91379	0.104681	0.261668
105166093	9.6835	6.69894	-0.52496	0.110364	0.254323	6.00505	-0.687467	0.00724951	0.0301201	5.96394	-0.69352	0.008586	0.039974
105166092	44.68	102.209	1.20193	3.49332e-05	0.000399049	64.0387	0.520914	0.00842256	0.0339607	74.629	0.746966	0.0237225	0.0886898
105180355	13.6382	7.19463	-0.912214	0.0262641	0.0881849	9.40987	-0.536707	0.0116893	0.0442773	7.51878	-0.853656	5.73767e-05	0.000601228
105175800	10.6309	5.63222	-0.90672	0.00214002	0.0122716	7.46075	-0.51111	0.0213931	0.0711236	6.62017	-0.678264	0.00240202	0.0142333
105166090	54.0707	80.3398	0.580573	0.0774593	0.196738	132.331	1.29236	1.20636e-15	5.90889e-14	144.486	1.42296	5.73854e-07	1.03015e-05
105180357	2.01435	3.51816	0.808568	0.396179	0.597417	7.7788	1.94535	0.00125841	0.00711268	4.11543	1.03427	0.126101	0.29617
105163813	1.14212	0.416505	-1.45921	0.0229409	0.079464	0.26926	-2.08921	0.000806625	0.0048638	0.435867	-1.38135	0.054875	0.165013
105163817	0.461354	0.77438	0.759439	0.263224	0.460452	1.08096	1.23043	0.0252237	0.0812241	1.18541	1.36568	0.0155588	0.0640227
105178079	7.41493	8.0802	0.131056	0.676986	0.817276	5.0898	-0.541421	0.0278308	0.0877525	6.26773	-0.236601	0.246976	0.459617
105163818	4.43498	2.60088	-0.75925	0.0373487	0.114583	2.86554	-0.631501	0.0227561	0.0747868	2.42723	-0.862765	0.00187122	0.0116294
105163815	1.35203	5.08162	1.91858	2.40791e-07	5.02782e-06	6.47158	2.25716	2.14282e-09	4.53336e-08	10.4112	2.95064	1.17278e-13	7.93442e-12
105178077	3.60607	0.760398	-2.22273	0.000298987	0.00243715	0.413093	-3.10478	2.4594e-06	2.9667e-05	3.44725	-0.0565797	0.918597	0.964061
105163821	80.7985	227.711	1.50265	1.34544e-09	4.77154e-08	107.431	0.413706	0.301445	0.493546	163.271	1.02276	0.0364293	0.12244
105180362	3.17596	0.540203	-2.54641	2.17686e-08	5.79456e-07	0.643045	-2.30203	6.79199e-08	1.11599e-06	1.03511	-1.61532	0.000218618	0.00190753
105166095	4.57894	2.99725	-0.60134	0.0367072	0.113064	3.75359	-0.288122	0.256971	0.445112	3.04558	-0.583174	0.0328157	0.113652
105166094	3.48341	6.33406	0.871701	0.0110263	0.0452212	4.61782	0.408098	0.228842	0.412214	4.12395	0.251043	0.37634	0.594277
105166099	3.4438	6.92999	1.01808	0.00350573	0.0182879	8.12217	1.23761	2.26602e-05	0.000217712	7.72369	1.16954	0.000156502	0.0014292
105163808	27.1425	32.0898	0.25059	0.287683	0.487695	38.4454	0.502124	0.0051905	0.0230207	28.0953	0.0562436	0.760612	0.879708
105163809	86.3572	118.769	0.467866	0.0173712	0.0641835	112.699	0.385306	0.0467626	0.130815	133.591	0.634579	0.00190983	0.0118368
105166082	12.8965	5.41453	-1.24638	4.81855e-06	7.084e-05	5.20753	-1.30481	4.92208e-07	6.8292e-06	6.12294	-1.06804	0.000211537	0.0018522
105166081	0.856942	0.40675	-1.05811	0.077674	0.197023	0.297639	-1.53176	0.0100042	0.038977	0.290406	-1.55599	0.00330377	0.0184829
105179396	2.7421	3.34422	0.291277	0.602772	0.766049	1.1678	-1.22856	0.00930487	0.0367712	2.28595	-0.255628	0.559379	0.747509
105178065	5.16568	5.26711	0.0350975	0.903682	0.953169	4.4405	-0.218392	0.343138	0.536535	3.62649	-0.505089	0.02685	0.097691
105163800	5.98713	9.1681	0.622874	0.00152021	0.00930287	7.35412	0.295984	0.170042	0.336357	7.05064	0.24032	0.269588	0.484721
105179393	12.1565	10.9127	-0.146301	0.535508	0.716248	17.0617	0.488802	0.00450705	0.0204614	12.9772	0.100022	0.677979	0.829608
105163806	47.9696	55.142	0.209856	0.341464	0.544794	71.3036	0.571615	0.0211667	0.0704939	61.3241	0.359241	0.140953	0.319148
105179398	11.4309	15.3646	0.434483	0.0657721	0.174394	16.8737	0.562508	0.00597541	0.0257901	16.609	0.544039	0.0216051	0.0825823
105178066	2.26175	2.35884	0.0696349	0.784389	0.887136	3.27037	0.532087	0.0161652	0.0568789	3.05014	0.437721	0.149398	0.331395
105178067	5.43207	12.3195	1.19115	0.00213748	0.0122631	20.9162	1.94743	1.58441e-09	3.41589e-08	19.5187	1.85159	1.48599e-10	6.12026e-09
105163805	3.37434	1.81063	-0.885923	0.036827	0.113343	3.30423	-0.0316491	0.916029	0.95566	3.03218	-0.148762	0.742669	0.869535
105179397	20.5337	27.8858	0.450389	0.0435549	0.12859	31.8923	0.634686	0.000510128	0.00328628	25.927	0.342659	0.0709582	0.198315
105179392	5.25264	3.19065	-0.707134	0.0645787	0.171941	3.47215	-0.598782	0.0725676	0.182309	2.60471	-1.00464	0.00259422	0.015153
105179391	5.7192	0.459455	-3.61537	1.96365e-06	3.1788e-05	0.598461	-3.24394	3.59154e-18	2.29604e-16	0.59989	-3.2592	1.27268e-09	4.31707e-08
105179390	0.721301	0.195879	-1.85811	0.200737	0.38322	0.0836527	-3.1	0.0133409	0.0491919	0.0186402	-5.21692	0.00282304	0.0162827
105180374	51.9744	60.9932	0.238705	0.186832	0.365485	57.565	0.148128	0.552508	0.720884	65.4642	0.338159	0.0197306	0.0771988
105166085	6.74052	7.38861	0.139134	0.678097	0.818018	3.14469	-1.1014	0.000470755	0.00306972	4.41572	-0.604639	0.0424918	0.136679
105166089	3.29659	0.890418	-1.88796	0.000170722	0.00152953	0.145651	-4.50242	2.58974e-10	6.2834e-09	0.399027	-3.03669	6.8161e-07	1.2025e-05
105166088	0.740708	1.28042	0.801663	0.0337174	0.106095	0.918549	0.314081	0.556756	0.723839	0.815386	0.14697	0.724953	0.859413
105166087	9.59779	3.27302	-1.544	3.69628e-06	5.58732e-05	2.79164	-1.78112	5.55471e-17	3.0308e-15	3.48523	-1.45608	2.76908e-13	1.76727e-11
105180371	0.840158	0.303123	-1.47049	0.0255061	0.0861742	3.26651	1.95446	0.00370252	0.017412	0.817449	-0.0344235	0.965601	0.9839
105179469	3.38927	7.97262	1.24137	2.12365e-05	0.000259018	4.07711	0.267654	0.15569	0.316698	4.0552	0.265982	0.314975	0.534182
105179468	14.6437	7.80276	-0.901461	0.00957851	0.0405591	4.47579	-1.71003	4.71344e-16	2.41456e-14	6.09463	-1.25847	3.54871e-05	0.000395004
105179467	13.4226	5.41771	-1.29928	2.89411e-05	0.000339344	9.29522	-0.531287	0.0215971	0.0716467	7.76796	-0.783377	0.000231137	0.00200203
105179462	5.68717	7.98785	0.49598	0.0542715	0.151243	7.58652	0.41654	0.0982457	0.227411	9.44571	0.736514	0.00115697	0.00782511
105179461	10.187	18.8035	0.891226	0.00122113	0.0077955	14.0274	0.461315	0.0402631	0.116709	15.4143	0.603429	0.0124259	0.0537835
105178131	16.1061	12.1061	-0.403374	0.0494059	0.141413	14.0611	-0.195585	0.271404	0.461237	10.7141	-0.582126	0.00207366	0.0126434
105179460	31.1935	35.3154	0.187153	0.373727	0.576612	47.335	0.60286	0.00230396	0.0118214	51.663	0.733234	0.000190063	0.00169113
105178134	22.3098	90.0583	2.02065	1.20073e-15	1.27555e-13	43.4813	0.961869	8.62542e-09	1.63995e-07	62.7389	1.49826	7.04355e-06	9.57082e-05
105155491	6.00132	5.18292	-0.204795	0.618244	0.777573	2.4212	-1.30584	0.000750797	0.00457776	2.99867	-0.995819	0.0151925	0.0628525
105179466	0.0247898	0.149887	2.53132	0.248337	1	0.354219	3.76193	0.0359136	0.107071	0.26102	3.32868	0.0913293	1
105179465	7.42223	9.83327	0.413457	0.0662337	0.175315	10.0492	0.438137	0.02735	0.0865156	10.9051	0.560768	0.00582091	0.0292787
105155493	50.2601	9.92513	-2.33388	8.37592e-23	2.35466e-20	6.21697	-3.01209	1.72355e-31	3.31458e-29	13.6894	-1.87092	4.81329e-23	1.03275e-20
105178132	4.96861	5.47679	0.146753	0.562463	0.736687	3.19592	-0.633281	0.0254952	0.0818961	4.15503	-0.251987	0.277655	0.493543
105166157	31.7024	7.33695	-2.1008	5.69459e-07	1.07073e-05	9.88201	-1.68119	1.23462e-08	2.27905e-07	7.745	-2.02679	2.32441e-22	4.67559e-20
105167488	3.90473	9.59434	1.30439	1.26801e-05	0.000165517	8.94728	1.19695	5.14703e-05	0.000451438	10.7698	1.46698	5.44961e-07	9.84557e-06
105167489	7.51759	8.43834	0.17405	0.542309	0.721294	11.9619	0.672502	0.0397365	0.115534	18.023	1.26605	4.50332e-05	0.000488236
105167484	16.2095	36.5636	1.18117	1.18392e-05	0.000155775	31.3662	0.951743	8.72783e-06	9.31311e-05	27.5659	0.771221	0.000249857	0.00214603
105166152	18.6628	10.0313	-0.884942	0.047376	0.137011	13.0744	-0.51323	0.0333177	0.100825	10.7655	-0.787563	0.000195681	0.00173154
105166151	59.3227	80.9728	0.456667	0.0167839	0.0626157	77.9667	0.394558	0.00249433	0.0126295	79.5265	0.428618	0.00171051	0.0108217
105166150	26.0741	17.421	-0.572782	0.0283052	0.0931465	21.8232	-0.256756	0.238487	0.423572	19.5336	-0.410943	0.139015	0.31578
105166156	2.3833	0.725988	-1.69787	0.0143159	0.055576	0.80822	-1.55248	0.0100739	0.0391832	0.820697	-1.5273	0.00121504	0.0081542
105166155	185.84	219.611	0.24972	0.322726	0.524757	316.889	0.771126	4.85865e-05	0.000428547	246.037	0.41115	0.0497061	0.154119
105167482	11.8318	4.89916	-1.26453	1.77586e-09	6.09184e-08	4.66416	-1.34409	1.07143e-14	4.70748e-13	5.39728	-1.12603	5.37464e-06	7.55639e-05
105167483	3.74344	2.34857	-0.666695	0.210787	0.396269	0.63408	-2.56971	2.39111e-15	1.14025e-13	1.07758	-1.78772	2.45539e-07	4.78112e-06
105179459	9.33088	5.82645	-0.672078	0.00938559	0.0399256	4.42955	-1.076	0.000120433	0.000941864	4.81932	-0.947615	7.5458e-05	0.000760283
105178127	65.6163	89.1714	0.450578	0.0235606	0.0810673	110.285	0.750923	0.00171096	0.00921971	111.648	0.772041	0.000367556	0.00298941
105178128	18.392	17.4116	-0.0713409	0.764091	0.874179	11.759	-0.645026	1.06952e-05	0.000112223	18.3384	0.00271275	0.993447	0.996987
105178126	5.02547	3.208	-0.637901	0.0470507	0.136206	2.82782	-0.825305	0.0151989	0.0542824	3.20396	-0.641893	0.0501941	0.155243
105178120	10.1793	15.1304	0.578958	0.0458995	0.133832	10.191	0.00101928	0.994952	0.997759	10.8345	0.0955194	0.668292	0.8239
105178124	88.3379	53.7355	-0.708327	0.00046174	0.00348985	63.8438	-0.468305	0.00107368	0.00621992	63.3496	-0.473839	0.000277409	0.00234546
105178122	19.5714	18.4468	-0.0777756	0.716507	0.844682	14.68	-0.413715	0.100204	0.230692	14.7096	-0.40704	0.0244578	0.0908088
105166148	179.772	217.42	0.281321	0.437932	0.635919	107.779	-0.738338	0.000753766	0.00459108	159.768	-0.163885	0.614064	0.788284
105166146	10.3998	16.6666	0.687911	0.0365266	0.112659	11.4021	0.134768	0.568925	0.733211	17.2084	0.731508	5.90033e-05	0.000615981
105167477	11.6354	2.51033	-2.19888	1.23971e-10	5.53835e-09	3.50242	-1.72614	3.24307e-05	0.000299563	12.2851	0.0847975	0.677965	0.829608
105166141	12.8363	9.50315	-0.425469	0.0352828	0.109703	10.078	-0.349525	0.0773014	0.191091	9.16967	-0.479818	0.0178993	0.0714355
105167473	22.1789	26.4419	0.262762	0.298076	0.498662	30.0392	0.436616	0.0198129	0.0670394	25.2843	0.194953	0.331635	0.55046
105167474	11.3773	44.5978	1.97796	4.02327e-07	7.90659e-06	18.0634	0.668619	0.00345615	0.016468	27.9306	1.30189	5.93132e-07	1.06053e-05
105166140	1.95952	0.800479	-1.27564	0.0121061	0.0487968	1.12699	-0.798252	0.0793405	0.194696	1.6906	-0.207158	0.620379	0.792185
105167476	31.5054	54.1153	0.788043	0.00252719	0.0140142	41.234	0.388316	0.0701793	0.17789	35.9479	0.196696	0.310606	0.529681
105166145	2.77119	3.76906	0.448233	0.185013	0.363188	3.88488	0.489614	0.237293	0.422056	5.23984	0.92041	0.013326	0.056731
105166144	16.3296	2.85389	-2.51358	4.71102e-05	0.000512498	0.423387	-5.24614	3.19632e-27	4.31155e-25	1.56319	-3.37462	0.0400295	0.131028
105167470	10.4897	15.167	0.539363	0.0229268	0.079435	10.9977	0.0688021	0.648559	0.790796	13.1071	0.326401	0.0341891	0.117112
105166143	10.47	11.5271	0.147858	0.434921	0.632759	13.3555	0.352043	0.018063	0.0622219	11.3624	0.124176	0.515114	0.712706
105167472	1.6585	4.7066	1.51121	2.60128e-05	0.00030862	3.16567	0.933308	0.00537394	0.0236827	3.83968	1.21549	0.00132641	0.00876066
105178158	2.49508	6.18775	1.31932	8.9881e-05	0.000891539	8.2439	1.72786	1.5079e-08	2.74676e-07	9.88037	1.99147	3.05425e-08	7.45437e-07
105178159	46.0619	57.4799	0.328224	0.28644	0.486344	67.9615	0.562531	0.0331151	0.100459	67.8789	0.565589	0.0380053	0.126268
105179484	2.14517	4.56243	1.10134	0.150738	0.315062	13.8947	2.70069	1.30248e-20	1.04653e-18	9.03134	2.07847	0.000136283	0.00126664
105178152	23.9802	20.549	-0.215197	0.346006	0.549492	17.5194	-0.45336	0.0213117	0.0709139	16.8347	-0.505644	0.0339238	0.116416
105178153	5.49668	2.42804	-1.17411	0.00169645	0.0101576	3.8739	-0.498404	0.261336	0.44985	5.30031	-0.0475255	0.873994	0.94094
105179482	11.6628	4.65426	-1.31547	5.28035e-07	9.99364e-06	6.63112	-0.813244	0.00436377	0.0199375	6.95284	-0.74106	0.00186162	0.0115892
105178150	6.87845	10.2925	0.58747	0.0282539	0.0930174	8.69222	0.338462	0.175309	0.34335	8.87875	0.373868	0.165405	0.353923
105178151	8.99709	5.51762	-0.6942	0.093809	0.226723	8.65651	-0.0562152	0.806833	0.891575	6.12422	-0.549217	0.028622	0.102631
105179488	1.36201	0.405003	-1.73248	0.0163303	0.0613904	0.339332	-2.00509	9.96156e-05	0.000800404	0.357217	-1.92879	0.00035956	0.00293391
105178156	4.81907	5.6096	0.224783	0.628299	0.784221	1.62256	-1.57087	1.53894e-07	2.35683e-06	3.06552	-0.643216	0.353051	0.572016
105178157	35.2811	22.345	-0.64946	0.0250953	0.0850481	30.4763	-0.210593	0.285779	0.476475	29.1044	-0.272174	0.101953	0.256924
105178154	39.5088	13.2637	-1.56395	0.00782047	0.0347155	20.6271	-0.936767	0.000465206	0.00304369	17.5583	-1.16398	2.3385e-08	5.86031e-07
105179486	12.6091	11.8462	-0.0816437	0.687784	0.825169	7.02215	-0.844771	6.28534e-05	0.000537807	8.33425	-0.592949	0.0257507	0.0945311
105179485	17.8009	28.4137	0.68227	0.00128644	0.00812021	25.1386	0.498524	0.000861276	0.00514572	25.3807	0.516666	0.00632596	0.03126
105179480	1.94544	0.727579	-1.39999	0.0194585	0.0700653	1.12565	-0.783063	0.0833455	0.202299	0.769786	-1.32884	0.00849943	0.0396611
110012080	6.79906	12.583	0.895119	0.0568172	0.156424	2.78533	-1.28945	0.000322634	0.00221918	8.03796	0.24936	0.813696	0.911483
105166174	13.095	2.63689	-2.3029	6.29157e-19	1.05864e-16	2.2357	-2.54817	3.61865e-18	2.30701e-16	3.12447	-2.06263	3.05388e-20	5.173e-18
105166175	17.3734	32.8882	0.928011	0.00413201	0.0208838	19.7726	0.186917	0.400644	0.592092	25.5902	0.565361	0.0890354	0.233922
105178149	4.40245	5.20096	0.249359	0.236641	0.429125	6.25858	0.506296	0.031446	0.0965258	4.88925	0.157176	0.446761	0.658236
105178147	16.9677	22.7379	0.429797	0.0285969	0.0938786	20.6828	0.285245	0.0879385	0.209975	20.18	0.255809	0.164288	0.352572
105179479	18.1749	10.7401	-0.752124	0.153877	0.319623	4.69475	-1.95256	1.53637e-11	4.52274e-10	5.80185	-1.64124	1.49795e-09	4.99221e-08
105179478	32.4577	20.1114	-0.681372	0.045886	0.133826	27.6069	-0.233585	0.235109	0.419191	28.9224	-0.161391	0.573918	0.758192
105178142	8.49598	7.85629	-0.105895	0.693034	0.82886	5.60101	-0.598775	0.0413191	0.118992	8.58925	0.0205213	0.919011	0.964061
105179471	104.521	238.624	1.19878	0.00506847	0.0245806	134.916	0.37057	0.302728	0.49468	164.906	0.666395	0.18709	0.385385
105179470	2.12384	1.61553	-0.392341	0.45391	0.650824	0.97785	-1.11618	0.0157118	0.0556422	1.54564	-0.453708	0.276951	0.492885
105178140	20.3426	22.8119	0.173756	0.399824	0.601043	26.3626	0.375046	0.0291002	0.0908879	24.0295	0.246468	0.219812	0.426761
105179477	13.2953	34.2681	1.37343	1.63216e-06	2.7068e-05	21.9032	0.72126	0.00218661	0.011315	29.1834	1.14039	9.55612e-05	0.000929576
105178146	18.7398	20.5319	0.140542	0.470769	0.665696	24.3167	0.374975	0.0220982	0.0730032	24.1068	0.368425	0.0393693	0.129485
105179475	19.5039	29.428	0.601063	0.031147	0.10021	21.5041	0.142109	0.476303	0.65976	25.0178	0.364806	0.0180958	0.0720656
105178143	29.751	31.7526	0.102762	0.602197	0.7656	36.7687	0.305578	0.023413	0.076517	32.614	0.138187	0.361646	0.580286
105179474	25.7916	34.0782	0.409886	0.094065	0.227223	32.352	0.328675	0.119629	0.26241	35.8016	0.478952	0.0227474	0.0859139
105166169	99.6629	95.7533	-0.0488781	0.836839	0.917169	139.657	0.487614	0.00511979	0.0227803	114.353	0.204588	0.300007	0.517717
105167499	0.145492	0.565877	1.96406	0.0236065	0.0811476	0.247004	0.770776	0.411564	0.602527	0.201686	0.477748	0.674286	0.827442
105166163	6.94929	9.40942	0.444431	0.0391012	0.118694	8.08404	0.21801	0.242409	0.428171	7.30567	0.0781203	0.74001	0.868122
105167495	18.5981	22.628	0.291773	0.102385	0.241402	26.4267	0.507785	0.000530224	0.00339523	25.9092	0.483776	0.0126559	0.0545694
105166162	11.8866	17.3935	0.556977	0.0189428	0.0684758	14.0917	0.245168	0.201475	0.378372	13.2752	0.164347	0.404393	0.621245
105166161	11.0811	4.36489	-1.33388	0.000817155	0.00562705	4.68762	-1.24105	6.79272e-06	7.44028e-05	3.7834	-1.54338	7.42528e-12	3.70918e-10
105167497	6.3073	12.2461	0.967499	0.0517334	0.146084	20.0803	1.67326	8.63462e-06	9.2252e-05	18.3404	1.54511	5.0461e-05	0.000539552
105166167	72.0097	81.6809	0.189753	0.257428	0.453965	97.051	0.431073	0.00380739	0.0178159	105.14	0.551061	0.00250101	0.0147011
110012098	0.0242891	0.921659	5.24464	1.64951e-05	0.000207332	0.305159	3.64102	0.0108809	0.0417613	0.265513	3.44949	0.036785	0.123362
105166165	16.2524	30.8773	0.933573	0.00455129	0.0225578	21.4019	0.398593	0.108013	0.243673	22.5459	0.478405	0.0133752	0.0568869
105155459	26.8827	4.67989	-2.51238	5.97981e-23	1.72308e-20	3.8864	-2.78889	9.1956e-47	4.69016e-44	3.88812	-2.78524	7.69912e-41	1.08408e-37
105155454	2.54951	3.18933	0.327706	0.321209	0.523065	3.16949	0.312044	0.33602	0.529712	6.94345	1.44928	0.0019006	0.011786
105156788	3.88414	2.44093	-0.661283	0.0177456	0.0652114	3.1368	-0.307908	0.287829	0.478804	3.45478	-0.164182	0.556053	0.745078
105155456	11.8768	3.7906	-1.63756	1.13895e-11	6.03565e-10	5.53456	-1.09976	4.27758e-07	6.03491e-06	7.34172	-0.690721	0.0301766	0.106693
105155451	3.03808	0.485617	-2.62628	1.59458e-08	4.42052e-07	0.617002	-2.29594	6.71094e-06	7.35414e-05	0.908947	-1.73863	9.8568e-06	0.000129028
105156782	5.81506	4.27323	-0.437018	0.353264	0.557045	1.71479	-1.76328	2.30265e-09	4.83228e-08	2.60322	-1.15135	0.00239719	0.0142196
105156784	2.39019	6.9944	1.55846	2.22407e-05	0.000270266	11.4743	2.26278	2.06106e-14	8.68162e-13	6.51391	1.45126	1.2964e-06	2.14439e-05
105179421	21.9851	29.8243	0.44812	0.00127279	0.00805427	27.0052	0.296365	0.0549688	0.148324	21.6047	-0.0197813	0.898897	0.954569
105179420	1.06564	0.673635	-0.660225	0.225082	0.414744	0.23195	-2.18128	0.00642114	0.0273715	0.470849	-1.17124	0.059569	0.17504
105166116	11.5921	5.94817	-0.952017	0.0211137	0.0745346	7.44581	-0.636933	0.0110053	0.0421288	8.1034	-0.512177	0.12455	0.293667
105166115	10.8758	20.063	0.891386	0.000306389	0.00248431	16.3687	0.589494	0.0299907	0.0931112	14.8193	0.452198	0.0724946	0.20141
105167449	24.7538	28.1502	0.193682	0.353701	0.557353	38.3575	0.631972	0.0314601	0.0965489	30.2591	0.29424	0.201642	0.4034
105166114	0.943495	0.888933	-0.0719216	0.894692	0.948163	1.53455	0.698066	0.0789247	0.193939	1.70569	0.859037	0.0219388	0.0834757
105167445	315.685	912.412	1.54036	3.49688e-05	0.000399257	1447.08	2.1987	1.65024e-13	6.18497e-12	1408.74	2.16382	3.50975e-12	1.83887e-10
105168776	1.45141	8.24187	2.51761	0.00136232	0.00851061	18.8602	3.7045	2.34947e-16	1.23595e-14	12.3083	3.09023	6.11303e-08	1.37721e-06
105166119	5.13366	4.15482	-0.299538	0.592778	0.759362	1.77443	-1.53416	1.2361e-05	0.000127478	2.88948	-0.822132	0.105136	0.262333
105166118	2.22217	0.632454	-1.8104	0.000419673	0.00323447	0.602272	-1.87435	1.59396e-05	0.000159478	0.677483	-1.70307	0.000304	0.00253191
105168777	1.51765	0.431779	-1.79698	0.00524354	0.0252663	0.617457	-1.30471	0.0313471	0.0962905	0.717614	-1.08114	0.0589972	0.174064
105168778	53.189	52.9609	0.0029379	0.990945	0.996	70.8775	0.41539	0.0100615	0.0391417	62.1897	0.230996	0.208409	0.411647
105168771	79.5809	96.1951	0.281428	0.100579	0.238313	94.9433	0.255127	0.0494692	0.136648	92.6093	0.224609	0.0929805	0.241061
105167440	2.05836	1.03616	-0.974797	0.0775085	0.196776	1.30619	-0.661932	0.285136	0.475775	0.783699	-1.38196	0.0329556	0.113979
105168772	16.6573	28.1675	0.765772	0.00307268	0.0164724	27.8053	0.738733	0.000694995	0.00427866	22.2822	0.425866	0.0119652	0.0521904
105167442	5.05272	2.88947	-0.792504	0.316106	0.517607	3.80521	-0.407032	0.352468	0.546009	2.81288	-0.83958	0.0327689	0.113594
105167443	5.62599	8.96424	0.680484	0.0203856	0.072632	8.13339	0.531821	0.0316311	0.096891	7.55085	0.430598	0.0823258	0.220819
105166112	0.162884	0.0112152	-3.74545	0.0252938	0.0856076	0.134779	-0.251418	0.812147	0.894246	0.0212281	-2.91535	0.0779952	0.212529
105166111	15.2273	11.2284	-0.43137	0.0398056	0.120172	8.72076	-0.805051	3.45623e-06	4.04237e-05	10.1755	-0.576559	0.00869571	0.0404013
105166110	56.4336	49.763	-0.173103	0.218935	0.406909	52.3257	-0.109061	0.478251	0.661756	46.3786	-0.27734	0.0300065	0.106192
105168770	87.5106	2.74446	-4.98339	1.50677e-18	2.37019e-16	2.75973	-4.98733	9.11389e-10	2.04036e-08	4.13154	-4.40194	1.09518e-29	4.83791e-27
105179415	12.154	20.8871	0.788517	0.00247242	0.01377	19.0629	0.650091	0.00372197	0.0174895	22.1047	0.867773	0.00144373	0.00940321
105179413	23.9369	16.2706	-0.547982	0.00989679	0.0415943	22.2389	-0.106339	0.509335	0.685168	18.9104	-0.335445	0.134537	0.308779
105179419	12.739	38.9431	1.61939	1.13498e-07	2.55754e-06	30.0284	1.23555	2.24533e-05	0.000215902	21.7336	0.777026	0.00779215	0.0369776
105179417	5.2994	2.25827	-1.2194	0.000276586	0.00229347	1.53735	-1.77868	6.93402e-08	1.13528e-06	1.5245	-1.79096	1.59311e-08	4.16855e-07
105156798	19.509	13.1334	-0.562831	0.170899	0.343847	7.37491	-1.40094	1.65385e-11	4.85639e-10	11.0424	-0.814074	0.0057843	0.0291336
105156792	0.120426	0.0506122	-1.25381	0.289844	0.490061	0	-5.30598	0.00246903	0.0125359	0.0115404	-3.35447	0.0277234	0.100383
105156794	13.6931	14.091	0.0489963	0.816904	0.906199	12.5626	-0.124914	0.531104	0.70341	10.0474	-0.440975	0.0130474	0.0558194
105179410	15.8027	19.7515	0.329471	0.0401742	0.121057	23.4071	0.567422	0.00182418	0.0097384	23.7927	0.594564	0.0127348	0.0548048
105156791	7.42017	5.12263	-0.525097	0.0497601	0.142087	7.03444	-0.0773713	0.613385	0.765777	6.00084	-0.301712	0.224171	0.432307
105166105	41.4013	57.8513	0.490272	0.0429901	0.127537	40.2101	-0.0420946	0.781837	0.877383	44.3447	0.105198	0.59091	0.770986
105168768	2.90924	2.40833	-0.257436	0.618431	0.777664	2.54293	-0.187535	0.647512	0.789765	6.63249	1.19818	0.000391449	0.00315188
105167438	0.129652	0.466545	1.87283	0.101257	0.239304	0.944575	2.88138	0.000495603	0.00320326	0.955137	2.89866	0.00501031	0.0259547
105167439	25.6624	14.4345	-0.820348	0.044703	0.131167	21.3157	-0.267111	0.330823	0.524231	21.2875	-0.264255	0.309998	0.528887
105166103	158.037	183.154	0.221575	0.368774	0.571976	217.902	0.464177	0.00859281	0.0345114	191.625	0.283901	0.126146	0.296221
105168764	19.9167	10.2336	-0.953498	1.13548e-05	0.000150691	9.0151	-1.14165	1.55177e-05	0.000155788	8.01736	-1.30703	7.58663e-08	1.67897e-06
105167434	21.5896	47.9592	1.15979	1.34858e-13	1.00606e-11	53.2343	1.30224	7.80138e-14	3.08141e-12	40.4394	0.91015	1.4492e-05	0.000181186
105166108	2.00107	3.67501	0.885461	0.00624397	0.0289738	2.96659	0.567753	0.0130153	0.0482868	2.8127	0.499451	0.236338	0.447426
105168765	30.8152	44.0773	0.525146	0.0297564	0.0967617	64.1422	1.05717	4.73361e-05	0.000418679	38.4198	0.323555	0.0814251	0.219062
105166106	6.18998	12.7616	1.05149	0.000319452	0.00256621	12.4199	1.00399	0.00133208	0.00749462	6.5109	0.0810177	0.76373	0.881318
105167436	16.0908	20.4729	0.355546	0.0277698	0.0918481	22.471	0.481238	0.00402395	0.018636	19.0176	0.245942	0.147563	0.328579
105167431	24.858	7.26838	-1.76385	1.14403e-06	1.97693e-05	9.19685	-1.43564	9.80601e-17	5.30112e-15	8.41998	-1.55745	1.4241e-15	1.28334e-13
105168762	8.17822	3.31825	-1.29369	0.00623421	0.0289391	1.01701	-3.01417	8.76872e-09	1.66181e-07	1.71786	-2.24178	0.000731069	0.00534228
105179409	5.35301	3.28689	-0.69784	0.0288293	0.0943727	3.9895	-0.424693	0.0464903	0.130325	3.09183	-0.785419	0.00167625	0.0106528
105167432	14.7525	16.3435	0.156284	0.339963	0.543243	17.8978	0.27882	0.0486708	0.134883	16.8951	0.200755	0.181333	0.377008
105166101	486.478	322.915	-0.583045	0.000996742	0.0066388	337.541	-0.526033	0.00900552	0.0357993	343.46	-0.497006	0.0107711	0.0480423
105178114	6.90051	2.96661	-1.20862	8.43451e-06	0.000115322	2.63525	-1.38829	1.25932e-10	3.21855e-09	2.95801	-1.21622	1.47974e-06	2.41223e-05
105155477	56.4909	155.956	1.47298	4.21886e-05	0.000468916	94.9709	0.752193	0.00785972	0.0321207	133.722	1.25029	0.000122972	0.0011587
105178118	19.096	46.9468	1.30535	3.81231e-07	7.54347e-06	32.8725	0.78368	6.61066e-06	7.25441e-05	31.8023	0.741937	0.00104165	0.00718431
105155478	3.84416	0.749289	-2.35681	2.19683e-10	9.36071e-09	0.404989	-3.24415	1.79958e-19	1.32773e-17	0.673522	-2.51006	4.53683e-14	3.2243e-12
105178119	9.21578	8.62141	-0.0903932	0.825341	0.910977	6.05267	-0.603536	0.143758	0.299596	4.94417	-0.896187	0.00457663	0.0241073
105155473	179.897	213.717	0.257063	0.237487	0.430254	255.31	0.506565	0.015151	0.054155	283.699	0.661981	0.0123154	0.053407
105155474	0.957628	3.38314	1.82717	0.000212913	0.00184722	0.518773	-0.891057	0.102101	0.234026	1.23072	0.371582	NA	1
105178112	43.0286	54.2001	0.341657	0.167107	0.338592	62.5683	0.539861	0.00269451	0.0134165	53.7865	0.327949	0.0334524	0.115254
105178113	26.5876	41.2387	0.640782	0.0202587	0.0722914	36.8224	0.471519	0.126962	0.273735	44.8455	0.760034	0.000290266	0.00244007
105179443	171.675	279.47	0.711159	0.0262102	0.0880496	196.745	0.198633	0.464312	0.649245	215.907	0.337457	0.238332	0.449824
105178110	4.1631	2.49764	-0.729659	0.0007995	0.00552626	2.23559	-0.896371	5.36674e-05	0.000468431	2.20475	-0.910724	0.000922115	0.00648183
105155471	11.9601	19.0024	0.675889	0.0208506	0.0739119	10.8516	-0.140378	0.435337	0.624663	12.3564	0.0543816	0.873216	0.940551
105178111	56.0568	60.8146	0.126364	0.660905	0.806461	70.262	0.32567	0.0307938	0.0950137	58.2737	0.0617692	0.743104	0.869818
105166137	7.1447	5.37194	-0.404043	0.160993	0.330003	4.03693	-0.824238	0.000394923	0.00264357	4.26264	-0.739956	0.000937389	0.00656872
105166135	7.60036	7.31208	-0.0489213	0.891447	0.946275	3.8969	-0.964838	0.00269394	0.0134165	5.41108	-0.482738	0.217375	0.423706
105168797	2.89821	1.89695	-0.604758	0.0416679	0.124405	2.01309	-0.526913	0.0582238	0.155162	1.79472	-0.68449	0.0233983	0.0877983
105167466	19.3091	14.557	-0.399992	0.0552099	0.15306	13.3952	-0.529023	0.00821197	0.0332935	14.8223	-0.37552	0.0713624	0.199272
105167467	5.93352	7.51149	0.347012	0.353079	0.556791	3.28441	-0.854191	0.00818119	0.0332136	5.46271	-0.111251	0.799287	0.904266
105168799	55.0165	53.0873	-0.0424722	0.893539	0.947507	72.2741	0.39359	0.0189924	0.0647016	51.4248	-0.0912898	0.596794	0.775268
105168793	9.54872	11.3182	0.253989	0.177331	0.352795	13.3148	0.480532	0.00194571	0.010247	13.4301	0.49733	0.00264764	0.0154012
105168794	0.11162	0.58729	2.39712	0.0125554	0.0501347	0.605498	2.43375	0.00936148	0.0369576	0.396	1.82679	0.106018	0.264011
105168795	19.9582	13.453	-0.5599	0.0207006	0.0735051	16.7897	-0.248409	0.162337	0.325952	16.1359	-0.301761	0.18879	0.387504
105168796	1.44625	1.93353	0.427161	0.113082	0.258429	2.55455	0.818894	0.00176219	0.00945881	1.66539	0.208	0.458696	0.668433
105166134	3.68086	3.79064	0.048332	0.942543	0.972575	1.51027	-1.28778	0.0414485	0.119283	2.29777	-0.667508	0.422899	0.638133
105168790	15.2534	10.6071	-0.515607	0.00583968	0.0274839	10.3358	-0.562373	0.00156274	0.00853272	9.69612	-0.647587	0.000462668	0.00362302
105166133	12.219	12.921	0.0898298	0.754375	0.868301	21.8531	0.838071	8.40743e-08	1.35477e-06	24.6091	1.01423	0.00934334	0.0427899
105166131	9.48572	3.50837	-1.43048	0.000392717	0.00306547	2.43907	-1.9556	1.97245e-05	0.000192583	3.27126	-1.52689	0.00210527	0.0127912
105167461	27.8781	42.971	0.631774	0.0262841	0.0882081	29.6979	0.0920057	0.624304	0.7734	33.0327	0.250356	0.0947004	0.24422
105178105	3.57926	5.63671	0.662951	0.000823105	0.00566057	5.19885	0.536807	0.0868136	0.208221	3.90148	0.129774	0.503515	0.703805
105178106	8.42295	1.47401	-2.50353	3.61654e-10	1.45241e-08	2.00523	-2.06572	1.01523e-06	1.32698e-05	3.3334	-1.3307	7.41196e-05	0.000748137
105179435	13.5552	4.56548	-1.55882	4.41009e-05	0.000485953	6.11372	-1.1507	1.688e-06	2.11786e-05	7.17043	-0.914154	0.00178055	0.0111769
105178104	3.60319	7.18066	1.00299	0.000390122	0.00304954	10.5211	1.54833	2.95803e-07	4.3053e-06	21.1405	2.55639	1.7276e-09	5.65712e-08
105178109	8.42037	4.16628	-1.0065	0.000607949	0.00438911	4.49567	-0.906155	0.000167696	0.00125944	4.94388	-0.761588	0.00451859	0.0238406
105155487	0.571661	0.603249	0.0814055	0.929497	0.96604	0.0732444	-2.91908	0.0101033	0.0392911	0.0747654	-2.92715	0.000802102	0.00576966
105155489	3.50849	0.727922	-2.26663	1.84215e-06	3.01725e-05	0.869038	-2.02079	2.13457e-06	2.60704e-05	0.901197	-1.95712	1.17793e-06	1.96429e-05
105178108	18.4332	32.761	0.83726	0.00607266	0.0283834	27.0428	0.553745	0.0419848	0.120436	30.648	0.738993	0.0051189	0.0264201
105155484	35.229	68.5641	0.968427	2.02209e-05	0.000248207	50.7117	0.525823	0.00265584	0.0132821	53.469	0.608169	0.00289524	0.0166183
105155483	52.1312	39.5814	-0.388941	0.0460528	0.134126	62.1812	0.255578	0.206952	0.385327	55.6045	0.098128	0.647113	0.809166
105155480	33.57	62.8028	0.913128	0.00919235	0.0392956	81.1309	1.27266	0.000160918	0.00121554	60.4042	0.852797	0.000488036	0.00379588
105178101	23.0096	32.3449	0.500146	0.0375432	0.115038	38.017	0.724158	0.000610937	0.00381624	33.6445	0.554122	0.0009848	0.00684348
105178102	8.61831	70.1254	3.03226	9.32037e-14	7.37801e-12	42.8778	2.31777	3.51746e-11	9.77805e-10	47.6867	2.4752	8.07488e-12	3.97203e-10
105179432	0.156654	0.584315	1.89414	0.0287721	0.0942377	1.00103	2.67714	0.00561401	0.0245235	0.488241	1.63595	0.0706677	0.197823
105155482	25.3509	11.8112	-1.09236	0.0011236	0.00730229	13.9353	-0.862893	1.97551e-05	0.000192661	15.5489	-0.700146	0.00121967	0.00818041
105178100	0.292609	1.26269	2.1139	0.00120265	0.0077006	0.741432	1.33795	0.00572679	0.0249188	0.526639	0.856092	0.207537	0.410431
105167459	6.85422	10.2224	0.584385	0.00773634	0.0344083	11.6613	0.766532	4.0226e-05	0.000361741	10.5616	0.628305	0.0211442	0.0811926
105166127	85.0035	40.1547	-1.0741	0.0544274	0.151497	11.4693	-2.89063	1.08091e-28	1.69069e-26	36.4769	-1.21258	0.0255534	0.0939811
105166126	45.9602	26.9954	-0.759834	0.00180925	0.0107078	20.7758	-1.14451	2.34154e-14	9.77529e-13	27.267	-0.747015	0.00378002	0.020595
105167456	6.11899	12.0682	0.987437	0.000117131	0.00111898	8.87137	0.535729	0.00554218	0.024273	9.46584	0.635381	0.000429855	0.00341474
105168787	2.93599	2.3741	-0.297292	0.347762	0.551311	1.72606	-0.76416	0.00432986	0.0198141	2.91507	-0.00671213	0.979148	0.990942
105167457	13.488	30.2892	1.17569	6.08794e-13	3.92009e-11	26.0977	0.953118	5.2707e-05	0.000460906	29.763	1.14812	4.50307e-07	8.26811e-06
105168788	6.78504	49.6108	2.87769	3.64706e-09	1.1501e-07	13.7891	1.02739	0.0289553	0.0905196	25.0531	1.89227	8.21569e-06	0.000109521
105166129	7.05358	6.72472	-0.0620926	0.89056	0.945833	2.54463	-1.4717	4.02158e-07	5.70461e-06	3.8329	-0.873163	0.0375904	0.125314
105166128	128.481	28.3457	-2.17267	8.93079e-08	2.05052e-06	16.7724	-2.93517	4.17617e-62	5.44341e-59	33.154	-1.94764	1.02488e-24	2.81578e-22
105167458	23.5102	63.4545	1.4394	0.000353922	0.00280751	25.5562	0.121302	0.550762	0.719527	36.2347	0.630646	0.0152707	0.063114
105168789	5.2609	7.56736	0.532622	0.00657597	0.0301713	9.41504	0.840877	0.00228493	0.0117307	10.1706	0.955881	0.000396485	0.00318787
105168782	14.6682	18.4741	0.342007	0.299561	0.500215	22.4889	0.616779	0.000111008	0.00087663	24.9039	0.768053	0.0008478	0.00604469
105168783	2.27443	2.57967	0.194414	0.809727	0.902326	7.4936	1.72529	8.03443e-05	0.000665151	7.33481	1.69436	0.00700373	0.0339035
105168785	3.79697	0.260567	-3.83608	3.37171e-08	8.57889e-07	0.305288	-3.59972	9.4006e-09	1.76728e-07	1.48469	-1.34344	0.0122431	0.0532068
105166123	147.711	145.135	-0.0160711	0.966327	0.983738	348.203	1.23787	1.54576e-10	3.90383e-09	242.284	0.718898	0.0260278	0.095335
105168780	2.32651	4.73783	1.03491	0.00071818	0.00505357	2.60424	0.160243	0.67528	0.809345	2.94205	0.347707	0.468875	0.676354
105167450	20.9774	103.159	2.30648	3.85887e-15	3.90152e-13	58.3669	1.47566	4.92944e-07	6.83537e-06	55.2605	1.40505	0.00114875	0.00777652
105168781	9.0449	20.9726	1.2226	0.000512195	0.00381256	31.2443	1.7904	1.71484e-07	2.59739e-06	26.973	1.5829	2.94178e-06	4.42852e-05
105156748	3.11511	5.14932	0.732846	0.0128159	0.0509452	4.41277	0.500332	0.0660705	0.17014	3.70709	0.257709	0.377277	0.59521
105155417	3.47107	5.25978	0.609106	0.0893041	0.218516	5.56674	0.680482	0.0141972	0.0515308	6.22119	0.846558	0.0521323	0.159037
105156747	1.11526	0.791092	-0.490084	0.477736	0.671955	0.195776	-2.51552	5.28603e-05	0.000462075	0.257894	-2.10286	0.00135866	0.00895009
105156744	22.705	39.9535	0.823212	0.0382986	0.116935	36.0749	0.669782	0.130663	0.279276	48.2748	1.09315	0.0203914	0.0790973
105168735	46.4001	24.1567	-0.933291	0.00160523	0.00971736	23.6238	-0.972238	8.65135e-07	1.14612e-05	32.4904	-0.507573	0.015438	0.0636187
105167405	17.6704	16.0426	-0.130943	0.499468	0.688096	15.4504	-0.194092	0.295942	0.487625	12.9362	-0.44487	0.0271868	0.0986776
105167406	50.3679	181.399	1.85717	2.60753e-06	4.10019e-05	140.154	1.48025	2.14617e-05	0.000207728	209.453	2.06311	9.43169e-08	2.04708e-06
105168737	22.9627	31.7351	0.475984	0.112382	0.257237	46.5042	1.01854	5.65423e-06	6.2842e-05	46.3667	1.01783	0.000773529	0.00559449
105167407	13.3637	16.9567	0.352415	0.0810071	0.203396	23.8706	0.836594	9.82747e-05	0.0007918	18.5776	0.480488	0.0220372	0.0837936
105168731	17.6521	6.36479	-1.46498	4.87295e-06	7.15486e-05	5.05459	-1.80489	8.00998e-25	8.78178e-23	3.95437	-2.15171	4.48723e-19	6.27906e-17
105168733	88.7306	77.6805	-0.183214	0.42149	0.621459	120.152	0.438008	0.116988	0.258304	142.691	0.689747	0.0311907	0.109505
105167403	29.0419	55.0824	0.932253	0.00225461	0.012773	64.9149	1.16153	3.8754e-05	0.000350114	55.2972	0.934687	0.0013275	0.00876303
105168730	25.533	29.7887	0.229961	0.566562	0.739589	15.7066	-0.700824	9.39571e-05	0.000762105	20.3574	-0.320237	0.21161	0.415601
105156739	11.8246	7.40726	-0.665156	0.0451165	0.131992	13.2819	0.168498	0.649192	0.791216	11.7826	-0.000895237	0.997513	0.998843
105156738	2.14728	10.7632	2.33514	2.70849e-09	8.88137e-08	4.07619	0.92172	0.12657	0.273266	11.5409	2.436	0.00294324	0.0168252
105155407	17.6027	22.2373	0.344647	0.087727	0.215641	20.1133	0.192855	0.287346	0.478237	23.6158	0.428762	0.0181356	0.0721738
105155409	0.670394	3.87367	2.53875	1.6243e-13	1.1975e-11	2.46251	1.87532	0.000194025	0.00142882	2.00252	1.58595	2.88469e-06	4.35293e-05
105156756	1.85066	0.860679	-1.10013	0.0137121	0.0538011	1.11962	-0.726838	0.0602063	0.158857	1.26024	-0.552579	0.188148	0.38655
105155428	37.9731	64.3086	0.768177	0.0374799	0.114913	58.485	0.624897	0.0728005	0.182718	81.5987	1.10946	0.00113054	0.00768092
105156755	206.594	568.372	1.46908	0.000137207	0.00127382	447.927	1.11743	0.0810692	0.197924	688.847	1.74479	7.86237e-06	0.00010531
105156754	0.591292	0.055284	-3.41238	0.00208791	0.0120236	0	-6.01413	5.41187e-05	0.000472108	0.0174078	-4.94916	0.00077505	0.00560369
105156750	7.03313	1.13931	-2.61322	2.79333e-10	1.16021e-08	2.12451	-1.72135	2.18621e-05	0.000210995	2.02538	-1.79112	1.79129e-07	3.62913e-06
105168717	0.775761	0.245646	-1.64354	0.0102452	0.0426843	0.0718258	-3.47692	8.10063e-05	0.000669451	0.0834107	-3.21412	0.000245239	0.00210998
105168718	46.6639	12.6344	-1.8756	1.50982e-14	1.35689e-12	21.1223	-1.14355	6.62554e-09	1.28364e-07	20.7886	-1.1622	5.23209e-06	7.3902e-05
105168719	136.035	84.8403	-0.672939	5.93409e-07	1.11214e-05	110.677	-0.297175	0.0129266	0.0480515	125.245	-0.1141	0.521709	0.718742
105168724	3.77918	8.39952	1.16062	0.00024913	0.00210441	8.095	1.10238	0.000165773	0.00124819	7.45049	0.986781	0.000355073	0.00290255
105168725	19.0078	1.59344	-3.57452	5.10897e-06	7.45864e-05	0.169192	-6.82822	3.11232e-22	2.86358e-20	1.12549	-4.06714	0.00918447	0.0422107
105168720	15.6125	11.2775	-0.462309	0.0972397	0.233205	8.64711	-0.853005	0.000227916	0.0016408	9.51295	-0.709104	0.00195249	0.0120481
105168721	69.0813	103.457	0.590813	7.06008e-05	0.000722045	112.415	0.70266	3.56905e-07	5.12003e-06	113.083	0.716087	2.78595e-05	0.000320391
105179404	2.40634	0.94985	-1.32497	0.017113	0.0634429	1.44486	-0.729486	0.0990902	0.228644	1.15763	-1.04638	0.00680117	0.0331143
110012001	0.65507	0.993813	0.603855	0.205889	0.389732	0.214637	-1.59526	0.0393202	0.114572	1.0329	0.659492	0.209907	0.413446
105155436	28.1222	192.792	2.78578	2.38846e-48	5.00535e-45	131.313	2.22585	0.00539992	0.0237694	94.0043	1.74915	0.0574899	0.170734
105156769	7.66874	19.7445	1.37296	8.35419e-08	1.92967e-06	19.0407	1.31301	1.48047e-09	3.20431e-08	15.9057	1.05809	3.09549e-05	0.000351023
110012004	1.87256	2.55035	0.450389	0.413986	0.614541	4.06417	1.11653	0.019612	0.0665225	2.92439	0.650653	0.278716	0.494892
105155433	7.40474	12.274	0.736351	0.00521793	0.0251745	11.4403	0.62635	0.022632	0.074452	6.666	-0.147665	0.604726	0.781544
105179408	3.30722	4.79471	0.541845	0.138093	0.296398	6.21995	0.910593	0.0033396	0.0160265	6.32042	0.938173	0.00104732	0.0072134
105179407	5.78811	70.8301	3.61943	5.97639e-10	2.26592e-08	21.5606	1.89536	2.18913e-05	0.000211103	43.6449	2.924	NA	1
110012007	8.64336	57.2963	2.73522	3.48804e-06	5.30035e-05	11.612	0.424471	0.128665	0.276137	23.037	1.42203	0.0165914	0.0672278
105156766	4.53591	7.79946	0.789974	0.00198609	0.0115527	6.9552	0.615962	0.00508718	0.022661	5.46834	0.27416	0.260892	0.475806
105155434	4.98785	12.3996	1.32004	0.000304493	0.00247154	7.40383	0.570542	0.176131	0.344452	10.4597	1.0768	0.0760005	0.208425
105156765	0.797248	0.272554	-1.53618	0.0479375	0.138236	0.290432	-1.4426	0.0402754	0.116716	0.435577	-0.858617	0.274772	0.490556
105155431	0.181327	0.0119551	-3.91791	0.00380862	0.0195625	0.0221439	-3.06003	0.00978519	0.0382697	0.0169182	-3.39885	0.00693834	0.0336376
105155430	1.02225	1.68026	0.722236	0.210201	0.395556	0.245939	-2.03388	0.00363472	0.0171516	0.501695	-1.01607	0.167295	0.356699
105168759	83.192	52.559	-0.653752	0.00146517	0.0090187	59.0822	-0.49371	0.00813692	0.0330692	55.8916	-0.568158	6.5173e-05	0.000670143
105168753	0.356368	1.29514	1.86723	0.0129502	0.0513908	0.158064	-1.15325	0.171836	0.339189	0.570004	0.684898	0.284446	0.501077
105167423	34.3827	7.90423	-2.1102	7.63645e-10	2.83568e-08	7.98804	-2.10298	1.45701e-06	1.85282e-05	30.536	-0.16529	0.410505	0.627145
105167424	27.735	36.5836	0.407846	0.108639	0.251633	42.39	0.61221	0.00148431	0.00819214	36.2351	0.391837	0.0405913	0.132154
105168756	15.18	40.6691	1.42922	1.94341e-05	0.000239698	22.3694	0.55931	0.00513311	0.0228309	26.2849	0.798361	0.00374921	0.0204617
105168751	5.88587	9.4459	0.690727	0.00669592	0.0305773	12.2346	1.05598	1.25751e-05	0.000129403	14.0346	1.25778	0.000277756	0.00234717
105155429	3481.05	2651.19	-0.384352	0.0302571	0.0980256	2741	-0.34424	0.0131243	0.0485863	2842.81	-0.287149	0.147246	0.328218
105156775	0.750293	0.0886874	-3.07308	0.0320959	0.102331	0.438521	-0.772546	0.408938	0.600118	0.689254	-0.119935	0.89818	0.95417
105155443	18.2013	24.3493	0.428185	0.154452	0.320309	10.8825	-0.739391	0.0161073	0.056726	20.2896	0.163302	0.601797	0.779503
105156777	1.18428	0.611196	-0.955471	0.153515	0.319298	0.18918	-2.62969	0.00109869	0.00633041	0.490416	-1.27146	0.0298174	0.105672
110012018	0	0.340224	4.28002	0.239412	0.43262	0.810546	5.51124	0.0205679	0.0689377	0.679059	5.27213	0.0938143	0.242685
105155446	0.422839	0.131452	-1.69662	0.0749413	0.191907	0.113657	-1.88941	0.0448759	0.126609	0.120724	-1.78984	0.096092	0.246595
105155445	16.9217	22.4526	0.417299	0.262861	0.459957	33.3699	0.978751	0.00178945	0.00957886	24.5618	0.541339	0.114585	0.278238
105156776	20.0754	14.8086	-0.42947	0.129073	0.282356	12.3906	-0.696258	0.016943	0.059207	15.732	-0.344352	0.354508	0.573476
105156771	0.439418	0.642555	0.559928	0.338545	0.541747	0.97369	1.14149	0.0529879	0.144123	1.17827	1.43019	0.0144015	0.0602847
105156770	1.54667	0.463857	-1.72759	1.08925e-07	2.46171e-06	0.275702	-2.48229	3.58736e-10	8.57967e-09	0.242914	-2.66296	4.20628e-12	2.17222e-10
105155442	18.9509	37.4373	0.989807	0.000677986	0.00481335	23.6628	0.321706	0.230587	0.41434	34.1646	0.855566	0.000539346	0.00412455
105156772	7.25565	20.9144	1.53458	0.000115654	0.00110624	10.543	0.539499	0.156137	0.317332	10.0563	0.474412	0.130914	0.303526
105167408	96.4267	70.2167	-0.449181	0.00310327	0.0165863	76.2346	-0.338198	0.0263264	0.0840026	87.5236	-0.134687	0.475354	0.68125
105167409	11.6899	11.9521	0.0403092	0.83647	0.917113	15.7175	0.42718	0.0133608	0.0492465	13.4321	0.205751	0.257772	0.472448
105168746	10.8295	44.6918	2.05369	3.54634e-13	2.38339e-11	65.873	2.60775	3.58533e-25	4.02483e-23	60.911	2.49774	1.11483e-16	1.17916e-14
105167417	8.82381	24.4529	1.47739	0.000908302	0.00614383	10.2071	0.208668	0.462353	0.647819	16.0409	0.869811	0.0547956	0.16482
105168749	1.80868	8.97736	2.31884	8.57178e-11	3.9678e-09	4.43944	1.29728	5.64268e-05	0.000489241	6.06337	1.75137	1.43403e-08	3.78748e-07
105167418	13.3541	9.91851	-0.420731	0.0698561	0.182437	8.0689	-0.727177	0.000559279	0.0035474	10.1789	-0.384757	0.157467	0.343891
105168742	2.17881	1.59488	-0.437415	0.271607	0.470171	1.26575	-0.787629	0.0285259	0.0894753	0.986152	-1.13409	0.00338045	0.0188371
105167412	8.08327	5.44627	-0.561431	0.0101732	0.0424455	8.12961	0.00967669	0.965484	0.981039	8.069	0.00146166	0.995916	0.998309
105168744	8.07519	10.6234	0.404075	0.0229788	0.0795595	11.6799	0.532809	0.00147903	0.00816687	11.3807	0.500355	0.00196031	0.0120798
105167410	9.80484	5.44879	-0.840416	0.00288808	0.0156245	6.92097	-0.50187	0.0968267	0.224926	5.92055	-0.720255	0.0150598	0.0624483
105168741	29.6058	37.6134	0.353537	0.0135937	0.0534475	30.4946	0.0435118	0.871839	0.930411	35.6817	0.274593	0.0504661	0.15568
105156702	3.87251	2.25707	-0.767579	0.0103222	0.0429587	2.45966	-0.650596	0.0207108	0.0693178	2.67932	-0.524569	0.0417995	0.135127
105156703	29.837	54.5346	0.877939	7.48892e-07	1.3647e-05	35.7658	0.262764	0.219826	0.400993	45.2278	0.605986	0.0125536	0.054201
105173288	18.6158	31.1386	0.749809	0.0010031	0.00667538	19.9273	0.0988094	0.723471	0.840509	20.7693	0.164297	0.541379	0.733682
110012020	19.1385	15.9382	-0.257262	0.460702	0.656859	10.115	-0.922412	0.000470959	0.0030702	12.6843	-0.586641	0.0858497	0.227703
105156712	46.5831	82.7083	0.835764	0.001153	0.00744926	74.3279	0.674848	0.00505684	0.0225429	79.5848	0.777938	0.00013892	0.00128636
105173276	2.71229	3.5589	0.399436	0.134331	0.290545	3.83425	0.499463	0.0281246	0.0885005	2.89633	0.0994196	0.686541	0.835109
105173277	6.20931	3.81582	-0.695265	0.00740293	0.0332009	3.21104	-0.952451	0.00340534	0.0162854	3.37801	-0.873258	0.00156609	0.0100635
110012037	25.8	30.2317	0.236309	0.230975	0.422261	34.0737	0.402147	0.043186	0.123017	33.6305	0.38668	0.0872304	0.230475
105173278	11.732	16.2076	0.474279	0.00980877	0.0412989	14.5265	0.307996	0.0285108	0.0894517	13.1999	0.175835	0.217808	0.42426
105156711	18.4552	30.1758	0.717382	8.08862e-05	0.000814231	26.2777	0.509811	0.0141261	0.0513282	23.3868	0.346501	0.0422559	0.136095
105161298	27.1855	15.778	-0.776534	1.05758e-05	0.000141493	20.2106	-0.428364	0.0128639	0.0478537	17.7548	-0.608456	0.000123234	0.00116067
105161299	60.1834	74.8468	0.322735	0.0496886	0.141948	67.0012	0.154859	0.264784	0.453987	62.4587	0.0592305	0.696363	0.841741
105156706	1.69141	0.635992	-1.4052	0.00298375	0.0160629	0.405431	-2.06096	5.92308e-05	0.000509785	0.753106	-1.15802	0.0468085	0.147181
105161292	1.02071	0.0945938	-3.37603	0.0430797	0.127697	0.529365	-0.938934	0.378864	0.571486	0.333436	-1.60014	0.191985	0.391566
105156705	30.0303	12.3566	-1.27152	0.00016062	0.00145314	17.0239	-0.818576	0.00592599	0.0256287	28.4897	-0.0721639	0.858606	0.933704
105161291	0.140843	0.796644	2.49363	0.0109908	0.0450989	0.0933398	-0.614237	0.702624	0.826666	0.64642	2.19947	0.0727772	0.20202
110012046	0.575553	0.707411	0.314997	0.694632	0.829931	1.66147	1.53039	0.00224664	0.0115771	1.16538	1.02866	0.046776	0.14714
105156726	23.5031	17.4828	-0.417271	0.191848	0.371325	34.1769	0.54181	0.01936	0.0657916	38.5201	0.717018	0.0335598	0.115554
105156725	0.350526	0.922002	1.41195	0.100976	0.238982	1.89453	2.44016	2.6875e-05	0.000253082	1.64392	2.23899	0.00925985	0.0424532
105156721	15.2976	2.9858	-2.3501	9.09952e-22	2.09762e-19	3.56362	-2.09864	3.63819e-18	2.30701e-16	5.20654	-1.54841	8.11727e-08	1.7824e-06
105168706	32.1365	49.9087	0.642753	0.00132667	0.0083263	45.2493	0.494199	0.00197267	0.0103703	45.5597	0.508719	0.0111134	0.0492573
105168707	4.22603	7.24779	0.785582	0.0358744	0.111138	5.21448	0.302461	0.309707	0.50234	6.80094	0.692612	0.0132466	0.0564763
105168709	1.38506	0.348402	-1.96634	0.00868765	0.0376019	0.270809	-2.3335	0.00104837	0.00609133	0.589048	-1.21955	0.0828844	0.221981
105168713	14.4623	35.5942	1.30652	6.17339e-05	0.000645393	20.7194	0.518974	0.0012269	0.00696144	25.6658	0.834031	0.000315157	0.00261131
105168716	5.73984	12.1009	1.08498	0.0315496	0.101081	6.99607	0.288392	0.538658	0.709401	12.7907	1.16101	0.000678885	0.00501627
105156717	11.4945	12.2968	0.102891	0.785088	0.887454	5.45521	-1.07202	0.0115862	0.0439509	10.4705	-0.127781	0.794542	0.901592
105156719	19.8862	68.8093	1.79846	1.84291e-06	3.01725e-05	20.1244	0.017101	0.944875	0.970131	33.1117	0.743496	0.180828	0.376235
110012044	3.21938	2.45618	-0.379995	0.193903	0.374235	2.6172	-0.299908	0.269231	0.45913	1.97911	-0.695799	0.0140625	0.0591292
105173297	22.6117	13.1371	-0.774049	0.00491974	0.023997	16.4505	-0.459505	0.0222013	0.0732405	14.9044	-0.595404	0.0032342	0.0181614
105155403	12.2297	8.81965	-0.461806	0.101453	0.239694	10.0502	-0.283512	0.228197	0.411241	8.98161	-0.440691	0.0356513	0.120617
105173298	65.8216	46.2137	-0.501219	0.0298344	0.0969333	67.0714	0.0273401	0.84835	0.916559	61.1825	-0.100287	0.629787	0.797605
105155406	3.36528	2.52933	-0.403598	0.0452196	0.13217	2.55088	-0.401139	0.0417966	0.120028	2.25324	-0.573551	0.00616624	0.0306597
105155400	5.78444	0.8563	-2.75193	2.85701e-15	2.93187e-13	0.281349	-4.38746	4.46276e-23	4.34462e-21	0.467823	-3.62147	1.87592e-19	2.81751e-17
105156732	0	0.272891	5.48647	0.00220167	0.012544	0.137967	4.48904	0.0419095	0.120294	0.131552	4.43458	0.125043	1
105155401	3.12878	2.29491	-0.441615	0.291614	0.49224	1.80151	-0.793772	0.020235	0.0680844	3.51873	0.171279	0.701113	0.844717
105173290	15.1031	10.6017	-0.502598	0.0536003	0.149896	9.3586	-0.691248	0.0029651	0.0145619	10.4414	-0.527649	0.0293159	0.104453
105173291	3.48317	1.36124	-1.34966	0.000138605	0.0012837	1.77049	-0.976261	0.00286873	0.0141483	1.35684	-1.35299	0.000315493	0.00261218
105173295	7.69973	4.20996	-0.858535	0.0295098	0.0960955	4.97741	-0.627788	0.027604	0.087233	3.8152	-1.00616	0.00280595	0.0162007
105168703	0.45844	0.20056	-1.17997	0.0459553	0.133927	0.262775	-0.792632	0.175156	0.34329	0.318085	-0.516343	0.443078	0.655044
105168704	1.2025	0.417493	-1.51994	0.000138392	0.00128224	0.445075	-1.42458	0.000205842	0.00150685	0.396235	-1.59756	0.00110387	0.00753608
105168700	8.73582	12.8699	0.566215	0.277489	0.476831	3.05428	-1.51366	3.91817e-12	1.24562e-10	6.43489	-0.432792	0.389793	0.607137
105168701	1.2684	0.685426	-0.875923	0.0336481	0.105949	0.803112	-0.653299	0.0613007	0.160949	0.843941	-0.579013	0.139407	0.316443
105156728	0	0.269144	4.93124	0.0204619	0.0728221	0.0920019	3.37004	0.394628	0.586299	0.155658	4.13935	0.152368	1
105156727	14.8673	14.344	-0.0454709	0.953591	0.977828	1.14796	-3.68555	7.59352e-29	1.20378e-26	12.0462	-0.294739	NA	1
105172272	34.1388	54.864	0.692159	0.00464277	0.0229029	38.7895	0.18507	0.29859	0.490376	46.8648	0.462633	0.0156574	0.064358
105172276	30.0145	33.7656	0.178984	0.535136	0.715833	36.8492	0.297106	0.179	0.348358	45.1807	0.594068	0.0137332	0.0582116
105172275	9.9512	13.2148	0.416449	0.116475	0.263364	11.7743	0.241983	0.251483	0.438684	12.6051	0.346583	0.0424638	0.136608
105172274	1.9437	1.00982	-0.930368	0.0512678	0.145116	0.729074	-1.40383	0.00108765	0.00628172	1.26415	-0.612626	0.102254	0.257453
105160294	1.03762	0.730066	-0.500803	0.309906	0.511744	0.443963	-1.23037	0.0144978	0.0523721	0.722678	-0.515394	0.30472	0.522772
105160297	128.078	23.0284	-2.46782	6.47896e-05	0.000670646	2.81245	-5.51316	3.21567e-80	6.28717e-77	10.808	-3.55786	0.00168087	0.0106701
105159290	87.5674	62.5129	-0.477718	0.00432366	0.0216908	84.7889	-0.0469676	0.839294	0.910254	84.8881	-0.0391601	0.771397	0.886361
105160299	23.7387	30.483	0.368889	0.00888415	0.0382642	34.1878	0.525999	0.000687162	0.00423488	29.3132	0.30922	0.117822	0.283529
105160291	17.6205	10.2198	-0.777955	0.00058921	0.00427525	9.80882	-0.845334	0.000108384	0.000859788	10.6663	-0.718441	0.00239912	0.0142236
105160292	0.0720367	1.76348	4.6589	2.32069e-05	0.000280086	2.32938	5.06354	8.40339e-09	1.60293e-07	5.99833	6.41976	9.62229e-10	3.32996e-08
105155701	0.715361	30.2597	5.40554	9.02167e-05	0.0008941	1.98514	1.46141	0.0781252	0.19248	10.6059	3.89901	NA	1
105172261	1.95998	1.23679	-0.650684	0.384143	0.586225	1.36134	-0.522407	0.196735	0.372061	0.990934	-0.979037	0.0205816	0.0796157
105172260	21.8987	35.226	0.693151	0.0138176	0.0541061	24.086	0.137316	0.419627	0.610069	23.1212	0.0845249	0.654604	0.814243
105155700	33.3352	39.4177	0.24945	0.207711	0.392247	42.4755	0.350168	0.0190423	0.0648528	40.0554	0.270457	0.0886733	0.233197
105173594	0.324751	0.485926	0.60058	0.539441	0.718775	0.856823	1.41224	0.0780867	0.192444	0.99701	1.62966	0.0229606	0.0865215
105173595	24.6012	19.6597	-0.315332	0.0619944	0.166775	16.7755	-0.552015	0.000582604	0.00367053	19.5712	-0.323382	0.110313	0.271226
105155702	11.9475	5.82884	-1.02852	4.25485e-06	6.33201e-05	4.63026	-1.3696	8.61773e-12	2.61564e-10	4.81032	-1.30556	3.58952e-09	1.10627e-07
105173596	15.5317	8.42449	-0.873677	3.37557e-05	0.000387326	9.0987	-0.771855	9.25758e-05	0.000752864	9.39282	-0.720174	0.00456278	0.02404
105173597	11.8987	9.32659	-0.34383	0.1322	0.287038	6.37415	-0.898767	8.10468e-06	8.7386e-05	7.97569	-0.569934	0.0306453	0.107994
105172269	22.9864	34.4173	0.590041	0.000388201	0.00303951	31.0529	0.433888	0.001922	0.0101517	30.053	0.392108	0.00525153	0.026981
105172267	4.91136	3.12472	-0.641569	0.0399466	0.120499	3.79862	-0.370497	0.126588	0.27328	2.78099	-0.814162	0.00194626	0.0120199
105172264	144.078	221.854	0.630673	0.0313919	0.100724	179.134	0.314795	0.0108476	0.0416607	184.943	0.366255	0.0170104	0.068522
105172263	13.3023	18.0731	0.449946	0.0174127	0.0642956	15.1332	0.185322	0.351582	0.545264	13.9633	0.0757303	0.619297	0.791589
105173591	53.3573	68.0812	0.360158	0.0575299	0.157711	71.1876	0.415808	0.00552551	0.0242181	67.8477	0.352938	0.0324402	0.112698
105172262	19.8106	17.4386	-0.174716	0.516463	0.701813	26.6033	0.42548	0.0117709	0.0445363	20.0296	0.0213119	0.924015	0.966037
105160286	3.95698	1.9574	-1.00319	0.122681	0.272898	4.67215	0.238733	0.517582	0.691937	1.82578	-1.11153	0.0350451	0.119157
105160287	0.618073	0.103147	-2.56757	0.00102682	0.00679593	0.145438	-2.06013	0.0366873	0.10886	0.306645	-1.01438	0.238075	0.4495
105160288	6.44622	10.8462	0.757985	0.112585	0.257522	3.70089	-0.80206	6.66794e-05	0.000565805	4.67073	-0.457858	0.195344	0.395448
105160289	1.50793	0.54699	-1.4553	1.45472e-05	0.000186508	0.823424	-0.878182	0.0242277	0.078621	0.589305	-1.35202	0.000160033	0.00145554
105160281	3.89472	3.20513	-0.272259	0.278594	0.477881	2.76654	-0.491668	0.038106	0.112022	2.76724	-0.48693	0.102865	0.258402
105160282	33.5446	33.482	0.00559652	0.97096	0.98593	40.9247	0.287301	0.0449361	0.126763	40.0783	0.261812	0.184057	0.380668
105155711	14.7816	21.3801	0.540323	0.0184742	0.0671396	21.5233	0.543356	0.011196	0.0427626	21.0073	0.512682	0.0173675	0.0696835
105155713	11.8543	22.3012	0.919403	2.14097e-06	3.42258e-05	18.8445	0.669886	0.000983891	0.00577086	20.6539	0.806467	2.34306e-06	3.60812e-05
105172291	22.4887	30.2785	0.438012	0.0849031	0.210518	31.1197	0.469813	0.0333388	0.100869	30.3798	0.439227	0.0266099	0.0970684
105172290	20.9495	41.2997	0.986867	0.000133869	0.00124988	26.3432	0.332309	0.187716	0.360144	35.1049	0.750187	2.81307e-05	0.000323344
105172297	20.7853	28.1438	0.444915	0.0293071	0.0955841	26.2554	0.336757	0.101326	0.232624	24.5054	0.243245	0.152994	0.337193
105167701	23.2774	16.0127	-0.531032	0.0103071	0.0429113	19.7184	-0.237927	0.221747	0.403243	19.2016	-0.27324	0.184662	0.381534
105167700	144.206	202.456	0.497438	0.0846566	0.210133	211.595	0.555449	0.0305151	0.094427	232.948	0.697474	0.0289796	0.103599
105155709	10.9107	6.11599	-0.825003	0.00616478	0.0287092	8.1236	-0.426256	0.0542084	0.146642	7.29042	-0.575576	0.00179	0.0112237
105155708	4.68973	4.99085	0.0997599	0.778158	0.882914	5.87525	0.32289	0.321752	0.515075	9.42632	1.01195	0.000164536	0.00149168
105155705	6.70373	17.8711	1.42238	4.5383e-07	8.78395e-06	16.6141	1.30908	1.44305e-09	3.13198e-08	26.8076	2.00651	2.96155e-06	4.454e-05
105155706	36.7205	31.4887	-0.212714	0.374781	0.577543	50.108	0.448689	0.00409876	0.0189451	42.7539	0.224058	0.352879	0.571819
105172282	11.3707	7.47323	-0.59577	0.0457719	0.133595	9.86815	-0.205152	0.324465	0.518005	8.68672	-0.383578	0.0844104	0.224732
105155725	35.808	20.2049	-0.817197	0.0261658	0.0879391	13.7513	-1.37937	6.28254e-14	2.51109e-12	20.3548	-0.80819	8.74118e-05	0.000861838
105155720	0.586796	1.8945	1.70103	0.00473891	0.0232874	3.84307	2.71159	3.25585e-08	5.60445e-07	3.77985	2.69287	2.14543e-08	5.42474e-07
105172289	0.573998	0.245165	-1.20739	0.211422	0.39714	0.163448	-1.80802	0.0174131	0.0604537	0.0667821	-3.08168	0.0034786	0.0193123
105172287	1.63522	1.11859	-0.538745	0.0935355	0.226276	0.847092	-0.949161	0.00378185	0.0177159	1.06098	-0.617615	0.149773	0.332031
105172285	1.26839	1.60769	0.349054	0.203592	0.386972	0.850665	-0.574019	0.0233328	0.0762869	1.01483	-0.316926	0.192782	0.392551
105155716	8.73819	3.75935	-1.20548	0.0034302	0.0179548	5.17939	-0.753396	0.000755442	0.0046001	5.2057	-0.741708	0.00784545	0.037187
105155717	16.0247	34.9282	1.13189	2.21604e-05	0.000269432	25.9273	0.69559	9.56394e-05	0.000773489	27.7315	0.79736	0.000326474	0.0026903
105173561	25.4187	10.6427	-1.24611	0.00024215	0.00205979	14.3729	-0.821848	8.27478e-05	0.00068264	13.3537	-0.922905	5.78914e-10	2.09684e-08
105174894	4.1105	0.819636	-2.31259	5.92691e-10	2.25992e-08	1.32353	-1.6279	2.63811e-05	0.000249277	1.24553	-1.71357	1.89436e-07	3.81054e-06
105173563	17.7448	25.0106	0.503683	0.0022208	0.0126342	23.3291	0.394398	0.0188855	0.0644214	21.4496	0.279501	0.0821099	0.220457
105173564	19.0996	26.3008	0.469297	0.00705005	0.0318538	23.341	0.289302	0.0642887	0.166785	24.1484	0.343619	0.0313119	0.109862
105174897	22.3283	7.99059	-1.47347	3.63987e-07	7.2194e-06	9.88275	-1.17427	0.00014401	0.00110129	12.4849	-0.833182	0.00355576	0.0196246
105173566	10.1813	6.9377	-0.546524	0.100071	0.237574	5.5053	-0.887277	0.00329452	0.0158491	5.6757	-0.835861	0.0188715	0.0745363
105174898	14.2999	23.9768	0.752836	0.0188798	0.0682586	16.0335	0.165737	0.53467	0.706371	20.5976	0.53247	0.0554949	0.166234
105173567	3.44149	4.05755	0.2479	0.539112	0.718458	5.66903	0.71996	0.0239553	0.0779204	6.39121	0.899428	0.00358471	0.0197632
105161579	67.1239	171.599	1.36183	1.4291e-05	0.000183837	158.486	1.2416	1.43135e-06	1.82314e-05	158.876	1.24938	3.57727e-06	5.2469e-05
105159258	39.8093	38.8111	-0.0288385	0.873957	0.936043	29.2957	-0.443126	0.046598	0.130494	27.7075	-0.51777	0.0216018	0.0825823
105159259	4.12729	16.7416	2.027	7.37057e-06	0.000102046	7.1108	0.783598	0.0014616	0.00808966	6.38531	0.637228	0.142354	0.321545
105159256	12.6725	9.69041	-0.378525	0.0257645	0.0869073	8.72178	-0.538527	0.000725647	0.00443941	8.48966	-0.572639	0.000131267	0.00122518
105159257	76.1523	60.2643	-0.328663	0.139104	0.297821	73.0474	-0.0599317	0.661297	0.800214	63.1074	-0.265403	0.0383846	0.127172
105174890	14.1868	48.403	1.77771	3.72544e-05	0.000421802	14.5681	0.0393785	0.876813	0.933223	28.8021	1.03077	0.233689	0.444061
105159250	73.675	319.933	2.1261	1.56015e-14	1.39398e-12	160.572	1.12372	6.92024e-05	0.000583409	178.436	1.28266	0.00194083	0.0119959
105161582	9.78211	3.16498	-1.62026	0.000209687	0.00182404	2.61205	-1.90419	3.53929e-13	1.28345e-11	2.85349	-1.77157	2.32208e-11	1.07201e-09
105160250	42.148	29.6028	-0.501502	0.0317929	0.101635	28.8826	-0.545755	0.0111964	0.0427626	24.9981	-0.748194	0.000752457	0.00547018
105160251	8.0811	17.1189	1.09024	0.000597006	0.00432229	10.709	0.40501	0.187467	0.359913	8.53177	0.0850865	0.828347	0.919213
105161581	36.9495	24.8967	-0.562081	0.00686151	0.0311791	24.2327	-0.608078	0.0304061	0.0941874	24.7322	-0.574141	0.00077035	0.00557687
105159251	20.8355	20.241	-0.033189	0.846938	0.922344	18.2651	-0.190625	0.345445	0.5391	13.6823	-0.600433	0.0028869	0.0165747
105160252	3.55979	3.07134	-0.205122	0.342401	0.545739	2.63953	-0.431259	0.105867	0.240102	2.2108	-0.679688	0.0233212	0.0876549
105161583	4.75309	2.86244	-0.72178	0.0173994	0.0642671	3.67856	-0.370701	0.240787	0.426461	5.59568	0.240926	0.45862	0.668365
105161586	3.03288	4.50755	0.581658	0.0447321	0.131208	7.00353	1.2092	0.000256938	0.00182454	6.6627	1.14218	1.54943e-08	4.05896e-07
105161585	23.5571	5.14331	-2.18721	1.69779e-11	8.77522e-10	6.44842	-1.86718	0.0387238	0.113274	16.848	-0.480165	0.610002	0.785569
105161588	14.3633	13.4276	-0.0893763	0.666756	0.810144	11.6789	-0.299127	0.187393	0.359847	11.0233	-0.375897	0.0319151	0.111389
105174889	7.67688	14.272	0.900964	0.0314616	0.100856	6.44694	-0.251547	0.298235	0.489896	9.51114	0.315719	0.282525	0.499072
105161580	223.306	367.413	0.726613	0.00433506	0.0217209	371.55	0.736296	0.000369315	0.00249564	425.605	0.93651	2.90964e-05	0.00033241
105174882	3.57278	6.48329	0.866819	0.0249534	0.0847166	6.49554	0.864265	0.00812556	0.0330459	7.12471	1.00187	0.0147015	0.0611877
105173552	57.3419	172.204	1.59379	1.32571e-05	0.00017217	73.8919	0.366651	0.0319008	0.0974934	107.268	0.911305	0.028264	0.101735
105173554	21.227	20.5332	-0.0400485	0.820755	0.908313	19.7469	-0.104446	0.488451	0.670138	16.7184	-0.338789	0.0277423	0.100435
105173555	1.22693	0.678859	-0.846541	0.00993221	0.041712	0.492332	-1.31655	0.00182809	0.00974786	0.922456	-0.404802	0.332775	0.551624
105162899	40.3109	29.9668	-0.419093	0.0205307	0.0729798	35.9666	-0.164072	0.404336	0.595701	37.4705	-0.0994665	0.548599	0.739641
105161567	67.7584	44.6214	-0.593795	0.00372798	0.0192521	54.5552	-0.312297	0.0400038	0.116088	49.1553	-0.45796	0.0161715	0.0659057
105162898	3.3844	4.90746	0.544938	0.0235242	0.0809799	4.87444	0.524249	0.0772874	0.191077	4.30763	0.354983	0.174132	0.3665
105172223	14.1327	6.82519	-1.04429	0.00155837	0.00948851	3.431	-2.03967	2.14317e-13	7.95618e-12	3.69355	-1.92901	3.69879e-09	1.13529e-07
105161569	7.71665	8.69636	0.18056	0.470637	0.665631	13.0701	0.759162	0.000215487	0.00156428	10.8444	0.495095	0.0247053	0.0915435
105159268	5.6234	6.81533	0.287791	0.560281	0.734802	10.916	0.958182	0.00406486	0.0187995	10.4342	0.899287	0.0241672	0.0900237
105160239	282.035	283.782	0.0180668	0.953777	0.977828	390.977	0.471952	0.018035	0.0621622	311.129	0.147395	0.464737	0.673147
105172220	9.43498	4.4795	-1.06459	4.2284e-05	0.000469523	5.73646	-0.717281	0.000535167	0.00341662	6.37671	-0.558683	0.00438749	0.0232797
105159263	3.44195	2.59776	-0.39916	0.280288	0.479673	1.87477	-0.869565	0.0193013	0.0656299	2.45694	-0.477389	0.200336	0.401795
105161571	159.847	196.296	0.305172	0.276348	0.475592	326.691	1.03126	1.16982e-14	5.0921e-13	223.147	0.486049	0.0240506	0.0896485
105161573	5.83053	3.27192	-0.823388	0.00643009	0.0296829	4.87053	-0.258553	0.270115	0.459938	4.09902	-0.504928	0.0502408	0.155285
105159260	1.90047	0.8247	-1.19481	0.0221608	0.0773315	1.63945	-0.209489	0.69415	0.821495	1.41909	-0.416657	0.402615	0.619528
105161572	4.70888	5.4006	0.203091	0.601062	0.764778	2.21187	-1.09353	0.0332645	0.100718	3.50555	-0.418958	0.400157	0.617748
105161574	23.0004	13.3826	-0.773013	0.000167507	0.00150365	17.0374	-0.432177	0.0061072	0.0262623	18.1487	-0.336893	0.0536202	0.162476
105161577	6.15088	0.598375	-3.36474	1.83647e-06	3.01097e-05	0.274335	-4.5217	1.09297e-09	2.41461e-08	0.615868	-3.31091	3.90477e-07	7.28836e-06
105160246	9.30106	15.6935	0.760911	0.144516	0.306024	4.41202	-1.08024	0.00127321	0.00719116	15.3496	0.732005	0.557731	0.746325
105174877	5.23861	4.52432	-0.204598	0.674012	0.814841	2.60014	-1.01332	0.00937297	0.0369905	3.19835	-0.706507	0.0839556	0.223839
105174878	0.0203357	2.44201	6.82136	8.36335e-09	2.45595e-07	0.24992	3.54691	0.0244469	0.0791673	0.943809	5.52394	0.0707346	0.197862
105173548	293.346	195.779	-0.574743	0.00833433	0.0364446	191.383	-0.616068	1.25542e-05	0.000129244	231.258	-0.337887	0.0253895	0.0935712
105173549	4.16377	29.077	2.81312	2.67037e-06	4.19043e-05	9.82228	1.24223	0.000417061	0.00276806	10.6036	1.35735	0.011876	0.0519087
110012201	39.7604	130.241	1.72044	1.15674e-08	3.30739e-07	144.792	1.86684	1.71546e-11	5.03101e-10	132.14	1.73803	1.06804e-09	3.66796e-08
110012202	0.689354	7.7396	3.49677	8.30198e-07	1.4824e-05	15.8504	4.5174	3.74315e-23	3.65924e-21	9.13648	3.73052	1.20748e-05	0.000154477
105173588	11.4336	7.57188	-0.585846	0.024642	0.0839438	7.50577	-0.604419	0.00717656	0.0298911	7.91013	-0.52403	0.0872424	0.230475
105173589	56.7846	81.9875	0.538214	0.0168583	0.0628082	101.526	0.839625	6.71502e-05	0.00056897	91.7993	0.698533	0.00185357	0.0115484
105159278	0.0173197	0.280344	3.98031	0.000542419	0.00399739	0.22754	3.67229	0.00268407	0.0133929	0.301244	4.09921	0.00492637	0.0255845
105173580	13.3392	26.0454	0.973104	1.91008e-06	3.10735e-05	24.6872	0.888758	3.82473e-05	0.000346203	23.0443	0.793784	0.000288307	0.00242723
105160272	29.6183	44.9345	0.608873	0.026963	0.0898196	27.6487	-0.0982618	0.667935	0.80465	40.3813	0.45302	0.0582701	0.172438
105159273	4.58761	7.10307	0.637778	0.13484	0.291341	2.6587	-0.791904	0.0241304	0.0783488	6.56856	0.526864	0.507426	0.706583
105160274	42.4134	43.6341	0.0500589	0.858278	0.928178	67.3263	0.666611	0.0232595	0.0761213	50.7817	0.266924	0.304555	0.522622
105160275	6.51048	1.68443	-1.94709	6.38596e-08	1.51294e-06	1.27275	-2.35962	2.88798e-12	9.3459e-11	1.46561	-2.14183	0.000138508	0.00128361
105160276	5.88876	5.34094	-0.133797	0.705703	0.837428	3.21585	-0.871786	0.000156717	0.00118686	4.45446	-0.396553	0.164275	0.352572
105160277	17.903	9.70542	-0.875951	0.00110155	0.0071848	7.77545	-1.20474	3.27303e-07	4.72855e-06	9.62568	-0.889269	0.00044197	0.00349356
105160278	13.0531	7.30312	-0.827609	0.0101111	0.0422554	11.4594	-0.188729	0.463483	0.64866	9.21092	-0.497154	0.0226496	0.0856304
105160279	20.9368	18.3953	-0.177179	0.690371	0.826852	11.4348	-0.870508	0.000170217	0.0012747	12.6883	-0.716707	0.00676753	0.0330084
105160270	323	106.802	-1.58785	5.88746e-14	4.82981e-12	120.111	-1.42651	1.62006e-22	1.53886e-20	175.968	-0.871588	0.000108149	0.00104034
105160271	13.592	4.81735	-1.48515	0.0117955	0.0477371	2.01096	-2.7568	1.9628e-30	3.59775e-28	2.82857	-2.25891	4.28939e-26	1.28848e-23
105173571	1.55953	6.31987	2.02469	2.67876e-05	0.000316833	0.731551	-1.10035	0.025701	0.0824442	7.48542	2.27233	NA	1
110012210	1.2377	4.30083	1.80998	0.241112	0.434942	2.12726	0.800217	0.580422	0.742026	10.1976	3.06003	0.0183525	0.0728572
105173573	15.3919	17.0208	0.153255	0.547543	0.725193	22.8329	0.569054	0.0145254	0.052446	24.3109	0.664542	0.00603255	0.0301614
105173574	20.9695	4.6293	-2.17003	7.02238e-20	1.36034e-17	4.85841	-2.11012	2.39856e-25	2.70553e-23	5.43662	-1.94269	1.80101e-19	2.75893e-17
105173576	113.145	189.833	0.754502	0.000319239	0.00256593	133.629	0.241405	0.28016	0.470597	177.352	0.653415	0.00437527	0.0232203
105173577	1.69413	0.144589	-3.55505	1.75802e-06	2.89677e-05	0.143112	-3.55862	1.39992e-06	1.78797e-05	0.236505	-2.82474	0.000699896	0.00514117
105160258	14.6516	25.2624	0.793356	0.00491231	0.0239709	14.2931	-0.0364577	0.899885	0.946182	15.3508	0.0747957	0.844203	0.926983
105172244	2.35924	1.80585	-0.381081	0.414312	0.614748	0.797732	-1.56528	0.000287373	0.00201084	0.511043	-2.20194	7.85742e-06	0.000105306
105159288	23.3669	5.39671	-2.10626	2.87828e-13	1.97471e-11	4.42123	-2.40186	2.01674e-16	1.06569e-14	3.77031	-2.62335	4.10935e-11	1.83326e-09
105159285	12.9099	6.20142	-1.04863	0.00404125	0.020506	6.11246	-1.07869	0.00102755	0.00599411	5.26885	-1.28755	0.000363085	0.00295839
105159283	1.81687	7.14421	1.98311	1.6119e-05	0.000203269	4.11345	1.17694	0.00218197	0.0112985	5.67299	1.649	6.18593e-06	8.54462e-05
105161593	11.6995	17.3528	0.576203	0.0340003	0.106796	17.5609	0.585832	0.0225546	0.0742913	18.0754	0.632265	0.0179334	0.0714954
105161592	4.26814	57.506	3.75906	2.87305e-13	1.97471e-11	15.561	1.86593	1.24942e-05	0.000128795	28.5999	2.7539	0.0106669	0.0477191
105160262	71.0342	108.826	0.623452	0.0118483	0.0478919	95.4442	0.428427	0.0858323	0.206547	92.0045	0.379528	0.0564387	0.1683
105160263	18.1357	25.3059	0.489046	0.0633033	0.169433	28.8912	0.672306	0.00201049	0.0105261	27.2095	0.589885	0.00803227	0.0379115
105161595	11.2524	10.9425	-0.0319131	0.91469	0.958124	19.7255	0.812125	0.0100502	0.0391081	23.3161	1.05568	0.0054639	0.0278624
105160264	24.2671	15.7271	-0.616559	0.00351673	0.0183317	19.8102	-0.29213	0.0443239	0.125428	17.8637	-0.436979	0.0288703	0.10334
105159282	12.0258	6.7795	-0.819019	0.188559	0.367613	4.41474	-1.44023	0.0018689	0.00991813	8.15201	-0.553745	0.210111	0.41363
105160265	4.75843	7.52021	0.67204	0.199553	0.381767	13.6436	1.52091	1.6311e-07	2.47696e-06	9.09789	0.942567	0.00109353	0.00747684
105160266	23.2916	42.4367	0.873705	4.81616e-05	0.000522211	35.4319	0.605006	0.000371432	0.00250923	30.8838	0.412446	0.0211675	0.0812684
105172239	1.62242	0.986772	-0.708185	0.181352	0.358628	0.873292	-0.887238	0.028781	0.0900926	0.611353	-1.39963	0.00198346	0.0121958
105161596	7.03331	7.19963	0.0410789	0.885622	0.942799	9.59304	0.445003	0.110927	0.248219	10.613	0.596295	0.0382082	0.126816
105161599	3.67128	0.603754	-2.58847	1.48118e-05	0.000189585	1.72805	-1.08213	0.034579	0.103853	1.48519	-1.30334	0.0164143	0.0666662
105160267	241.731	182.866	-0.394572	0.189077	0.368094	105.921	-1.18921	1.45881e-09	3.16326e-08	154.399	-0.639707	0.0458066	0.144746
105161598	1.45347	0.70533	-1.03649	0.0999189	0.237286	0.287073	-2.33412	0.00275334	0.013669	1.25826	-0.198221	0.785219	0.895462
105173568	2.89859	2.30743	-0.323367	0.531548	0.713259	0.860553	-1.75389	1.03954e-07	1.63579e-06	0.833833	-1.78851	0.000138696	0.00128482
105174899	4.05757	3.93275	-0.0371496	0.895382	0.948676	6.48978	0.676404	0.0156773	0.0555537	6.05883	0.58167	0.0407439	0.132552
105161591	10.1481	6.55213	-0.622737	0.000481408	0.00361362	7.02975	-0.528029	0.00883994	0.0352845	8.20043	-0.302717	0.150022	0.332401
105161590	0.0196648	0.820729	5.39108	8.69316e-06	0.000118717	0.0971621	2.29892	0.159635	0.322043	0.224543	3.52611	0.0190376	0.0750608
105174851	21.8267	31.2131	0.523569	0.0464924	0.135099	21.6222	-0.013404	0.928786	0.961929	23.4064	0.106865	0.507565	0.706676
105173521	30.101	45.4472	0.601804	0.0107179	0.0442143	39.107	0.37755	0.0130196	0.0482873	42.8205	0.514121	0.00194631	0.0120199
105173523	0.12485	0.265614	1.11461	0.266785	0.464655	0.557075	2.17427	0.0097879	0.0382739	0.52243	2.08768	0.00769429	0.0365783
105162866	7.25343	2.68136	-1.42397	7.94147e-06	0.000109424	2.99876	-1.27689	4.10985e-08	6.99241e-07	3.53101	-1.03465	2.17279e-05	0.00025713
105161534	37.8567	24.3013	-0.63057	0.00245852	0.0137125	29.84	-0.343072	0.0316199	0.096891	29.1968	-0.369131	0.00835419	0.0391048
105160204	16.6134	21.5123	0.381676	0.184472	0.362559	26.5878	0.678112	7.47634e-05	0.000624901	20.9745	0.342038	0.132687	0.306094
105161537	27.5098	17.8485	-0.614913	0.00619953	0.0288477	21.9876	-0.321963	0.0841879	0.20382	19.2584	-0.508563	0.00316897	0.0178663
105162868	6.04459	7.71599	0.359866	0.0494952	0.141594	7.26774	0.265897	0.192683	0.366761	7.86136	0.384881	0.0531663	0.161481
105162867	8.58905	8.74183	0.034611	0.919369	0.960624	11.7462	0.44994	0.0290039	0.0906354	9.61177	0.165763	0.496443	0.698194
105161539	0.295569	0.0955181	-1.60585	0.282601	0.482164	0.0185802	-4.0199	0.006324	0.0270116	0	-5.78031	0.000540009	0.00412822
105162869	9.62449	20.4669	1.09673	1.29212e-08	3.65556e-07	15.6793	0.703889	0.000788178	0.00476481	17.8672	0.897718	1.50386e-06	2.44801e-05
105159211	27.9142	34.1414	0.298076	0.123413	0.274023	38.75	0.474429	0.088693	0.211046	46.321	0.735928	2.64556e-07	5.12044e-06
105162871	10.5521	47.5778	2.17936	2.35652e-08	6.20828e-07	22.1848	1.07058	0.000358995	0.00243362	31.1254	1.56802	0.00078412	0.00566381
105161540	48.0154	66.8113	0.483768	0.178817	0.354925	35.7243	-0.426358	0.0134816	0.0496011	48.9055	0.0321743	0.872291	0.939843
105162870	8.02804	16.4437	1.04137	0.0144798	0.0560424	9.11277	0.184747	0.509029	0.685071	11.5132	0.526368	0.0723777	0.201259
105160210	23.1767	16.5214	-0.479443	0.0175336	0.0646074	17.7038	-0.388242	0.0127623	0.0475358	22.1566	-0.0596457	0.695305	0.840913
105161542	14.1066	9.20818	-0.606176	0.0179523	0.0657077	8.85895	-0.672362	0.00777114	0.0318419	9.89662	-0.505919	0.0410066	0.133098
105160211	31.2266	52.6147	0.760003	0.0129026	0.0512368	33.3548	0.0949286	0.578223	0.740436	33.8832	0.124108	0.612702	0.787366
105160212	54.0746	85.2868	0.665276	0.000282673	0.00233221	69.9901	0.372445	0.00519814	0.0230459	71.0136	0.398609	0.0085131	0.0397016
105162875	5.1495	6.04544	0.24147	0.417669	0.618303	9.3318	0.858668	0.00111221	0.00639264	10.4068	1.02286	0.000203436	0.00178962
105161543	6.75054	30.8966	2.20126	3.81443e-08	9.56804e-07	12.3065	0.864903	0.0111959	0.0427626	11.9127	0.827161	0.12943	0.301107
105162874	14.2944	10.6357	-0.418126	0.0386708	0.11775	10.989	-0.378997	0.0479663	0.133355	11.5919	-0.296397	0.13197	0.304908
105174844	3.95973	0.874167	-2.16918	4.9628e-06	7.27751e-05	1.68574	-1.22017	0.0287051	0.0899531	2.716	-0.541594	0.182094	0.377961
105173513	41.345	23.9144	-0.782315	0.000916385	0.00618399	27.4492	-0.58944	0.00506036	0.0225544	34.3748	-0.261054	0.228831	0.438155
105174845	10.5012	8.6878	-0.265796	0.179424	0.355823	6.97581	-0.589959	0.00412769	0.0190413	8.42829	-0.31097	0.291078	0.507838
105174846	11.5821	6.88168	-0.742441	1.57744e-05	0.000199688	7.81166	-0.568037	0.000326067	0.00223951	7.6108	-0.600056	0.000301215	0.00251462
105174847	0.431126	0.15036	-1.51752	0.035112	0.109349	0.130251	-1.70844	0.0337625	0.101935	0.0767699	-2.47559	0.00637448	0.0314247
105173518	9.22962	12.8063	0.480646	0.00620984	0.0288666	13.8155	0.582022	0.000305189	0.00211657	11.0016	0.258376	0.155555	0.341005
105173519	4.33038	1.33337	-1.68622	0.00247687	0.0137849	2.94174	-0.559886	0.0688849	0.175671	2.82384	-0.610549	0.0576908	0.171128
105159229	21.6231	19.6421	-0.130761	0.523864	0.707281	16.2922	-0.408051	0.028632	0.089748	16.9008	-0.349667	0.101017	0.255181
105174841	10.9629	35.8184	1.7154	1.52799e-06	2.55611e-05	15.9221	0.540595	0.00845492	0.0340607	22.396	1.03753	0.000650753	0.00484015
105173510	4.97214	2.64826	-0.900803	5.47159e-05	0.000581786	2.95596	-0.751021	0.00794048	0.0323943	3.05643	-0.694206	0.0279157	0.100917
105159227	23.6945	92.1609	1.96922	2.5745e-05	0.00030623	173.36	2.87492	3.16121e-15	1.48337e-13	161.076	2.77143	2.72843e-12	1.47407e-10
105174842	12.396	6.11016	-1.0119	0.00389858	0.019918	12.5023	0.00991606	0.980426	0.989431	3.78817	-1.70704	0.000141889	0.00130795
105173511	14.7552	25.6327	0.80559	0.0624718	0.167727	37.0951	1.33351	0.000246092	0.00175656	36.9705	1.33104	0.0124978	0.053991
105174843	3.48553	1.1297	-1.61343	0.00012988	0.00121806	1.73441	-1.00531	0.00261512	0.0131018	1.88921	-0.87639	0.0237871	0.0888514
105161524	99.5566	94.1931	-0.0709389	0.802312	0.898029	123.472	0.310653	0.0331514	0.100517	108.559	0.130407	0.493482	0.695931
105159226	15.8049	11.5979	-0.438411	0.0107472	0.0442955	12.7086	-0.314712	0.0475532	0.132499	11.8769	-0.407397	0.0153748	0.0634045
105162854	113.305	155.303	0.462717	0.155998	0.322723	162.182	0.519716	0.070068	0.177761	179.155	0.667007	0.0350697	0.119163
105161526	6.55926	18.4873	1.50232	2.21756e-08	5.88468e-07	10.9174	0.737351	0.0332651	0.100718	15.3936	1.23603	4.08864e-06	5.93894e-05
105159223	5.24738	12.5885	1.26828	0.000441664	0.00337686	9.89299	0.914715	0.00266096	0.0132974	9.36491	0.840712	0.0111753	0.0494731
105162857	0.104608	0.253608	1.27693	0.214115	0.400624	0.551719	2.37918	0.00363258	0.0171516	0.643969	2.60699	0.00298324	0.0170022
105161525	0.582009	0.122437	-2.22184	0.00211493	0.012161	0.22958	-1.32403	0.0784502	0.193076	0.383178	-0.599957	0.263532	0.478916
105159224	0.617972	2.65293	2.1056	0.00396309	0.0201895	0.583412	-0.0776095	0.910731	0.95259	1.07649	0.80839	0.278341	0.494407
105162859	5.06003	0.25433	-4.27911	1.79914e-12	1.0857e-10	0.220364	-4.46026	1.09883e-11	3.30098e-10	0.324073	-3.9509	3.02685e-09	9.45797e-08
105159221	13.7692	25.8841	0.917605	0.0219622	0.0768432	14.1624	0.0412366	0.798591	0.887525	20.1195	0.553214	0.00280496	0.0161992
105162858	9.52229	52.8466	2.4825	1.87162e-05	0.000231587	130.816	3.78378	4.71814e-28	6.91857e-26	170.823	4.17053	3.2886e-25	9.49858e-23
105161527	0.0989396	0.483557	2.31866	0.0863144	0.2131	0.192047	0.967418	0.564508	0.729925	0.983375	3.34404	0.0288845	0.103374
105161529	18.1928	20.1936	0.15974	0.545213	0.723556	22.6762	0.318009	0.045744	0.128671	21.7334	0.26156	0.112686	0.275319
105162860	40.7183	56.5142	0.481457	0.00661292	0.0302883	79.1421	0.959132	9.40629e-13	3.23285e-11	89.9858	1.14893	7.85987e-08	1.73094e-06
105161531	45.3078	16.2946	-1.46796	0.00115058	0.00744196	7.70069	-2.55563	6.10929e-50	3.67528e-47	9.09586	-2.30948	4.0372e-28	1.42116e-25
105160201	8.46928	5.81722	-0.533791	0.00897239	0.0385664	5.40887	-0.645225	0.0019828	0.0104119	6.32974	-0.41467	0.0127791	0.0549426
105162864	5.00199	8.13296	0.711432	0.106768	0.248683	17.5911	1.81443	9.24889e-14	3.61662e-12	22.4107	2.16803	1.68314e-06	2.69123e-05
105161533	6.20115	6.05039	-0.0275638	0.911823	0.956773	6.4361	0.0575261	0.900713	0.946671	9.48854	0.619238	0.0299263	0.106008
105162863	37.544	160.552	2.10387	8.99534e-11	4.14721e-09	85.3143	1.186	1.21074e-09	2.66227e-08	122.437	1.71201	8.79539e-09	2.45541e-07
105173502	1.54633	0.75451	-1.02376	0.0439658	0.129521	1.3608	-0.182256	0.70804	0.830684	1.42191	-0.119506	0.775855	0.889077
105174836	25.0885	17.7413	-0.492122	0.0572037	0.157189	15.9657	-0.652907	0.00686498	0.0288908	16.1303	-0.632256	0.0116971	0.0513138
105174838	36.2572	76.1424	1.07777	7.28305e-05	0.000742215	53.4963	0.562416	0.0141198	0.0513131	67.0087	0.892963	0.0011299	0.00767887
105174839	13.9505	19.0303	0.457158	0.0992774	0.236322	23.2769	0.739182	0.000199711	0.00146563	20.4487	0.557462	0.00463324	0.0243485
105173509	14.9395	9.97155	-0.574005	0.00628087	0.0290795	11.2633	-0.407385	0.0176217	0.0610154	8.92398	-0.737558	7.34472e-06	9.93809e-05
105173540	2.10436	2.02562	-0.05056	0.877682	0.938593	1.22194	-0.791478	0.0632393	0.164766	1.08532	-0.948087	0.0411541	0.133443
105174872	7.85569	24.9945	1.67722	3.58495e-07	7.12417e-06	22.1705	1.49827	1.15091e-05	0.000119852	18.0221	1.20516	0.00100831	0.00698959
105173541	16.3268	25.9372	0.674956	0.0403549	0.121508	17.3012	0.0831948	0.713959	0.834624	19.1017	0.232583	0.378455	0.59628
105174873	17.5538	4.2381	-2.03856	0.000375139	0.00294641	9.15286	-0.93788	3.88425e-07	5.53323e-06	10.3779	-0.754422	0.0971446	0.24856
105173543	18.5071	37.2717	1.01723	0.00383789	0.0196777	24.5073	0.404871	0.0228513	0.0750053	24.8565	0.431495	0.074443	0.205592
105174875	17.9178	28.782	0.691732	0.000110587	0.00106308	23.148	0.370551	0.0371352	0.109828	26.1295	0.550479	0.0566228	0.168727
105173544	1.37795	0.1488	-3.18992	0.000343516	0.0027372	0.241992	-2.51708	6.7231e-05	0.000569449	0.30425	-2.17527	0.00108337	0.00742087
105159238	10.0406	4.41146	-1.18007	0.0240177	0.0822561	1.62557	-2.62388	1.86135e-18	1.23017e-16	2.41718	-2.04717	4.25702e-09	1.28733e-07
105174876	7.80981	5.5479	-0.486098	0.0207356	0.073606	5.28371	-0.561478	0.0251953	0.0811547	5.81774	-0.419767	0.020598	0.0796381
105173545	4.11626	10.3565	1.33952	0.0255221	0.0862155	17.3551	2.07527	1.89964e-05	0.000186171	14.6	1.83083	0.000790909	0.00570548
105159239	1.26128	2.58613	1.03821	0.0330503	0.104596	1.09902	-0.199962	0.701332	0.826013	1.47669	0.236456	0.743722	0.87027
105161557	39.6392	12.2711	-1.6838	5.2335e-07	9.91311e-06	12.3661	-1.67941	1.01391e-13	3.94499e-12	16.1422	-1.29075	9.0674e-05	0.000889332
105172214	1.47745	6.3475	2.11045	5.09468e-05	0.000547263	1.09432	-0.4395	0.413879	0.604496	2.95155	1.0073	0.142241	0.321398
105160225	6.51374	4.08514	-0.663367	0.00448321	0.0222875	4.30551	-0.598441	0.00407761	0.018851	2.93677	-1.14267	3.14406e-08	7.64931e-07
105159236	10.0475	13.8275	0.468418	0.0249534	0.0847166	11.2413	0.16123	0.354438	0.54814	9.87938	-0.0186518	0.911744	0.960473
105161556	1.2067	3.14248	1.38642	7.10505e-06	9.86066e-05	4.7789	1.98545	4.55062e-10	1.07411e-08	3.51728	1.54783	3.64739e-05	0.000404988
105160226	11.5235	17.5259	0.612427	0.0136686	0.0536879	13.1147	0.187856	0.318852	0.512075	14.1817	0.305237	0.0703765	0.197341
105172213	17.307	18.5369	0.106578	0.635633	0.78909	18.5923	0.104539	0.554477	0.722088	21.9982	0.351398	0.0487066	0.151709
105161559	2.6301	1.81654	-0.526072	0.0420237	0.125256	1.58554	-0.733559	0.00571283	0.0248794	1.31922	-0.990276	0.000175089	0.00157657
105159234	11.1828	8.49246	-0.390295	0.15336	0.319067	7.34199	-0.604621	0.00879059	0.0351383	9.08177	-0.294075	0.313472	0.532515
105160227	28.0611	13.4138	-1.05442	0.0865029	0.213337	21.5593	-0.380781	0.217924	0.398638	15.6881	-0.833524	0.000294231	0.00246513
105159235	44.0443	12.5376	-1.80473	2.92625e-10	1.21106e-08	10.2363	-2.10735	2.64747e-13	9.67524e-12	9.63307	-2.18847	4.90621e-15	3.97597e-13
105172211	90.8404	220.897	1.29086	0.000163796	0.00147724	283.025	1.64215	9.8794e-05	0.000795165	244.527	1.43461	2.09783e-09	6.75172e-08
105161558	0.324521	1.479	2.20111	0.00129864	0.00817927	0.359159	0.149887	0.834234	0.90682	0.989658	1.62218	0.0652856	0.187145
105160228	25.0563	17.6556	-0.496357	0.0420361	0.125277	19.701	-0.347325	0.0545537	0.147408	18.3443	-0.444493	0.0201958	0.0785821
105162889	26.4308	30.3338	0.207528	0.327791	0.530671	33.5315	0.343784	0.0179082	0.0617702	28.7726	0.128507	0.391701	0.608848
105172210	287.207	927.762	1.70034	3.5487e-08	8.95998e-07	1053.54	1.87754	2.03566e-09	4.31832e-08	1251.58	2.12952	2.01494e-17	2.37668e-15
105159233	4.31383	2.97491	-0.526262	0.0944033	0.227897	2.55702	-0.754709	0.00329639	0.0158549	2.74555	-0.645444	0.0214555	0.082108
105159230	9.94034	15.5229	0.650464	0.00162003	0.00979413	13.7783	0.471597	0.0134563	0.0495235	15.2403	0.621833	0.000802925	0.00577373
105162891	12.2071	9.59644	-0.339548	0.188018	0.366746	8.81574	-0.469642	0.0314856	0.0965823	9.2414	-0.39623	0.0653053	0.187145
105162890	5.80725	5.27609	-0.128422	0.705616	0.837411	9.64288	0.732725	1.94177e-05	0.000189824	7.4297	0.36076	0.203856	0.40622
105172209	114.168	491.956	2.11599	1.26887e-14	1.16071e-12	423.664	1.89391	2.15434e-09	4.54951e-08	494.928	2.12213	9.03088e-16	8.65774e-14
105161562	6.90463	4.67164	-0.555032	0.00645931	0.0297681	4.85005	-0.509201	0.0149913	0.0537001	5.12769	-0.422273	0.0964454	0.247305
105172208	13.5301	112.161	3.05991	4.88425e-15	4.83226e-13	85.6255	2.66245	5.12605e-14	2.06291e-12	107.921	3.00035	4.91202e-54	2.20589e-50
105162892	1.51528	4.03003	1.42155	3.61329e-05	0.000410515	3.05382	1.01637	0.00555541	0.0243137	3.80619	1.334	0.000620921	0.0046536
105160231	48.099	16.57	-1.52745	0.00202484	0.0117337	22.9167	-1.07014	3.99207e-05	0.000359409	18.0402	-1.40922	1.01386e-07	2.1795e-06
105160232	11.6657	6.74241	-0.782077	0.000679492	0.00482107	7.8272	-0.574591	0.0186809	0.0638816	8.7448	-0.410494	0.0668767	0.190404
105162895	3.57193	2.45938	-0.529316	0.0274563	0.0910827	3.67137	0.0381441	0.862565	0.925106	3.15415	-0.175473	0.440117	0.652813
105161564	46.0319	37.2211	-0.297541	0.289586	0.48984	56.3454	0.292218	0.0392238	0.114376	46.4503	0.018063	0.938991	0.972643
105160233	7.44664	3.59148	-1.04372	1.8355e-05	0.000227606	3.72463	-0.997735	3.78166e-05	0.000342701	5.92751	-0.324741	0.142408	0.321618
105162894	11.3352	5.28322	-1.0893	0.00627004	0.0290527	7.66711	-0.563232	0.0549609	0.14832	8.34098	-0.435786	0.0837894	0.223551
105161563	39.5177	36.3291	-0.112795	0.563806	0.737716	51.0131	0.368365	0.047624	0.132621	40.6736	0.0466704	0.823653	0.916984
105172206	0.0464031	0.181648	1.97422	0.0681556	0.17925	0.0680178	0.537756	0.684072	0.814764	0.432535	3.23031	0.0283749	0.102069
105162897	23.8025	13.4978	-0.808936	0.00170244	0.0101831	15.9096	-0.580673	0.0023939	0.0122025	16.6382	-0.511372	0.00884787	0.0409899
105161566	10.9644	10.2381	-0.0890884	0.778827	0.883315	16.4576	0.587103	0.00276453	0.0137035	12.5889	0.203922	0.422048	0.637287
105162896	6.41895	4.58208	-0.479497	0.0397179	0.119965	3.97758	-0.689018	0.000122347	0.000955244	3.64192	-0.813902	0.000488505	0.00379763
105161565	2.10853	1.98274	-0.0762367	0.876696	0.93805	3.58149	0.764095	0.0112584	0.0429292	2.38493	0.181417	0.687036	0.835278
105174866	54.1243	99.2365	0.882431	0.000568437	0.00414934	95.0017	0.813185	0.000340513	0.00232783	96.1991	0.835149	0.0015387	0.0099214
105174867	35.7029	61.1167	0.783214	0.00696608	0.0315523	37.4298	0.0688814	0.713619	0.834435	46.6446	0.392507	0.183803	0.380317
105174868	276.554	444.44	0.692601	0.00277916	0.015149	429.274	0.635824	0.00313821	0.0152661	462.254	0.747085	0.000371075	0.00300867
105173537	41.1313	61.197	0.581015	0.00422001	0.0212587	52.8396	0.361764	0.00975613	0.0381815	54.5351	0.412738	0.00251159	0.0147507
105173538	7.11317	5.11255	-0.468048	0.0210635	0.074426	6.04541	-0.232921	0.314158	0.50721	6.51696	-0.120042	0.568526	0.754052
105173530	6.99221	8.64103	0.312848	0.145798	0.307612	9.29499	0.409989	0.0420646	0.120591	9.03384	0.374964	0.0813951	0.219008
105174861	6.64022	4.30575	-0.614986	0.0535477	0.149822	5.25295	-0.337574	0.151532	0.310827	4.58985	-0.527319	0.0162554	0.0661639
105173531	20.3996	6.34377	-1.67384	0.00102421	0.00678647	11.3718	-0.843437	0.00725239	0.0301267	8.35806	-1.28064	7.57877e-12	3.77748e-10
105174862	2.83854	1.10699	-1.34388	0.0118136	0.0477935	1.72553	-0.710707	0.0557144	0.149819	1.58224	-0.83495	0.0803239	0.216954
105173532	1.48077	0.491494	-1.59538	0.0924161	0.224257	0.105127	-3.75417	0.00269411	0.0134165	0.429147	-1.78347	0.0377011	0.125568
105174864	18.0426	37.5861	1.0674	8.25049e-07	1.47549e-05	32.1855	0.836005	9.88948e-05	0.000795703	34.7373	0.951116	3.24316e-05	0.000366425
105159249	0.814596	0.0275671	-4.77207	0.00145287	0.00894777	0	-5.89114	0.00014474	0.00110579	0.392882	-1.03946	0.427169	0.641124
105174865	0.524185	1.96695	1.91564	0.000100928	0.000984176	1.34554	1.36263	0.00280831	0.0138829	1.41304	1.43862	0.00540678	0.0276212
105173534	19.7317	41.752	1.09006	0.0190294	0.0687133	61.3848	1.64277	0.0236642	0.0771447	101.128	2.36589	0.00691891	0.0335662
105162877	3.11036	69.7733	4.49872	1.02836e-71	5.92643e-68	81.6855	4.7176	1.08943e-80	2.32365e-77	56.1314	4.18185	1.33141e-78	1.49977e-74
105159247	47.3223	39.8833	-0.238706	0.366944	0.570115	27.3414	-0.791299	3.36013e-08	5.77549e-07	34.6702	-0.442622	0.0270911	0.0983937
105161545	29.5984	3.1193	-3.23507	4.31395e-18	6.25442e-16	2.76652	-3.4205	7.14737e-46	3.35383e-43	2.71773	-3.44149	7.13545e-40	8.93081e-37
105160215	17.0781	32.1725	0.921593	0.000156001	0.0014158	34.744	1.02644	2.67005e-05	0.00025199	36.5761	1.10421	6.78938e-05	0.000694117
105172202	138.912	213.334	0.626893	0.0062011	0.0288492	164.071	0.240842	0.176623	0.345088	198.839	0.5226	0.000642881	0.00479585
105162876	0.175804	0.0283273	-2.62459	0.0363131	0.112214	0.0721791	-1.25604	0.269033	0.458995	0.0534715	-1.69849	0.197411	0.397983
105162879	121.929	246.344	1.02395	0.0363142	0.112214	207.861	0.773436	0.316332	0.509326	366.8	1.59436	0.000387384	0.00312473
105161548	0.852372	1.10834	0.391541	0.729338	0.852529	1.9505	1.19088	0.0472642	0.131903	1.33344	0.648604	0.425406	0.640025
105172200	9.66311	14.1466	0.557486	0.0185636	0.0673818	13.3311	0.463579	0.0739817	0.184931	12.2672	0.349215	0.0730424	0.202482
105160217	11.1073	13.2009	0.25862	0.459379	0.656028	16.6982	0.588011	0.00227923	0.0117168	12.0773	0.127158	0.494361	0.696305
105159243	26.9783	10.2556	-1.38562	4.43613e-06	6.57209e-05	15.3768	-0.811715	0.000315079	0.00217423	13.6187	-0.98116	0.000140425	0.00129817
105160219	4.26662	2.71236	-0.646491	0.0323578	0.103026	2.77264	-0.624306	0.0360134	0.107254	2.41495	-0.815413	0.00226944	0.0135871
105159244	1.75871	1.46947	-0.252704	0.339215	0.542367	1.11415	-0.662244	0.0397857	0.115612	1.07645	-0.702615	0.00711721	0.0343643
105159241	70.2887	37.2721	-0.907314	1.08246e-07	2.44876e-06	36.0788	-0.961317	3.9421e-09	7.90509e-08	47.2022	-0.568345	0.000622354	0.00465969
105162880	25.2718	103.625	2.0432	1.78142e-05	0.000222094	43.621	0.788974	0.00831855	0.0336152	67.5188	1.42528	9.75077e-05	0.000946467
105161551	7.04474	2.44342	-1.52183	0.0161595	0.060917	0.365074	-4.29097	1.03604e-20	8.35309e-19	1.11875	-2.64428	0.000437222	0.00345984
105162882	5.83849	7.37143	0.345268	0.135225	0.291847	10.5085	0.848358	1.53804e-06	1.94531e-05	8.92913	0.617057	0.142814	0.322158
105161550	85.5051	55.3015	-0.620286	0.0162973	0.0612762	35.1168	-1.2846	1.12381e-09	2.48042e-08	36.8017	-1.20983	3.14652e-10	1.19743e-08
105161553	21.0673	14.9082	-0.48956	0.0100758	0.0421648	16.1789	-0.381525	0.054019	0.1463	17.5077	-0.261452	0.122852	0.291155
105162884	28.5504	31.4294	0.147051	0.427305	0.626614	34.9986	0.29361	0.0831257	0.201957	36.3476	0.35382	0.0410041	0.133098
105162883	6.15345	2.47507	-1.30264	0.000285824	0.00234644	2.92989	-1.07415	0.000469685	0.0030653	4.82925	-0.345488	0.344176	0.563349
105161552	16.7848	10.6895	-0.6412	0.0121822	0.0490521	13.7024	-0.291937	0.0867145	0.208005	13.5704	-0.29998	0.0979336	0.249932
105161555	12.1699	5.88519	-1.0384	0.000382538	0.00299737	9.38661	-0.375348	0.0385076	0.112891	7.92951	-0.614164	0.0140993	0.0592617
105162886	12.4927	9.86248	-0.331557	0.208497	0.39328	16.9217	0.43749	0.0053306	0.023535	17.1091	0.459188	0.0109667	0.048722
105173524	8.05833	15.5646	0.960392	0.0335217	0.105632	27.1917	1.75637	9.78357e-10	2.18196e-08	27.0927	1.75709	3.6201e-11	1.62789e-09
105174855	0.102827	0.36817	1.8589	0.0753915	0.192589	0.464282	2.18576	0.00730952	0.0302901	0.227471	1.15321	0.208618	0.411857
105174859	16.7144	46.2897	1.47671	6.21667e-05	0.000648446	27.485	0.719689	0.0228298	0.074951	41.0241	1.30114	2.96001e-08	7.25568e-07
105173528	3.03014	4.63128	0.619817	0.0202776	0.0723366	4.3497	0.519606	0.0207583	0.0694172	3.80997	0.335794	0.120655	0.287637
105173529	0.103206	0.0201937	-2.30055	0.188888	0.367913	0.0303552	-1.8001	0.242159	0.428116	0	-4.17972	0.0473167	1
105177085	0.792924	0.0721145	-3.43363	0.000911795	0.00616384	0.439961	-0.861545	0.323595	0.517073	0.176311	-2.16055	0.0280127	0.101126
105162825	11.5434	8.77862	-0.38725	0.0408955	0.122734	7.80481	-0.566154	0.00276461	0.0137035	7.96516	-0.529172	0.00308546	0.0174962
105177087	0.0900445	0.626342	2.78765	0.00903938	0.038782	0.0886721	-0.0427101	0.98049	0.989431	0.128414	0.510339	0.724821	0.859402
105177088	16.5711	42.1173	1.35333	3.57838e-05	0.00040675	26.1128	0.656687	0.00182556	0.00974101	30.0053	0.862739	5.43205e-05	0.000574817
105174809	5.4992	9.14649	0.743904	0.00480224	0.0235284	11.1442	1.0205	1.53924e-06	1.94577e-05	9.33954	0.771599	0.000562247	0.00427213
105162831	1.0151	2.8416	1.49182	0.026267	0.0881849	0.987012	-0.0353678	0.94335	0.969507	1.487	0.560067	0.206578	0.409286
105162830	2.51656	3.37673	0.431706	0.186625	0.365203	2.65607	0.0800156	0.801278	0.888844	4.21191	0.748658	0.00682428	0.0331901
105174801	1.0034	31.4004	4.97318	1.00938e-60	3.87805e-57	16.7382	4.05844	7.69657e-32	1.49237e-29	20.3784	4.34912	2.97146e-34	2.092e-31
105174802	2.84243	5.57245	0.97782	0.0155186	0.0591794	3.38808	0.252874	0.506663	0.683255	4.80035	0.76062	0.072515	0.201425
105174804	0.0474473	0.466491	3.3011	0.0491937	0.14097	0	-2.99925	0.279235	0.469736	0.0564603	0.263641	0.900787	1
105174806	65.8478	178.293	1.4451	5.00944e-05	0.00053886	107.38	0.707749	0.0152347	0.0543711	122.039	0.89647	0.00192561	0.0119084
105162819	20.7455	9.04948	-1.18827	2.89166e-07	5.88857e-06	12.368	-0.746831	0.0031595	0.0153538	12.6335	-0.710955	0.0356792	0.120643
105177074	0.0832277	0.672466	3.04787	0.0178451	0.0654518	0.250244	1.61679	0.40196	0.593355	0.709273	3.12053	0.0522282	0.159222
105162810	79.431	50.4993	-0.644185	0.0335081	0.105624	66.4795	-0.256293	0.133101	0.283275	59.9421	-0.400204	0.0261516	0.095629
105177072	1.05264	0.248583	-2.06747	0.0269731	0.0898355	0.559443	-0.900998	0.208076	0.386715	1.2565	0.25939	0.730799	0.86332
105162812	47.0866	65.6911	0.48793	0.0435387	0.128558	50.8503	0.110853	0.450227	0.637646	52.6101	0.166038	0.394804	0.611855
105162815	13.7276	4.59142	-1.56856	0.00201671	0.0116954	8.71799	-0.652189	0.0225779	0.0743469	17.7131	0.372922	0.226862	0.435675
105177079	32.2158	98.5409	1.6204	3.11949e-09	1.00434e-07	62.6576	0.960291	1.63044e-05	0.000162504	68.9068	1.10421	0.00102744	0.00710692
105162814	49.2218	176.379	1.84826	1.29315e-06	2.21305e-05	110.337	1.16511	2.65902e-12	8.61685e-11	139.695	1.51191	1.22251e-05	0.000156045
105177077	2.8074	1.29455	-1.10204	0.101115	0.23914	1.85459	-0.595917	0.212739	0.392459	1.34705	-1.05385	0.0471089	0.147794
105177070	13.5309	5.98688	-1.16999	0.000135473	0.00126127	5.1806	-1.38207	4.38505e-05	0.000391038	10.5548	-0.353873	0.355481	0.574507
105177071	0.83748	0.256761	-1.69743	0.0255936	0.0863685	0.419516	-0.992044	0.104027	0.237027	0.438952	-0.935595	0.173358	0.365384
105165097	43.3634	56.2084	0.382124	0.0989577	0.235707	52.2201	0.268519	0.0269507	0.0855625	51.446	0.25226	0.037289	0.124565
105174830	22.3575	24.5623	0.143103	0.611349	0.77259	16.84	-0.408783	0.0227525	0.0747856	19.0906	-0.221797	0.282095	0.498692
105173501	2.39973	0.773066	-1.6183	0.0317742	0.101589	1.53807	-0.644948	0.246473	0.4331	0.969293	-1.30618	0.0744472	0.205592
105162843	25.2399	28.0332	0.160478	0.514499	0.70038	35.1901	0.48015	0.00317747	0.015422	31.5636	0.328359	0.0358352	0.120894
105161515	2.95799	1.63335	-0.844739	0.0317035	0.101392	0.719504	-2.03036	8.02085e-06	8.66016e-05	0.938306	-1.65063	6.47705e-06	8.89764e-05
105161514	4.3765	2.63348	-0.721758	0.0259662	0.0874339	2.18891	-0.993886	0.00331589	0.0159291	3.37909	-0.365177	0.378431	0.59628
105161517	0.68196	0.390389	-0.793748	0.160424	0.329159	0.275698	-1.31605	0.0222044	0.0732405	0.375328	-0.862008	0.158313	0.344935
105162848	11.425	14.6773	0.368429	0.126017	0.277986	13.0524	0.191818	0.407427	0.598728	15.5337	0.448639	0.0368144	0.123406
105161516	18.4912	18.7239	0.0271099	0.900036	0.950985	23.8785	0.368544	0.0262966	0.083953	21.7567	0.240338	0.198798	0.399922
105162847	3.47375	3.59517	0.0554098	0.859918	0.929036	3.69704	0.0900912	0.735695	0.848826	5.32587	0.622333	0.0345609	0.118027
105161519	26.8996	59.7125	1.15821	0.000384239	0.00300968	43.4132	0.691694	0.0144664	0.0523057	52.2523	0.963177	0.000572752	0.00434024
105161520	9.97127	10.2862	0.0522509	0.856791	0.927135	6.63356	-0.58824	0.013919	0.0507882	7.43286	-0.417088	0.0983546	0.250518
105161522	20.0653	37.6475	0.914917	0.00443567	0.0220892	26.4312	0.397961	0.149158	0.307652	34.1744	0.772909	0.000724939	0.00530093
105162853	159.246	221.219	0.481924	0.197025	0.378394	203.554	0.356316	0.210413	0.3893	296.005	0.900292	0.00302692	0.0172075
105174825	1.33594	5.44221	2.03454	0.000810217	0.00558634	2.41203	0.854834	0.207035	0.385414	6.40367	2.27005	0.00412702	0.0221323
105174826	11.8163	8.19892	-0.517504	0.0400399	0.120717	10.9656	-0.106565	0.563868	0.729459	10.6149	-0.14859	0.457261	0.667334
105174827	139.069	1242.24	3.16738	2.37139e-13	1.66156e-11	599.824	2.11118	4.86566e-18	3.02006e-16	923.684	2.73843	4.39654e-18	5.59603e-16
105159208	28.7962	21.1179	-0.440024	0.146965	0.309222	16.6489	-0.790828	5.74913e-06	6.38363e-05	16.7605	-0.774838	0.000564882	0.00428637
105159206	10.5366	15.7963	0.591241	0.0269104	0.0896978	10.4893	-0.00627256	0.972801	0.985202	13.7417	0.388841	0.0891193	0.234088
105177096	23.3541	94.9387	2.03162	5.49407e-12	3.06657e-10	180.287	2.94831	9.73278e-37	2.92757e-34	179.029	2.94201	2.37864e-09	7.50537e-08
105161502	12.9093	8.67785	-0.564832	0.0058712	0.0276097	7.84962	-0.71811	0.000108914	0.000862855	8.61328	-0.57783	0.0084985	0.0396611
105159204	25.0811	21.5377	-0.211945	0.346057	0.549515	18.8548	-0.411692	0.0258694	0.0828936	17.5823	-0.507214	0.0118776	0.0519087
105177094	7.39495	4.93772	-0.573596	0.0190853	0.0688719	5.8625	-0.336432	0.108236	0.244083	5.38544	-0.453021	0.100728	0.254606
105161504	0.468797	0.166473	-1.49778	0.0621636	0.167131	0.0905651	-2.39385	0.00428872	0.0196642	0.104807	-2.15563	0.0110055	0.0488848
105159201	0.221684	0.229264	0.0581818	0.935837	0.968655	0.0926173	-1.27214	0.200557	0.377479	0.0344845	-2.66144	0.0321888	0.112118
105159202	16.698	28.7842	0.793719	2.72294e-07	5.60571e-06	26.1004	0.645551	0.000487354	0.00316214	28.6273	0.782912	2.34293e-06	3.60812e-05
105161503	60.8786	152.886	1.33605	0.000154431	0.00140487	84.2791	0.470536	0.0879974	0.210048	98.2343	0.696183	0.0017614	0.0110849
105162837	17.6747	26.6289	0.598817	0.00328731	0.0173765	23.2865	0.398699	0.012387	0.046359	24.7407	0.490488	0.000910605	0.00641295
105161506	1.76759	0.917165	-0.934269	0.0384875	0.117356	1.20803	-0.539476	0.251072	0.438342	1.62723	-0.114868	0.816818	0.913164
105161505	0.767341	0.260029	-1.55044	0.00298298	0.0160625	0.237438	-1.67827	0.00275621	0.0136773	0.159669	-2.25122	0.000881367	0.00623041
105161508	15.3662	8.54383	-0.839576	0.0410145	0.123011	7.60967	-1.01599	0.00354689	0.0168116	9.34063	-0.713783	0.0473902	0.148388
105162839	16.472	17.9608	0.133795	0.622215	0.780796	22.8122	0.47005	0.0117832	0.0445683	21.8581	0.413991	0.0224492	0.084987
105162838	5.0138	5.76487	0.212272	0.747567	0.864195	18.4556	1.87825	2.47832e-05	0.000235315	5.54123	0.149154	0.588998	0.769784
105177099	14.9465	16.0814	0.115029	0.652845	0.800968	31.5341	1.07854	0.00194015	0.0102291	38.3667	1.36492	3.11194e-06	4.65222e-05
105174819	7.61447	10.3632	0.452175	0.0447772	0.131307	8.72273	0.195595	0.258918	0.447356	8.48373	0.161446	0.36199	0.580528
105162840	21.8	10.2466	-1.08026	3.34701e-08	8.52543e-07	15.8584	-0.458003	0.00413008	0.0190485	14.441	-0.589521	0.00963629	0.043911
105177092	6.89604	5.58383	-0.294982	0.419951	0.620494	9.44607	0.454316	0.00328825	0.0158287	8.35974	0.282161	0.461913	0.670345
105177093	41.0308	43.4637	0.0921997	0.718421	0.845771	53.7218	0.389081	0.00994627	0.0387803	46.2385	0.178101	0.290432	0.507299
105177090	3.92883	1.95211	-1.00014	0.000608442	0.00438992	2.69945	-0.542599	0.0200237	0.0675576	3.12552	-0.324799	0.165407	0.353923
105161511	4.70849	9.29629	0.986889	0.00412569	0.0208656	4.74366	0.0110129	0.974111	0.986046	7.76328	0.728057	0.109883	0.27055
105161510	15.0791	5.90586	-1.3423	0.000949996	0.00637906	7.88718	-0.934327	0.00220692	0.0114	7.10171	-1.08071	5.70353e-07	1.0255e-05
105162841	6.63324	3.74372	-0.815666	0.00275578	0.0150429	4.06571	-0.704868	0.00689051	0.0289723	3.98749	-0.72742	0.00727873	0.0349568
105174811	23.3887	8.89333	-1.38511	0.00203722	0.0117935	10.4675	-1.16154	0.000763467	0.00464294	8.86106	-1.39454	2.96962e-07	5.67452e-06
105174814	21.3624	6.28418	-1.75828	0.00012229	0.00115866	3.95955	-2.42894	2.40082e-28	3.61077e-26	6.429	-1.72608	5.28362e-18	6.68734e-16
105162907	0.102714	0.109499	0.101488	0.916644	0.959069	0.17011	0.733628	0.427839	0.618063	0.619317	2.59608	0.0168662	0.0680354
110012189	18.8864	96.8971	2.3665	1.02314e-13	7.96806e-12	56.8361	1.58898	2.1735e-09	4.57351e-08	65.809	1.80783	0.000118824	0.0011257
105162906	9.39624	78.5265	3.07086	1.05954e-09	3.84032e-08	20.3975	1.11854	0.00277869	0.0137568	28.4498	1.60681	0.0094649	0.043235
105178499	0.331198	1.652	2.32536	1.27594e-05	0.000166363	0.591561	0.844221	0.30498	0.497044	1.26018	1.93702	0.0128212	0.0550736
105162908	46.8578	78.5274	0.752691	0.000514195	0.00382362	62.5288	0.416986	0.00713753	0.0297633	64.2849	0.462528	0.0286153	0.102631
105177162	10.5705	5.91429	-0.830087	0.000129165	0.00121284	4.01259	-1.39625	3.11101e-11	8.7205e-10	4.75924	-1.14504	3.65759e-05	0.000405521
105178494	0.749467	0.264205	-1.49627	0.0311238	0.100182	0.207422	-1.85392	0.00311203	0.0151608	0.281955	-1.40891	0.040433	0.131807
105177160	3.9696	1.56059	-1.34	1.22669e-05	0.000160486	2.14282	-0.890989	0.0079926	0.0325843	2.3875	-0.727046	0.0229927	0.086579
105162901	11.34	13.1094	0.218104	0.374314	0.577054	16.036	0.498819	0.0077656	0.0318303	14.491	0.359703	0.0703996	0.197341
105162900	10.0588	19.3673	0.952778	0.0110537	0.0452996	10.9241	0.120064	0.63306	0.779777	13.3115	0.410269	0.149811	0.332031
105177161	72.6745	41.4946	-0.798753	0.12891	0.282179	104.503	0.523689	0.00432336	0.0197922	76.5925	0.0795473	0.853625	0.931343
105177166	20.1909	14.8366	-0.436904	0.0378378	0.115743	14.2681	-0.500671	0.00606704	0.0261279	15.1865	-0.404566	0.0408734	0.132781
105178498	7.88851	7.59163	-0.0489349	0.924706	0.963228	3.11494	-1.34028	3.39449e-07	4.88598e-06	5.13377	-0.612302	0.158383	0.345022
105162904	5.23421	1.67991	-1.63046	1.04445e-10	4.73949e-09	2.45282	-1.09079	0.000164207	0.00123719	3.04132	-0.777725	0.0549324	0.165114
105165189	2.84458	10.595	1.90228	1.9649e-05	0.000242089	4.99426	0.811991	0.11023	0.247108	6.69024	1.23779	0.00623401	0.0309284
105178490	186.376	158.702	-0.223567	0.159986	0.328757	150.453	-0.308397	0.0338509	0.102149	158.791	-0.225786	0.172317	0.363923
110012182	0.0222983	0.357346	3.93139	0.0277118	0.0916912	0.0224518	0.166502	0.967452	1	0.310661	3.73496	0.12537	0.294945
105165182	16.2221	16.264	0.0123795	0.957368	0.979452	30.2187	0.89965	2.9544e-05	0.00027583	31.4811	0.9616	0.00688987	0.0334674
105165181	6.99177	3.17023	-1.13143	2.24174e-07	4.70216e-06	4.12239	-0.763647	0.00011712	0.000919946	4.31905	-0.688516	0.00245736	0.0144889
105165188	29.3447	37.5658	0.364024	0.0315611	0.101104	31.1593	0.0861204	0.617681	0.769028	32.1313	0.136369	0.394407	0.611577
105165186	19.7783	24.1569	0.297137	0.0776626	0.197023	27.2348	0.461978	0.00115753	0.00661745	24.7988	0.332159	0.0262565	0.0959501
105165185	0.65366	3.72587	2.51354	0.00656656	0.0301418	0.232273	-1.50187	0.0637255	0.165702	2.0969	1.69014	NA	1
105177159	18.6655	27.0754	0.544346	0.0281625	0.0928491	26.2196	0.489888	0.0614292	0.161142	21.9475	0.238902	0.270703	0.485872
105178488	5.76366	3.81495	-0.584943	0.0436961	0.128907	5.09648	-0.177285	0.40742	0.598728	5.81537	0.0164676	0.961708	0.982196
105178482	8.95813	4.15257	-1.09868	0.000596063	0.0043209	4.54864	-0.976748	0.000383465	0.00257877	3.76875	-1.24317	3.39251e-08	8.17432e-07
105177151	22.061	17.9327	-0.291416	0.23184	0.423283	14.8778	-0.568269	0.00163585	0.00887613	17.2872	-0.345458	0.132977	0.306541
105177152	0.00934183	0.147116	3.90903	0.0399659	0.120541	0.349524	5.14493	0.000997778	0.00583787	0.293783	4.90829	0.00236106	0.0140349
105178483	23.5207	10.1797	-1.19852	0.0837664	0.208349	6.43426	-1.86541	6.26961e-07	8.56214e-06	13.2442	-0.821032	0.0536758	0.162557
105178480	67.5056	48.1803	-0.478355	0.00420463	0.0211951	51.6584	-0.385375	0.0120162	0.0452674	54.2505	-0.309433	0.0424054	0.136459
105178481	13.3401	18.043	0.443255	0.024133	0.0826006	14.3781	0.107971	0.484079	0.666752	15.0355	0.178141	0.252595	0.46653
105177155	12.6546	13.3331	0.0832044	0.725897	0.850312	9.02447	-0.487284	0.00205721	0.0107354	8.85497	-0.509699	0.0011696	0.00790343
105178486	7.22832	8.93031	0.312497	0.328079	0.53099	10.7075	0.569082	0.0412368	0.118843	12.0153	0.737649	0.0316584	0.110819
105177156	10.7165	9.09684	-0.22912	0.307201	0.508954	7.79526	-0.459179	0.00706326	0.029545	7.64892	-0.480367	0.015857	0.0649681
105177153	6.14073	4.03293	-0.600575	0.0343451	0.107644	5.77285	-0.0874433	0.852202	0.918732	6.02802	-0.0228496	0.948871	0.976258
105178485	10.7176	8.26646	-0.366049	0.0485657	0.139645	8.53126	-0.328417	0.0670483	0.171997	8.93951	-0.256131	0.146936	0.32769
105165173	8.60127	20.4226	1.25588	0.000409202	0.00317073	18.5714	1.1114	6.01312e-07	8.24437e-06	21.03	1.29676	1.81472e-08	4.6671e-07
105165172	31.3716	37.0478	0.248577	0.138464	0.297028	45.4482	0.53491	0.00700201	0.0293569	40.2531	0.365298	0.0219038	0.0834458
110012193	1.20192	0.076996	-3.93848	0.000544088	0.00400457	0.107531	-3.42014	0.00318042	0.0154267	0.0986554	-3.58208	0.000915784	0.00644338
105165171	10.2095	18.5875	0.872945	0.00439221	0.0219439	25.8707	1.34381	3.83565e-06	4.42874e-05	26.5339	1.38308	8.94096e-05	0.000878843
105165177	3.82058	4.07149	0.102621	0.790128	0.889966	6.43912	0.753728	0.00614344	0.0263891	5.16347	0.43897	0.206154	0.408806
105162929	4.12095	2.33464	-0.809721	0.031625	0.101225	2.88535	-0.515847	0.103891	0.236834	2.56458	-0.67927	0.0470349	0.147658
105162921	0.352175	0.0517667	-2.75162	0.117349	0.264742	0	-5.34262	0.0143308	0.0519148	0.0331819	-3.39219	0.101337	0.255685
105177185	52.1561	108.216	1.06048	0.000239105	0.00203916	81.4159	0.643089	0.00587209	0.0254237	93.8573	0.854066	0.00193894	0.0119875
105177183	4.25701	1.79119	-1.24328	0.00105536	0.00694492	0.98232	-2.11153	5.31509e-10	1.23224e-08	1.11543	-1.92332	2.92506e-06	4.40794e-05
105162922	1.2479	0.74715	-0.729432	0.260905	0.457476	0.81504	-0.606191	0.454948	0.641863	0.338831	-1.88295	0.0171456	0.0689772
105177189	16.5917	8.35103	-0.982866	5.87584e-08	1.408e-06	10.9234	-0.602442	0.00554671	0.0242883	9.15996	-0.852169	5.66569e-06	7.91825e-05
105162924	4.07206	1.81658	-1.15169	0.0320928	0.102331	2.36672	-0.778709	0.0713174	0.180016	1.72495	-1.23458	0.00222952	0.0133872
105177186	80.402	164.097	1.03739	0.00103194	0.00681219	120.587	0.586441	0.035885	0.107062	117.272	0.551388	0.0649097	0.186429
105177187	15.2063	37.7902	1.3206	0.000358918	0.00283703	18.6806	0.296991	0.0957993	0.223168	25.3141	0.742338	0.0457793	0.144691
105162926	0.334776	0.0752697	-2.11799	0.0411368	0.12325	0.0977994	-1.77904	0.0609398	0.160252	0.124305	-1.42919	0.0928856	0.240919
105177180	18.8175	17.5904	-0.0894672	0.67043	0.812942	13.9312	-0.434112	0.0218372	0.0723038	14.991	-0.322246	0.0908422	0.23701
105174903	3.92307	0.475678	-3.0193	9.54893e-05	0.000937886	0.553938	-2.83067	1.04853e-06	1.3667e-05	0.619865	-2.65777	3.27752e-05	0.000369751
105162917	72.7227	159.955	1.14563	1.56913e-09	5.46397e-08	229.186	1.65782	3.12372e-13	1.13626e-11	208.631	1.5256	7.99997e-15	6.25803e-13
105162919	2.22201	0.847853	-1.38587	0.100664	0.2384	0.255791	-3.11944	8.80855e-05	0.000720092	0.101248	-4.43516	1.78807e-05	0.00021763
105165190	72.3868	17.3994	-2.04688	6.74695e-10	2.54135e-08	21.2905	-1.76404	2.94103e-06	3.49203e-05	28.9079	-1.3182	4.16156e-08	9.80708e-07
105177173	12.9442	8.22331	-0.643885	0.0103429	0.0430287	9.58258	-0.431093	0.0613283	0.160985	10.2402	-0.332406	0.116087	0.280764
105177174	21.191	11.8636	-0.82837	0.00302699	0.0162653	18.5258	-0.194389	0.504752	0.681701	20.7973	-0.0222953	0.955238	0.97883
105162912	0.102873	0.225902	1.16137	0.391838	0.593589	0.691477	2.76269	0.0169664	0.0592783	0.089308	-0.209356	0.904392	1
105177171	10.8057	10.5496	-0.0276316	0.913011	0.957335	8.15249	-0.406173	0.0365183	0.108455	8.17372	-0.396902	0.0454081	0.14374
105177172	23.3809	56.8256	1.28848	0.00152313	0.00931332	28.1187	0.268103	0.359919	0.553862	61.7239	1.40853	0.00239093	0.0141863
105177177	0.969079	0.592401	-0.699269	0.215518	0.402458	0.37671	-1.35749	0.0316108	0.0968847	0.558135	-0.793117	0.201726	0.4034
105177178	9.03785	41.5001	2.20611	8.57193e-08	1.976e-06	11.6694	0.367307	0.156097	0.317278	16.5208	0.877299	0.0662367	0.189056
105162916	5.27003	2.93628	-0.832553	0.0854875	0.211563	3.20349	-0.719731	0.06027	0.158936	0.782798	-2.74304	4.95258e-07	9.00538e-06
105177176	23.9377	14.3125	-0.733453	0.000336981	0.00268792	18.3781	-0.381408	0.0401906	0.11652	17.9731	-0.408854	0.0596048	0.175122
105162915	0.0568341	0.724301	3.69587	0.00434698	0.0217509	0.671056	3.58295	0.00245948	0.0124982	0.218098	1.95793	0.133649	0.307431
105165195	35.4481	24.3528	-0.532898	0.0143359	0.0556163	29.6022	-0.259191	0.119616	0.262407	28.024	-0.333652	0.112482	0.274976
105165194	6.38763	2.99011	-1.08725	0.000178736	0.0015902	2.38942	-1.41999	1.49293e-07	2.29385e-06	2.75435	-1.20833	2.67474e-05	0.000309021
105165193	19.0311	25.7463	0.444089	0.0111773	0.045733	24.2154	0.348665	0.110105	0.246897	22.4426	0.242928	0.157038	0.343242
105165198	0	0.0348898	2.69921	0.499683	1	0	#N/A	#N/A	#N/A	0.120271	4.46645	0.0417997	1
105165197	19.9142	28.1785	0.508819	0.00663973	0.0303749	30.1582	0.599529	0.00108446	0.00626538	37.8109	0.932074	0.00903872	0.0417282
105165196	75.1807	7.33519	-3.34841	1.31812e-22	3.53317e-20	7.39015	-3.347	7.4007e-125	8.6817e-121	8.1781	-3.19542	1.1282e-102	2.54166e-98
105178457	30.7347	20.9059	-0.547366	0.0037799	0.0194453	21.8878	-0.490311	0.0102354	0.0397062	19.2312	-0.671053	4.71566e-07	8.61631e-06
105177126	32.0142	44.6233	0.486825	0.0100405	0.0420749	41.6957	0.381122	0.0123301	0.0461755	39.131	0.294933	0.0270093	0.0981283
105178458	0.376543	0.0303427	-3.57978	0.0254545	0.086025	0.0147557	-4.60205	0.00580787	0.0252108	0.0312064	-3.59948	0.0190115	0.0749844
105179787	8.21478	2.36169	-1.78853	8.42363e-07	1.50063e-05	5.75003	-0.512824	0.312473	0.505149	7.02825	-0.220653	0.576101	0.759708
105177124	39.8756	96.12	1.27803	0.000999045	0.0066503	66.2776	0.735678	0.0120231	0.0452786	72.8068	0.875518	0.00481933	0.0251626
105178455	4.431	2.24107	-0.975742	0.0153492	0.0586541	2.49364	-0.828315	0.0250476	0.0807679	2.36323	-0.899327	0.0237973	0.0888514
105177128	7.81996	19.5907	1.33277	3.97924e-05	0.000446589	9.92328	0.344295	0.351385	0.545144	8.45451	0.120076	0.817361	0.913364
105177129	3.87876	3.14032	-0.298351	0.493875	0.683731	1.16981	-1.72735	8.95939e-11	2.32271e-09	1.86744	-1.04631	0.0253262	0.0934295
105179781	17.8165	14.4926	-0.29063	0.213845	0.400223	13.9179	-0.356343	0.0269361	0.0855293	14.017	-0.340236	0.037638	0.125452
105178453	1.24477	2.49026	1.00484	0.0474999	0.1373	2.28375	0.872629	0.217518	0.398206	1.96302	0.663268	0.438566	0.651519
105177122	18.9761	20.6532	0.130294	0.552207	0.728564	31.2981	0.722109	0.000548389	0.00348869	31.4478	0.732924	0.0192697	0.0757508
105178451	16.3696	23.5654	0.533249	0.0307562	0.0992569	27.8369	0.766276	0.000308895	0.00213596	30.9912	0.926927	0.00011887	0.0011257
105166478	94.2615	172.225	0.878665	0.00845591	0.0368549	134.934	0.518583	0.00433408	0.0198296	127.813	0.446149	0.187562	0.385899
105165145	4.87693	1.85003	-1.38477	0.0111569	0.0456739	2.87171	-0.763291	0.0147064	0.0529264	3.42386	-0.507402	0.132721	0.30614
105166476	2.74856	2.01478	-0.43558	0.272076	0.470683	3.73502	0.443566	0.0867006	0.207993	5.06901	0.887514	0.0111116	0.0492573
105166475	17.8185	6.8273	-1.37419	0.000457397	0.00346839	8.78348	-1.02043	8.23268e-06	8.84006e-05	7.45224	-1.25135	2.56258e-15	2.20353e-13
105166474	3.66805	2.13557	-0.769332	0.0640525	0.170935	2.64439	-0.473218	0.23378	0.417646	2.00128	-0.867711	0.0318322	0.111255
105165142	6.59847	5.48496	-0.256386	0.627998	0.78407	10.5954	0.684762	0.00113256	0.00649132	9.38237	0.511638	0.208595	0.411857
105166472	9.41153	30.092	1.68285	5.53525e-08	1.33471e-06	24.7365	1.39293	7.87158e-05	0.000653513	37.1544	1.98417	1.25256e-16	1.31635e-14
105178446	11.3513	18.834	0.740284	0.0769657	0.195916	47.1434	2.05422	1.52441e-18	1.01607e-16	36.7668	1.69961	0.00105736	0.00727143
105177116	42.4773	67.0445	0.666314	0.000807682	0.00557279	59.2234	0.479649	0.007486	0.0308839	56.243	0.410713	0.0181507	0.0722213
105179776	10.3544	54.9396	2.41611	6.61348e-11	3.14988e-09	30.9054	1.57852	3.97425e-11	1.09313e-09	27.7007	1.42579	4.44397e-11	1.97083e-09
105178444	45.7395	29.9978	-0.600173	0.000318783	0.00256316	30.684	-0.575148	0.000600523	0.0037582	31.3217	-0.541135	0.000545629	0.00416651
105177113	14.7646	28.6386	0.964447	0.00748017	0.0334821	16.5959	0.170285	0.389076	0.581322	15.9413	0.116772	0.560617	0.748288
105178445	16.8485	11.3342	-0.563371	0.000913249	0.00616825	13.8183	-0.28567	0.0715013	0.180343	12.6904	-0.403511	0.0473418	0.148278
105177114	12.6706	8.20525	-0.617412	0.00558073	0.0265142	10.6122	-0.256182	0.0991471	0.228685	8.86536	-0.51007	0.00137284	0.00902241
105177119	15.7667	34.9162	1.15444	1.1757e-05	0.000154869	21.2027	0.42709	0.0281811	0.0886307	24.7678	0.658164	0.060783	0.177795
105177117	0	0.42868	5.43941	0.0247604	0.0841978	1.0146	6.66633	4.92926e-06	5.57083e-05	0.782542	6.29878	5.84384e-05	0.000610933
105178448	1.12288	1.44401	0.372133	0.276852	0.476054	2.09413	0.896454	0.00338445	0.0161987	1.8865	0.751691	0.0197127	0.0771554
105178449	117.301	121.043	0.0540702	0.81155	0.903237	155.461	0.406909	0.0103248	0.0400198	140.407	0.264961	0.128776	0.299989
105177111	162.749	110.389	-0.551088	0.0255545	0.086287	144.29	-0.172306	0.401422	0.592873	154.086	-0.0735438	0.738427	0.86754
105178442	0.127058	0.0105183	-3.47997	0.0500292	0.142696	0	-4.5985	0.018019	0.062116	0	-4.49743	0.0252741	0.0932679
105177112	1.63527	3.08766	0.923506	0.0378665	0.115815	1.95349	0.257387	0.422944	0.612919	1.45383	-0.163546	0.613403	0.78777
105178440	8.87651	5.94879	-0.567465	0.0479535	0.138254	7.2401	-0.293564	0.175279	0.343336	6.74229	-0.390002	0.0892072	0.234236
105177110	18.7444	25.1487	0.432256	0.0461234	0.134281	28.753	0.61708	0.000153478	0.00116572	24.0916	0.367786	0.0641309	0.184947
105165137	42.9008	2.73448	-3.96027	NA	1	0.870897	-5.63042	1.04283e-88	3.05837e-85	2.28972	-4.22673	1.55263e-42	2.49851e-39
105166467	30.1045	23.4153	-0.354311	0.0148843	0.057235	24.1028	-0.320215	0.0593916	0.157583	26.7273	-0.166509	0.298526	0.515937
105165136	4.04837	3.89972	-0.0468983	0.920201	0.960936	1.0818	-1.90732	4.89731e-07	6.80853e-06	0.999622	-2.01063	0.000167847	0.00151739
105165135	18.2825	3.74526	-2.2788	7.09799e-07	1.29756e-05	2.73077	-2.74472	6.39695e-27	8.292e-25	2.39491	-2.92443	2.36639e-16	2.39069e-14
105166466	25.0801	15.9608	-0.642645	0.00836713	0.0365648	19.9603	-0.329007	0.0369242	0.109356	17.548	-0.509777	0.00926468	0.0424667
105165134	5.78728	1.13629	-2.3348	3.84689e-07	7.59234e-06	1.82993	-1.65879	0.00184513	0.00982311	0.95732	-2.59488	4.96839e-10	1.82897e-08
105166465	3.4619	45.6133	3.72542	0.000481706	0.00361468	4.64772	0.425531	0.533748	0.705589	102.709	4.90058	NA	1
105166469	30.2652	15.8472	-0.924544	2.03886e-07	4.32381e-06	21.4869	-0.493314	0.0117908	0.0445877	25.1133	-0.263859	0.236889	0.448031
105166460	6.5565	2.08994	-1.64481	0.00137735	0.00857869	0.778424	-3.08311	4.82168e-12	1.51847e-10	1.27903	-2.35153	1.57832e-07	3.2473e-06
105167793	57.6668	129.556	1.17583	3.63803e-08	9.16545e-07	110.114	0.934575	4.3575e-07	6.14028e-06	119.686	1.05906	1.38775e-08	3.67387e-07
105167795	16.4441	0.809402	-4.34123	0.00123247	0.00785263	0.0594696	-8.20497	1.07518e-14	4.70754e-13	0.441616	-5.20418	1.90422e-14	1.42526e-12
105166464	16.3472	24.6544	0.600329	0.0114821	0.0467312	19.7411	0.272907	0.115474	0.255685	20.754	0.349725	0.0200114	0.0779996
105165133	20.9789	30.9528	0.568924	0.0141059	0.0549364	28.5941	0.447201	0.0105589	0.0407656	30.156	0.528734	0.000676873	0.00500469
105165132	1.68986	0.339583	-2.30673	3.22558e-05	0.000372712	0.511406	-1.71842	0.0032828	0.0158127	1.37495	-0.29347	0.555909	0.744949
105166463	0.976462	0.418237	-1.21192	0.0126699	0.0504868	0.417784	-1.22943	0.0215858	0.071623	0.411002	-1.23857	0.0132341	0.0564466
105165131	1.20078	0.287288	-2.05606	0.000150038	0.00137186	0.407729	-1.55471	0.00120806	0.00686449	0.686381	-0.801551	0.0815285	0.219262
105167791	5.90755	14.0119	1.25646	0.00018477	0.00163694	19.8208	1.74949	1.17788e-11	3.52943e-10	21.6729	1.88372	3.76468e-08	8.99412e-07
105166461	129.098	84.1782	-0.609149	0.00875574	0.0378397	95.5199	-0.433937	0.125379	0.271545	115.146	-0.159611	0.404779	0.6215
105165130	88.1996	72.3709	-0.277156	0.0827815	0.206636	65.3449	-0.432622	0.00341088	0.0162986	70.974	-0.307309	0.105718	0.263466
105177148	18.569	26.051	0.496495	0.00634182	0.0293146	26.0015	0.485611	0.00432283	0.0197922	21.8448	0.239924	0.133765	0.307541
105178479	0.0142566	0.103506	2.79111	0.280136	0.479519	0.231357	3.95434	0.0832587	0.202151	0.320617	4.41889	0.00750975	0.0358295
105177149	18.8763	26.0102	0.470622	0.00303944	0.0163177	25.7973	0.450774	0.00592858	0.0256317	22.0066	0.22715	0.112435	0.274953
105178478	15.4152	7.50049	-1.02831	0.0810354	0.203444	11.2268	-0.456642	0.207855	0.386426	10.1539	-0.595937	0.0420944	0.13573
105178471	4.98949	16.6142	1.74536	6.99281e-06	9.72832e-05	24.1697	2.27852	4.48966e-15	2.08175e-13	26.8944	2.43609	1.72022e-12	9.66422e-11
105178472	115.099	82.672	-0.468755	0.0368363	0.113356	98.5368	-0.223838	0.137385	0.289763	85.3446	-0.425857	0.00650814	0.0319368
105177144	10.4029	6.75112	-0.615109	0.00261513	0.0144324	4.80938	-1.1126	7.89949e-09	1.51296e-07	7.56677	-0.452965	0.0455193	0.144072
105177145	11.2595	5.7311	-0.964275	9.98244e-05	0.000974239	8.20079	-0.455088	0.0917937	0.216449	9.62594	-0.22149	0.55529	0.74458
105177143	19.0129	7.44098	-1.34438	1.7217e-07	3.70923e-06	11.5342	-0.721927	0.00304478	0.0148889	10.6029	-0.837425	0.00067793	0.00501086
105178474	15.2758	16.9255	0.156955	0.575415	0.746356	19.8957	0.380993	0.0171409	0.0597121	17.5951	0.209971	0.245075	0.457781
105165168	15.4923	7.20594	-1.09731	0.335505	0.538884	0.304407	-5.69322	1.52957e-52	1.08748e-49	2.91349	-2.40054	0.187504	0.38585
105165167	155.09	420.45	1.44662	7.32779e-05	0.000745923	223.493	0.528844	0.0180867	0.0622671	262.828	0.767969	0.00405365	0.0218271
105166492	23.6885	12.9976	-0.856625	0.00603659	0.0282263	19.8545	-0.253356	0.19261	0.366684	23.1249	-0.030339	0.924917	0.966398
105166496	68.6372	132.835	0.960947	0.0208278	0.0738535	112.317	0.713064	0.0550395	0.148436	128.64	0.913085	0.0221171	0.0840122
105166495	0.49518	6.08459	3.62644	2.21503e-05	0.000269432	0.690174	0.470995	0.511954	0.687273	4.06017	3.04546	NA	1
105177137	28.3794	56.6155	1.00338	0.00490577	0.0239491	37.5117	0.401571	0.114624	0.254309	34.7615	0.298457	0.211124	0.414962
105177138	33.0109	280.175	3.09386	5.87619e-53	1.50509e-49	349.562	3.40737	4.82622e-07	6.72662e-06	206.176	2.64878	2.46329e-45	5.54954e-42
105178469	7.08871	2.42414	-1.53751	3.5412e-10	1.42713e-08	3.69368	-0.938491	0.000659828	0.00409222	5.00898	-0.495853	0.00292882	0.0167598
105177136	11.3226	16.0673	0.512318	0.00557109	0.0264976	16.963	0.583376	0.00082254	0.00494325	20.6213	0.869234	4.71513e-06	6.73307e-05
105178460	22.0415	17.4477	-0.328842	0.0343595	0.10766	20.1025	-0.132019	0.458651	0.64475	23.1404	0.0754887	0.720528	0.856934
105178461	10.5549	6.72879	-0.63918	0.0472155	0.136612	7.5873	-0.476201	0.0740455	0.18507	6.2426	-0.751683	0.00269367	0.0156406
105177134	1.90285	9.41761	2.31546	9.0962e-15	8.52381e-13	11.8924	2.64387	8.53153e-30	1.45048e-27	7.69857	2.02165	2.6795e-06	4.06782e-05
105178465	5.52755	4.515	-0.283796	0.185073	0.363268	4.24338	-0.381372	0.0600999	0.158684	3.72276	-0.56311	0.0147917	0.0615064
105178462	2.51546	3.02149	0.273327	0.429921	0.628602	4.87095	0.950129	0.000367129	0.00248373	3.35034	0.416387	0.431471	0.644774
105177131	55.5934	54.8539	-0.0109656	0.938365	0.970313	66.9693	0.269116	0.033355	0.100899	59.2497	0.0973776	0.475572	0.681433
105178463	21.1116	8.52459	-1.30165	3.22385e-05	0.000372699	4.7368	-2.15923	8.33539e-16	4.14332e-14	4.55059	-2.2068	2.59555e-05	0.000301729
105165159	0.0612404	0.463951	2.96559	0.0472205	0.136612	0.087222	0.522471	0.816272	0.896446	0.113648	0.91641	0.72797	1
105166489	20.1356	88.7658	2.14766	6.9585e-12	3.81922e-10	48.8198	1.27849	2.46769e-07	3.65049e-06	42.1644	1.07355	0.00197017	0.0121372
105165158	42.3431	77.9832	0.88923	0.0128072	0.0509195	52.1281	0.301818	0.243185	0.429055	66.3254	0.653841	0.0151915	0.0628525
105166488	12.3753	13.9449	0.180886	0.311258	0.512912	16.3136	0.398237	0.0169724	0.0592814	14.9019	0.274157	0.13649	0.311738
105165156	6.72355	2.98089	-1.16238	0.0108849	0.0447589	3.73887	-0.846721	0.00606665	0.0261279	3.30946	-1.0165	8.16693e-05	0.000813361
105166482	11.9125	18.598	0.649721	0.0218898	0.076664	14.8778	0.321326	0.0960141	0.223436	16.1161	0.440737	0.00857561	0.0399421
105166481	0	0.33444	5.09263	0.0049246	0.0240106	0.232514	4.56567	0.0676331	0.173244	0.477864	5.60089	0.0135346	0.0574674
105165150	8.51011	12.0544	0.510394	0.0137199	0.0538152	10.5566	0.311309	0.137258	0.289652	9.21087	0.121053	0.660882	0.818167
105166480	0.937897	1.95174	1.06533	0.0326899	0.103769	1.18148	0.333435	0.500983	0.679396	1.50921	0.694231	0.110385	0.271318
105165155	55.4541	127.807	1.21229	0.00039644	0.00308637	57.0133	0.0403929	0.800379	0.888368	83.8523	0.603531	0.106417	0.264709
105166484	13.4721	45.9813	1.7787	2.41101e-09	8.01136e-08	22.4751	0.737932	0.0107002	0.0411757	24.2071	0.852969	0.0387935	0.128149
105165153	6.02757	3.21122	-0.896997	0.00389843	0.019918	4.11513	-0.549677	0.024267	0.0787052	4.02318	-0.57587	0.0229367	0.0864549
105166483	0.108592	1.51414	3.81281	2.87769e-07	5.87049e-06	1.23584	3.51133	2.4935e-06	3.00321e-05	1.68651	3.96455	7.66545e-08	1.69309e-06
105178413	1.45516	1.31118	-0.141202	0.959316	0.980541	0.767316	-0.924556	0.728767	0.843779	0.125547	-3.5202	0.00263127	0.0153297
105155777	7.8558	3.10168	-1.3344	0.000229539	0.00196924	2.68498	-1.54803	5.88165e-07	8.08409e-06	2.30087	-1.76452	3.19634e-08	7.75748e-07
105178411	50.6358	20.1558	-1.32288	0.0554682	0.153555	0.968613	-5.71772	9.50371e-08	1.50965e-06	8.10229	-2.63435	NA	1
105155779	72.8837	46.306	-0.646397	0.000469916	0.00354235	44.7197	-0.704416	4.97241e-05	0.000437758	44.6905	-0.699334	9.87682e-05	0.000956942
110012103	3.9683	3.30445	-0.257615	0.583906	0.752833	1.82537	-1.11584	0.0423695	0.121209	1.40034	-1.49866	0.00383537	0.020816
105155774	126.988	180.772	0.517265	0.0136782	0.0537002	182.547	0.524529	0.0171623	0.05976	197.897	0.645098	0.000102721	0.000993222
110012104	0.0510934	0.526096	3.3612	0.0381092	0.116465	0.302789	2.57286	0.152685	0.312454	0.212281	2.06385	0.341867	1
105178418	133.552	150.002	0.176318	0.40936	0.610702	169.647	0.345556	0.0218861	0.072435	160.794	0.27346	0.0892003	0.234236
105155776	5.62209	1.94369	-1.51762	0.00124381	0.00791176	2.77965	-1.01952	0.00729676	0.0302706	3.12232	-0.843776	0.0179138	0.0714427
105178415	0.0191472	0	#N/A	#N/A	#N/A	0.420367	4.38943	0.0127662	0.0475431	0.274541	3.76614	0.0468026	0.147181
105155775	14.9796	18.1217	0.282632	0.108533	0.251498	19.2806	0.364271	0.0395115	0.115045	17.6492	0.241815	0.0779825	0.212529
105178416	5.32762	5.7297	0.113843	0.686628	0.824683	3.5291	-0.594622	0.0442188	0.125215	6.40811	0.274845	0.558593	0.746945
105155770	11.4377	7.92314	-0.522557	0.0740837	0.190281	5.74277	-0.993691	9.38955e-07	1.23416e-05	5.91015	-0.946377	5.47313e-05	0.00057814
110012109	1.15284	0.513682	-1.15213	0.00593236	0.0278235	0.312284	-1.87446	0.00025941	0.00183986	0.693032	-0.727948	0.0293436	0.104519
105155772	79.9404	115.617	0.541032	0.0302184	0.0979327	102.779	0.363587	0.0644374	0.167035	97.9513	0.299162	0.226567	0.435373
105166429	5.58627	8.12568	0.547291	0.0790364	0.19968	6.80346	0.285237	0.167228	0.33267	8.04697	0.530925	0.0167688	0.0677396
105179741	3.91333	1.2903	-1.58795	0.000330433	0.00264209	2.32268	-0.756697	0.0276405	0.0872797	2.13076	-0.873699	0.00201718	0.0123694
105167767	48.1646	77.9213	0.701789	0.0212911	0.0750234	68.9139	0.518507	0.0370145	0.109554	78.0611	0.702669	0.00492748	0.0255845
[truncated: 10,158 more rows]
