# Supplementary material for: Physiological and Multi-Omics Integrative Analysis Provides New Insights into Tolerance to Waterlogging Stress in Sesame (Sesamum indicum L.)
Source: Int J Mol Sci. 2025 Jan 3;26(1):351. doi: 10.3390/ijms26010351 (PMC11720211; doi:10.3390/ijms26010351)
Supplement: Supplementary file 1 [file ijms-26-00351-s001.zip › Table S4.xlsx]

## Sheet: Sheet1
Table S4. Detailed information on 13 hub genes under flooding stress.
Gene ID	Module	GS	MM	R0h	R24h	R72h	R120h	S0h	S24h	S72h	S120h	Family	Functional annotation
105156755	greenyellow	0.892604	-0.93486	106.064	293.918	278.673	253.552	206.594	568.372	447.927	688.847	FAR1	subtilisin-like protease SBT1.7
105161715	greenyellow	0.787512	-0.908872	3.20443	10.6921	11.2197	26.406	3.44694	30.056	31.3658	35.7884	-	aluminum-activated malate transporter
105166633	magenta	0.877004	0.92397	13.6864	20.7652	17.573	15.6519	12.1942	16.3484	14.8394	14.5996	NAC	inositol 1%2C3%2C4-trisphosphate 5/6-kinase 4
105167850	greenyellow	-0.8742	0.968209	13.7677	16.8064	12.0841	10.533	11.3899	9.49394	8.21454	7.88403	GRAS	protein MALE DISCOVERER 2
105168590	greenyellow	0.792768	-0.949344	14.1717	35.1831	30.6241	38.1865	21.3477	46.0768	50.2211	70.4731	B3	uncharacterized LOC105168590
105172142	greenyellow	-0.823847	0.925593	98.7205	106.117	92.1736	81.0995	94.4235	85.4346	79.0187	70.7577	C3H	zinc finger CCCH domain-containing protein
105173534	greenyellow	0.816091	-0.961034	3.39962	7.06884	23.192	26.645	19.7317	41.752	61.3848	101.128	-	bark storage protein A
105174671	magenta	0.898644	0.928796	44.626	78.9013	66.6311	59.3972	25.3619	45.5677	41.2081	45.4928	WRKY	vacuolar-sorting receptor
105176004	magenta	0.854691	0.941891	22.5569	33.6295	29.2991	25.8671	18.9148	24.0212	24.5279	21.5228	-	exosome complex exonuclease RRP44 homolog A
105176669	greenyellow	0.833089	-0.913118	5.93489	8.04091	8.11317	9.14883	5.35944	11.8491	10.4911	12.7993	-	fluoride export protein 2%2C transcript variant X3
105179074	greenyellow	-0.872305	0.953482	44.1631	53.3654	40.3887	29.8142	33.3012	22.1782	23.4619	20.8838	C2H2	WAT1-related protein
105180140	greenyellow	0.914251	-0.936447	3.07696	5.34376	8.54386	6.22932	4.96346	12.6452	15.1452	15.5324	-	selenium-binding protein
novel.364	greenyellow	0.832881	-0.949645	5.88875	9.66344	9.8258	17.8695	7.92601	23.2313	20.0479	25.2064	-	-
