# Supplementary material for: Physiological and Multi-Omics Integrative Analysis Provides New Insights into Tolerance to Waterlogging Stress in Sesame (Sesamum indicum L.)
Source: Int J Mol Sci. 2025 Jan 3;26(1):351. doi: 10.3390/ijms26010351 (PMC11720211; doi:10.3390/ijms26010351)
Supplement: Supplementary file 1 [file ijms-26-00351-s001.zip › Table S5.xlsx]

## Sheet: Sheet1
Table S5. Summary of miRNA sequencing datasets.
Type	R0h	R24h	R72h	R120h	S0h	S24h	S72h	S120h
Total reads(×106)	11.41±0.16	12.19±0.92	11.14±1.08	12.08±0.66	11.82±0.04	10.72±0.75	12.14±1.16	11.10±1.06
Clean reads(×106)	11.20±0.25	11.89±0.70	11.04±1.05	11.84±0.64	11.56±0.06	10.47±0.70	12.02±1.17	10.99±1.04
Q20(%)	99.38±0.02	99.38±0.02	99.19±0.27	99.30±0.04	99.34±0.02	99.32±0.03	99.37±0.02	99.39±0.06
Q30(%)	97.80±0.07	97.88±0.09	97.17±0.54	97.37±0.12	97.58±0.10	97.45±0.17	97.72±0.19	97.68±0.21
GC content(%)	52.46±0.43	53.56±0.31	53.50±0.12	52.43±0.12	53.47±0.06	53.17±0.14	53.27±0.44	53.47±0.88
