# Supplementary material for: Physiological and Multi-Omics Integrative Analysis Provides New Insights into Tolerance to Waterlogging Stress in Sesame (Sesamum indicum L.)
Source: Int J Mol Sci. 2025 Jan 3;26(1):351. doi: 10.3390/ijms26010351 (PMC11720211; doi:10.3390/ijms26010351)
Supplement: Supplementary file 1 [file ijms-26-00351-s001.zip › Table S6.xlsx]

## Sheet: Sheet1
Table S6. Detailed information on differentially expressed miRNAs (DEMis) of R under flooding stress.
miRNA	R0h	R24h	R0h Vs 24h log2FoldChange	R0h Vs 24h pvalue	R0h Vs 24h padj	R72h	R0h Vs 72h log2FoldChange	R0h Vs 72h pvalue	R0h Vs 72h padj	R120h	R0h Vs 120h log2FoldChange	R0h Vs 120h pvalue	R0h Vs 120h padj
ath-miR159a	359318	483980	0.922784	0.0228624	0.274349	492146	0.530441	0.077101	0.241817	576315	1.04241	0.000272885	0.00245596
ath-miR159b-3p	118248	172149	1.06906	0.00548647	0.118508	140615	0.372242	0.166208	0.39546	107276	0.24305	0.406104	0.553778
ath-miR159c	6175.95	18456.8	2.09085	4.1101e-06	0.000221945	16682	1.57061	2.72647e-06	9.40634e-05	9969.45	1.0632	0.0141433	0.0530375
ath-miR160a-5p	264.179	370.847	1.1199	0.170431	0.715705	660.122	1.56498	0.0458424	0.171328	302.759	0.681792	0.383984	0.548549
ath-miR164c-5p	911.449	833.846	0.467411	0.455478	0.953605	541.486	-0.588532	0.356351	0.593353	229.638	-1.45537	0.0246076	0.0820254
ath-miR166a-3p	209684	139693	-0.122081	0.759088	0.989735	115105	-0.79127	0.00921469	0.0635814	110506	-0.5526	0.0555437	0.142827
ath-miR319a	4711.3	6695.37	1.04524	0.0367077	0.360403	12785.6	1.54342	2.17268e-06	9.40634e-05	16607.6	2.18342	3.76908e-12	3.39217e-10
ath-miR319c	873.214	1179.25	1.01363	0.103623	0.686948	3030.19	1.95755	1.37201e-05	0.000315562	1686.31	1.36861	0.00306643	0.0153321
ath-miR396a-3p	6284.84	2736.88	-0.717745	0.170081	0.715705	2053.13	-1.49489	9.32987e-05	0.0016094	2444.42	-0.973547	0.015014	0.0540503
ath-miR396a-5p	3666.54	2313	-0.133654	0.793397	0.989735	4800.8	0.543496	0.149513	0.379938	7054.12	1.30479	0.00105743	0.00585678
ath-miR396b-5p	5264.87	3549.75	-0.0663165	0.887903	0.989735	7727.97	0.682544	0.052548	0.172658	11576.4	1.48481	5.69835e-05	0.000732645
ath-miR397a	486.576	313.03	-0.115335	0.87185	0.989735	91.4402	-2.32497	0.0189816	0.0975512	244.108	-0.607028	0.399498	0.553151
ath-miR398a-3p	128.756	68.942	-0.508283	0.700705	0.989735	26.2829	-2.51441	0.172998	0.397895	5.94357	-4.16901	0.0239074	0.0820254
ath-miR403-3p	5954.56	2393.98	-0.775416	0.128788	0.686948	2349.59	-1.21934	0.00687966	0.052744	1786.55	-1.31912	0.00110628	0.00585678
ath-miR408-3p	26914.8	15739.4	-0.260207	0.491035	0.953605	20415.7	-0.279591	0.322302	0.593353	11935.9	-0.7936	0.00671334	0.0287715
ath-miR858a	1068.34	1037.58	0.403037	0.498545	0.953605	1629.91	0.741079	0.186405	0.414902	2509.63	1.55821	0.000529716	0.00366726
ath-miR858b	1103.74	1062.54	0.387766	0.505744	0.953605	1739.9	0.78079	0.154178	0.379938	2650.34	1.58882	0.000333382	0.00272767
novel_1	138838	98014.8	-0.0491386	0.90863	0.989735	73032.5	-0.863365	0.00360805	0.0414926	55689.8	-0.968323	0.0011007	0.00585678
novel_110	197.556	144.328	-0.0627849	0.952684	0.989735	39.7381	-2.50584	0.106659	0.306645	20.8211	-3.00678	0.0287176	0.0923066
novel_111	0	6.88819	-0.0713669	0.986046	0.989735	35.5574	2.25272	0.511359	NA	86.9648	3.8204	0.0482428	0.135683
novel_12	3059.57	915.976	-1.22932	0.0139216	0.250588	3308.76	0.219586	0.549968	0.774445	2916.16	0.284391	0.435003	0.584332
novel_14	4174.24	1333.88	-1.06828	0.0629125	0.522657	2133.61	-0.731031	0.117485	0.324258	628.122	-2.33534	2.70045e-06	6.07601e-05
novel_15	2474.81	961.109	-0.907305	0.175808	0.715705	792.425	-1.64107	0.0199645	0.0975512	590.431	-1.76709	0.000394211	0.00295658
novel_16	973.836	161.765	-2.16707	0.353081	0.930067	2460.78	1.45095	0.0102549	0.0643263	4073.91	2.33804	8.92487e-06	0.000133873
novel_17	3178.82	1080.09	-1.0693	0.0557387	0.501648	1878.23	-0.552181	0.236403	0.478075	1015.72	-1.29568	0.00554835	0.0249676
novel_2	16871.3	16696.6	0.501924	0.263726	0.862728	17745	0.175522	0.636721	0.813588	31104.5	1.28045	0.000252486	0.00245596
novel_21	709.63	558.51	0.224851	0.745446	0.989735	189.515	-1.62871	0.0471772	0.171328	152.418	-1.80041	0.0103774	0.0406072
novel_26	11.1326	23.3167	1.10717	0.682698	0.989735	310.742	4.41476	0.00625214	0.052744	468.764	5.28247	0.000131856	0.00148338
novel_3	20187.5	2586.71	-2.41484	0.0224326	0.274349	38148.2	1.07768	0.0203195	0.0975512	12800.9	-0.338242	0.51465	0.626238
novel_4	26752.1	3400.65	-2.53091	1.32692e-06	0.000143308	11927.2	-1.15517	0.00312096	0.0414926	5208.26	-2.00645	5.32788e-08	2.39755e-06
novel_48	528.245	6.88819	-6.06816	6.52177e-05	0.00234784	40.6511	-3.45303	0.00433503	0.042731	0	-7.05059	1.65796e-06	4.97387e-05
novel_53	48.5378	6.88819	-2.92233	0.293836	0.862728	78.6126	0.483509	0.802964	NA	258.937	2.56507	0.0330958	0.0992875
novel_56	240.655	79.8025	-1.16389	0.26398	0.862728	202.97	-0.166168	0.869913	0.913594	32.2167	-2.41862	0.0323243	0.0992875
novel_60	21.5499	25.0208	1.17047	0.669743	0.989735	236.701	4.02474	0.0212068	0.0975512	98.8519	3.032	0.0855514	0.192491
novel_70	11.1326	6.88819	-1.03315	0.800119	0.989735	138.676	3.27786	0.0962502	0.288751	235.692	4.2499	0.00554269	0.0249676
novel_78	1411.28	543.533	-0.787168	0.210525	0.784024	509.58	-1.2473	0.0511393	0.172658	253.684	-2.08783	0.00100074	0.00585678
novel_83	182.989	13.7764	-3.45859	0.0357186	0.360403	115.947	-0.634144	0.597603	0.778012	106.654	-0.419664	0.674579	0.740392
novel_84	1519.06	279.981	-2.06175	0.00214951	0.0580368	606.537	-1.37672	0.032367	0.131372	151.94	-3.05775	3.44732e-06	6.20518e-05
novel_87	21.5499	83.8466	2.93539	0.121916	0.686948	37.0978	1.53821	0.623197	NA	132.779	3.44374	0.038372	0.111403
novel_89	1383.34	1026.98	0.0213086	0.972622	0.989735	1330.61	0.0654108	0.89272	0.919368	415.91	-1.35548	0.0072254	0.0295585
novel_96	3780.12	1051.1	-1.34704	0.02087	0.274349	1801.61	-1.06025	0.0288186	0.12428	2420.29	-0.274335	0.514907	0.626238
