# Supplementary material for: Physiological and Multi-Omics Integrative Analysis Provides New Insights into Tolerance to Waterlogging Stress in Sesame (Sesamum indicum L.)
Source: Int J Mol Sci. 2025 Jan 3;26(1):351. doi: 10.3390/ijms26010351 (PMC11720211; doi:10.3390/ijms26010351)
Supplement: Supplementary file 1 [file ijms-26-00351-s001.zip › Table S7.xlsx]

## Sheet: Sheet1
Table S7. Detailed information on differentially expressed miRNAs (DEMis) of S under flooding stress.
miRNA	S0h	S24h	S0h Vs 24h log2FoldChange	S0h Vs 24h pvalue	S0h Vs 24h padj	S72h	S0h Vs 72h log2FoldChange	S0h Vs 72h pvalue	S0h Vs 72h padj	S120h	S0h Vs 120h log2FoldChange	S0h Vs 120h pvalue	S0h Vs 120h padj
ath-miR156a-5p	586.182	888.557	0.812543	0.00526137	0.0346632	874.903	0.24042	0.69862	0.757736	289.666	-0.617226	0.182264	0.502337
ath-miR159a	456203	496825	0.319493	1.84983e-07	2.58976e-06	451119	-0.331541	0.0932856	0.145717	491563	0.581319	0.0543571	0.236244
ath-miR159b-3p	109135	136166	0.513596	3.87706e-11	7.23717e-10	176127	0.365511	0.191727	0.271039	196457	1.22445	1.21176e-06	3.42321e-05
ath-miR159c	7507.41	16387.6	1.32244	1.32205e-33	1.4807e-31	22186.6	1.23699	0.00112719	0.00390759	17700	1.65421	1.35874e-10	5.11793e-09
ath-miR160a-5p	275.412	353.014	0.507425	0.28885	0.634337	1060.16	1.61175	0.0130292	0.0358188	554.422	1.18537	0.0738887	0.297703
ath-miR164c-5p	509.449	414.428	-0.105765	0.77564	0.965241	1222.21	0.968056	0.00677643	0.0207279	669.972	0.929858	0.0219787	0.0993437
ath-miR166a-3p	210899	179906	-0.0313505	0.588719	0.848264	116466	-1.16786	9.31763e-08	1.61506e-06	94878	-0.700423	0.00913623	0.0573552
ath-miR167d	272.719	113.567	-1.02738	0.0941642	0.310188	694.455	1.04266	0.0245499	0.058027	368.2	0.739127	0.160658	0.49066
ath-miR168a-3p	1775.08	936.632	-0.687336	0.00705468	0.0438958	876.162	-1.30542	0.000202862	0.000868549	1081.39	-0.136657	0.765882	0.919802
ath-miR168a-5p	5116.85	4555.31	0.025731	0.841371	0.97509	6118.92	-0.0369274	0.915035	0.915035	7486.48	1.03499	0.000484017	0.00683673
ath-miR319a	6088.69	9622.83	0.847296	2.20547e-14	8.23375e-13	10907.2	0.518903	0.0341555	0.077221	14449.8	1.67821	5.74153e-11	3.24396e-09
ath-miR319c	984.983	1669.92	0.947794	3.93785e-05	0.000441039	3109.33	1.31277	0.0182583	0.0452111	1888.38	1.26858	0.000458891	0.00683673
ath-miR396a-3p	3738.9	2168.51	-0.595695	0.000382243	0.00305795	1579.76	-1.58375	1.12911e-05	0.000117427	2508.23	-0.034747	0.926401	0.946365
ath-miR396a-5p	4394.64	3538.71	-0.108939	0.448391	0.727824	3127.62	-0.823634	0.0500228	0.09636	1833.07	-0.910112	0.00216471	0.0152883
ath-miR396b-3p	20.1517	0	-2.10078	0.413624	0.723624	64.2699	1.37232	0.339204	NA	111.644	2.89445	0.0103521	0.0584894
ath-miR396b-5p	6445.43	4765.89	-0.225647	0.07431	0.268475	4137.97	-0.962198	0.00372947	0.0121208	2609.54	-0.939627	0.00117158	0.0114105
ath-miR403-3p	2394.97	1300.12	-0.66079	0.0017232	0.0128665	2391.08	-0.287229	0.433601	0.522199	778.821	-1.34208	0.000204748	0.00462729
ath-miR8175	57.6553	13.3921	-1.78288	0.253814	0.585879	109.044	0.785712	0.535114	NA	259.941	2.58737	0.00967589	0.0575461
ath-miR858a	512.227	338.341	-0.430687	0.322715	0.669334	1719.93	1.44629	1.88106e-05	0.000163026	1241.17	1.55392	0.000781637	0.0088325
ath-miR858b	577.932	363.792	-0.508684	0.222143	0.559967	1738.98	1.28062	9.23611e-05	0.000495367	1281.13	1.42124	0.00141454	0.0122956
novel_1	84205.3	62184.5	-0.239919	0.000268798	0.00250878	95831.2	-0.114329	0.707187	0.757736	83912.6	0.572858	0.245802	0.555512
novel_101	522.271	502.49	0.122517	0.740039	0.941867	305.102	-1.14546	0.0625009	0.112071	85.9529	-2.01148	0.00165958	0.0132202
novel_110	169.371	204.657	0.519972	0.406093	0.723624	0	-4.45294	0.00286748	NA	27.0725	-1.36177	0.250861	0.55583
novel_113	63.4528	0	-3.78187	0.0298429	0.145322	0	-3.10626	0.0921306	NA	3.38406	-2.28025	0.178862	0.502337
novel_12	1929.4	3541.4	1.06909	1.69444e-11	3.79554e-10	4084.96	0.750329	0.0518862	0.09636	1631.49	0.0357406	0.945746	0.95419
novel_13	1454.35	943.838	-0.410373	0.0874539	0.296813	5813.01	1.7019	3.92401e-09	2.04048e-07	2747.81	1.24089	0.000357175	0.00672679
novel_14	1674.15	2521.08	0.804145	1.19279e-05	0.000148435	3502.87	0.774745	0.0130876	0.0358188	691.678	-0.973642	0.0813501	0.306419
novel_15	2097.31	2119.22	0.202277	0.273676	0.613035	372.603	-2.71731	1.80246e-08	4.6864e-07	154.255	-3.20476	3.70187e-12	4.18312e-10
novel_16	84.2347	742.577	3.32858	1.24245e-13	3.47885e-12	1050.48	3.30088	0.000217137	0.000868549	69.6836	0.596226	0.546576	0.857821
novel_17	597.928	687.776	0.391965	0.234986	0.559967	2143.77	1.54512	0.000530581	0.00197073	470.312	-0.210496	0.718066	0.919802
novel_19	637.209	245.621	-1.18783	0.0040524	0.0283668	121.616	-2.59653	0.000112857	0.000533506	456.696	-0.289572	0.573071	0.879778
novel_2	16082.7	10886.8	-0.36202	5.68636e-05	0.000578975	23416.2	0.235338	0.376681	0.475604	20161.9	0.686118	0.0129213	0.0695286
novel_22	176.991	90.6578	-0.768356	0.315475	0.666665	90.438	-1.15121	0.237894	0.325539	6.76812	-3.05036	0.0207919	0.0978953
novel_25	106.86	364.326	1.94494	0.000321048	0.00276596	238.918	0.771805	0.357747	0.465071	6.76812	-2.43779	0.0947434	0.345355
novel_32	194.048	54.3686	-1.69317	0.0570361	0.225658	44.581	-2.33806	0.0491674	0.09636	0	-4.81512	0.00175489	0.0132202
novel_4	15553.4	7020.21	-0.954006	3.81586e-23	2.13688e-21	4947.22	-1.98311	4.4145e-05	0.000327934	10671.7	-0.215921	0.580315	0.879778
novel_56	330.922	263.013	-0.0806349	0.868474	0.97509	91.5207	-2.24161	0.0141621	0.0368213	33.1896	-3.35691	0.00121173	0.0114105
novel_58	3.29056	67.8021	4.4497	0.00865154	0.0484486	0	1.03508	0.799752	NA	0	0.960094	0.813984	0.919802
novel_63	311.738	529.872	1.00323	0.0159973	0.0814411	148.867	-1.35515	0.0673484	0.116737	212.705	0.241761	0.722428	0.919802
novel_65	63.5707	201.652	1.91957	0.0106956	0.0570431	160.162	1.02199	0.298571	NA	32.9195	-0.109946	0.929615	0.946365
novel_83	136.64	6.05016	-3.8871	0.0075222	0.0443414	0	-4.1502	0.00738226	NA	0	-4.23469	0.00727915	0.0483849
novel_84	912.632	658.562	-0.192922	0.55954	0.83558	64.2699	-4.03526	9.25781e-07	1.20352e-05	80.5664	-2.55995	0.000588546	0.00738952
novel_89	501.452	218.867	-0.940783	0.0477073	0.213729	1566.54	1.42924	7.55045e-05	0.000490779	726.21	1.34864	0.0598467	0.25047
novel_90	1109.79	2099.69	1.07478	1.76842e-07	2.58976e-06	2852.58	0.981025	0.0378268	0.081958	778.439	-0.355547	0.478894	0.800331
novel_94	249.064	95.8782	-1.35814	0.0339413	0.158393	198.399	-0.774913	0.441861	0.522199	117.951	-0.902033	0.203631	0.535123
novel_96	5728.72	4612.34	-0.145336	0.233047	0.559967	3888.28	-0.907974	9.52628e-05	0.000495367	2355.65	-0.832111	0.0189482	0.0930933
novel_97	194.086	166.14	0.226792	0.738145	0.941867	89.7999	-1.028	0.292296	0.389729	9.69161	-3.44736	0.0159358	0.0818519
