# Supplementary material for: Physiological and Multi-Omics Integrative Analysis Provides New Insights into Tolerance to Waterlogging Stress in Sesame (Sesamum indicum L.)
Source: Int J Mol Sci. 2025 Jan 3;26(1):351. doi: 10.3390/ijms26010351 (PMC11720211; doi:10.3390/ijms26010351)
Supplement: Supplementary file 1 [file ijms-26-00351-s001.zip › Table S8.xlsx]

## Sheet: Sheet1
Table S8. MiRNAs and their predicted target genes.
miRNA	Target gene ID
ath-miR156a-5p	105163746	105165428	105167902	105168665	105169588	105170423	105170975	105172205	105173323	105176957
ath-miR159b-3p	105167902	105170975	105168665	105173323	105172205	105163746	105179499	110011609
ath-miR159c	105167902	105170975	105168665	105173323	105172205	105176957	105163746	105165428	105179499	110011609
ath-miR160a-5p	105161384	105170725	105174298	105166607	105161096
ath-miR164c-5p	105157091	105162982	105168780	105175054	105176532	105177269
ath-miR166a-3p	105157678	105163386	105163757	105164733	105170294	105170721	105175788
ath-miR319a	105166958	105170825	110011609
ath-miR319c	105170825	105167902	105170975	105157129	105172205	105166958	105163746	110011609
ath-miR396a-3p	105155957	105158466	105163796	105170017	105179872	110012004
ath-miR396a-5p	105169516	105173110	110012004	105164019	105157665	105166756	105171611	105173358	105174789	105173987	105171001	105172804
ath-miR396b-5p	105173099	105173110	105175466	110012004	105175798	105164019	105166756	105158741	105174789	105177592	105162009
ath-miR403-3p	105167811	105175853	105176115	105179244
ath-miR858a	105155932	105167902	105158537	105156033	105163193	105171783	105179114	105159475
ath-miR858b	105156033	105158537	105163193	105163445	105167902	105171783	105179114	105179906
novel-1	105162293	105162300	105158126
novel-2	105156179	105157220	105157229	105157266	105157411	105157422	105157423	105157437	105157463	105158126	105160107	105161218
novel-4	105170472
novel-15	105175419
novel-16	105171523	105174216	105176392
novel-17	105157411	105158144	105163405	105164854	105170594	105173553	105177815
novel-83	105158971	105159257	105166888	105168863	105170330	105171357	105173167	105178778
novel-84	105166066	105172285
novel-89	105159736	105167278	105172567	105175483	105175759
novel-96	105160601	105162377	105176867	105179101	105179218
