# Supplementary material for: Physiological and Multi-Omics Integrative Analysis Provides New Insights into Tolerance to Waterlogging Stress in Sesame (Sesamum indicum L.)
Source: Int J Mol Sci. 2025 Jan 3;26(1):351. doi: 10.3390/ijms26010351 (PMC11720211; doi:10.3390/ijms26010351)
Supplement: Supplementary file 1 [file ijms-26-00351-s001.zip › Table S9.xlsx]

## Sheet: Sheet1
Table S9. Detailed information on differentially accumulated metabolites (DAMs) of R under flooding stress.
Name	Class_I	Class_Ⅱ	Molecular Weight	R0h	R24h	R0h Vs 24h log2FoldChange	R0h Vs 24h pvalue	R0h Vs 24h ROC	R0h Vs 24h VIP	R72h	R0h Vs 72h log2FoldChange	R0h Vs 72h pvalue	R0h Vs 72h ROC	R0h Vs 72h VIP	R120h	R0h Vs 120h log2FoldChange	R0h Vs 120h pvalue	R0h Vs 120h ROC	R0h Vs 120h VIP
Corticosterone	Lipids and lipid-like molecules	Steroids and steroid derivatives	382.184	442674	1.20488e+06	1.44458	0.044563	0.861111	0.701259	4.08278e+06	3.20523	6.48929e-05	1	1.41826	6.71694e+06	3.92349	1.95857e-05	1	1.30663
Tenuifoliside B	Phenylpropanoids and polyketides	Cinnamic acids and derivatives	668.193	513631	345314	-0.57282	0.251842	0.666667	0.861064	212648	-1.27226	0.0193726	0.888889	1.13171	173991	-1.56172	0.00623415	0.916667	1.06631
Piceatannol	Phenylpropanoids and polyketides	Stilbenes	244.074	1.11852e+07	4.29265e+06	-1.38164	0.00762835	1	0.832563	1.65241e+06	-2.75894	0.000523112	1	1.19032	684734	-4.0299	0.00122247	1	1.48908
Alantolactone	Lipids and lipid-like molecules	Prenol lipids	232.146	1.27607e+06	469839	-1.44146	0.00709981	0.916667	1.84676	389411	-1.71234	0.00240903	0.972222	1.55669	279822	-2.18912	0.00120594	1	1.37332
Tectorigenin	Phenylpropanoids and polyketides	Isoflavonoids	300.064	2.32773e+06	1.35605e+06	-0.779512	0.0849605	0.777778	0.67385	824759	-1.49688	0.00472921	0.972222	1.13089	560834	-2.05328	0.0006147	0.972222	1.18225
Tanshinlactone	Lipids and lipid-like molecules	Steroids and steroid derivatives	264.078	1.36142e+06	535956	-1.34492	0.0678595	0.777778	1.0874	447336	-1.60568	0.0300894	0.888889	0.954605	266067	-2.35525	0.00542498	1	1.0654
Coumestrol	Phenylpropanoids and polyketides	Isoflavonoids	268.037	841407	284791	-1.5629	0.0774348	0.888889	1.0459	220803	-1.93004	0.0302771	1	1.05309	157519	-2.41728	0.01078	1	1.03511
Lysopa 16:0	Lipids and lipid-like molecules	Glycerophospholipids	410.243	4.84327e+07	3.78344e+07	-0.356285	0.197977	0.75	1.14569	2.97784e+07	-0.701714	0.0122369	0.916667	1.30652	3.21944e+07	-0.589172	0.0252685	0.861111	0.775483
Anthraquinone-2-carboxylic Acid	Benzenoids	Anthracenes	252.042	441706	276030	-0.678259	0.106494	0.75	0.880173	234479	-0.913626	0.0367583	0.888889	0.942218	174897	-1.33658	0.0071726	1	1.06525
Ethyl gallate	Benzenoids	Benzene and substituted derivatives	198.053	2.24963e+07	2.43463e+07	0.114013	0.901598	0.638889	0.243064	3.91329e+07	0.798693	0.000164881	1	1.12086	3.09144e+07	0.458592	0.170552	0.833333	0.42473
L-Histidine	Organic acids and derivatives	Carboxylic acids and derivatives	155.07	1.69447e+07	2.34945e+07	0.471482	0.004544	0.972222	0.591161	5.54459e+07	1.71024	6.46701e-07	1	1.52891	7.85037e+07	2.21192	4.69111e-05	1	1.43062
2-Arachidonoyl glycerol	Lipids and lipid-like molecules	Endocannabinoids	378.274	1.86849e+09	1.52054e+09	-0.297292	0.412089	0.666667	0.662437	1.30963e+09	-0.512718	0.169981	0.722222	0.658	5.59238e+08	-1.74034	0.000639586	1	1.72317
HexCer 18:2;2O/16:1			695.534	1.11977e+07	9.30188e+06	-0.267611	0.428325	0.583333	0.360401	5.73765e+06	-0.964674	0.0226731	0.888889	0.791506	3.22028e+06	-1.79795	0.00739081	1	1.13282
Prostaglandin H1	Lipids and lipid-like molecules	Fatty Acyls	336.227	5.67192e+06	5.46923e+06	-0.0524997	0.759329	0.583333	0.290559	1.02974e+07	0.860377	0.0241685	0.916667	1.1346	1.44337e+07	1.34753	0.0450385	0.833333	1.03284
3-(4-methoxyanilino)-1-(4-methoxyphenyl)prop-2-ene-1-thione			299.101	330640	384162	0.216452	0.159106	0.833333	0.103683	4.94593e+06	3.90291	0.000260698	1	1.31283	1.3898e+07	5.39347	5.92119e-06	1	1.41248
2-(3,4-dihydroxyphenyl)-7-hydroxy-3,4-dihydro-2H-1-benzopyran-4-one			272.068	1.72499e+07	9.38769e+06	-0.877745	0.014921	0.944444	0.993973	4.57651e+06	-1.91427	5.44896e-06	1	1.35445	3.34556e+06	-2.36627	0.00128527	1	1.36123
3-[2-(3-Hydroxyphenyl)ethyl]-5-methoxyphenol	Phenylpropanoids and polyketides	Stilbenes	244.11	1.98048e+06	1.38854e+06	-0.512287	0.0165938	0.944444	1.22002	1.00384e+06	-0.980328	0.0015657	1	1.59491	2.10281e+06	0.0864665	0.951406	0.583333	0.154869
Scopoletin	Phenylpropanoids and polyketides	Coumarins and derivatives	192.042	4.7326e+07	5.75144e+07	0.281291	0.23445	0.777778	0.900278	7.27791e+07	0.620891	0.00576863	0.916667	1.49937	6.80547e+07	0.524062	0.0123243	0.916667	0.955557
Polypodine B	Lipids and lipid-like molecules	Steroids and steroid derivatives	496.303	1.78754e+07	1.71439e+07	-0.0602843	0.961402	0.527778	0.109466	9.59621e+06	-0.89744	0.0470644	0.833333	0.913754	5.79362e+06	-1.62544	0.00303053	0.972222	1.44658
D-Glucuronic acid	Nucleosides, nucleotides, and analogues	Pyrimidine nucleotides	194.042	6.42387e+06	6.56016e+06	0.0302892	0.851313	0.555556	0.118572	1.0719e+07	0.73865	0.00566319	0.972222	1.0025	1.57992e+07	1.29833	0.00161016	1	1.30985
WMH			472.192	712823	515658	-0.467128	0.0107356	0.888889	0.363079	1.16301e+07	4.02818	0.00116471	1	1.87584	9.67346e+06	3.76242	0.000724167	1	1.35614
martynoside	Phenylpropanoids and polyketides	Cinnamic acids and derivatives	652.236	1.28403e+06	3.99242e+06	1.63659	0.0104182	0.888889	1.80601	2.88007e+06	1.16543	0.300247	0.638889	0.617296	2.73485e+06	1.09078	0.430791	0.472222	0.336116
8-iso-15-keto Prostaglandin E2	Lipids and lipid-like molecules	Fatty Acyls	386.183	6.48887e+06	6.79516e+06	0.0665395	0.86022	0.527778	0.315527	4.1948e+06	-0.629367	0.0422174	0.861111	0.845705	2.7371e+06	-1.24532	0.00126481	1	1.29089
1-O-b-D-glucopyranosyl sinapate	Phenylpropanoids and polyketides	Cinnamic acids and derivatives	386.121	3.01415e+07	3.83635e+07	0.347982	0.00745822	0.944444	0.617295	2.36453e+07	-0.350199	0.0153591	0.944444	0.471633	1.31081e+07	-1.2013	0.00816854	1	1.33017
(+/-)-CP 47,497-C7-Hydroxy metabolite	Benzenoids	Benzene and substituted derivatives	334.25	5.65274e+06	2.73681e+06	-1.04646	0.0133163	0.916667	1.90056	3.53463e+06	-0.677389	0.0398647	0.833333	0.852194	2.14002e+06	-1.40133	0.000143245	1	1.17942
Dl-Dihydrosphingosine	Organic nitrogen compounds	Organonitrogen compounds	301.298	1.06431e+06	1.32976e+06	0.321247	0.0502372	0.777778	0.837877	1.42114e+06	0.41713	0.0188788	0.888889	0.768836	2.57379e+06	1.27397	0.0122398	1	1.59632
Neopterin	Organoheterocyclic compounds	Pteridines and derivatives	253.08	1.90599e+06	366553	-2.37844	0.0340463	0.972222	2.27979	512140	-1.89593	0.0873903	0.833333	1.35988	404715	-2.23556	0.0385344	0.888889	1.30151
Nortanshinone	Lipids and lipid-like molecules	Prenol lipids	280.074	2.04368e+06	271615	-2.91153	0.0457876	0.722222	1.42898	237353	-3.10606	0.034058	1	1.0841	249959	-3.03141	0.0379501	0.944444	0.781765
Ademetionine	Nucleosides, nucleotides, and analogues	5'-deoxyribonucleosides	398.137	394016	546765	0.472667	0.233362	0.75	0.720046	723703	0.877143	0.0343731	0.805556	0.838439	1.22384e+06	1.63509	0.00149375	0.944444	1.18297
Naringenin chalcone	Phenylpropanoids and polyketides	Linear 1,3-diarylpropanoids	272.069	6.0992e+07	3.58622e+07	-0.766158	0.0129097	0.916667	0.960783	2.71359e+07	-1.16842	0.000148183	1	1.00921	1.72184e+07	-1.82467	0.00284914	1	1.33257
4-Hydroxybenzylalcohol	Benzenoids	Benzene and substituted derivatives	124.052	4.46916e+06	6.05069e+06	0.437095	0.0176534	0.944444	1.15766	5.74958e+06	0.363452	0.0568219	0.833333	0.723542	8.67827e+06	0.957404	0.00087491	1	1.33867
8,8-dimethyl-2H,8H-pyrano[3,2-g]chromen-2-one			228.079	1.07248e+06	368881	-1.53972	0.011339	0.972222	1.61938	349540	-1.61742	0.00833766	0.972222	1.20723	309861	-1.79125	0.00567457	1	0.993228
L-lysine	Organic acids and derivatives	Carboxylic acids and derivatives	146.106	9.86154e+06	1.23983e+07	0.330258	0.0987817	0.75	0.896499	9.53686e+06	-0.0482988	0.826777	0.583333	0.163554	1.65143e+07	0.743827	0.00315493	0.944444	1.02904
Prostaglandin E1	Lipids and lipid-like molecules	Fatty Acyls	336.227	9.31231e+06	1.00594e+07	0.11134	0.777976	0.527778	0.369922	2.94921e+07	1.66312	0.00165836	0.944444	1.91453	2.74052e+07	1.55724	0.00147037	1	1.37042
Pilocarpine	Alkaloids and derivatives	Not available	208.121	6.52659e+06	4.50198e+06	-0.535769	0.174021	0.75	0.708528	3.4387e+06	-0.924466	0.0258575	0.916667	0.816606	2.25553e+06	-1.53286	0.00143156	1	1.06483
N6-Acetyl-L-lysine	Organic acids and derivatives	Carboxylic acids and derivatives	188.116	2.79897e+07	2.00786e+07	-0.479235	0.171695	0.638889	0.972282	1.04259e+07	-1.42472	0.00186604	1	2.05222	1.06502e+07	-1.39402	0.00112671	1	1.50619
Demethoxycurcumin	Phenylpropanoids and polyketides	Diarylheptanoids	338.115	1.52346e+08	4.67236e+07	-1.70513	0.0115324	0.916667	1.46285	4.45373e+07	-1.77427	0.0101439	0.916667	1.13608	2.08784e+07	-2.86727	0.00252373	0.972222	1.59931
Mevalonic acid	Lipids and lipid-like molecules	Fatty Acyls	148.073	3.74183e+06	1.29417e+07	1.79021	0.00212928	1	1.86082	1.02345e+07	1.45163	5.07077e-05	1	1.17831	4.51551e+06	0.271143	0.255347	0.611111	0.158088
5,6,7-Trimethoxyflavone	Phenylpropanoids and polyketides	Flavonoids	312.099	1.75561e+06	484005	-1.85888	0.0471052	0.944444	1.20179	368069	-2.25392	0.0188561	1	1.16249	262577	-2.74116	0.00763679	1	1.0984
3-O-p-coumaroyl quinic acid O-hexoside			500.153	4.68637e+06	3.43861e+06	-0.446648	0.597547	0.583333	0.341872	1.78155e+06	-1.39534	0.0193121	0.916667	1.13857	1.49511e+06	-1.64822	0.00762972	0.944444	1.04492
Arginine	Organic acids and derivatives	Carboxylic acids and derivatives	174.111	700801	849410	0.277457	0.443701	0.611111	0.254052	1.44855e+06	1.04754	0.00131009	0.972222	0.7543	4.87616e+06	2.79867	1.0141e-05	1	1.44672
3-(propan-2-yl)-octahydropyrrolo[1,2-a]pyrazine-1,4-dione			196.121	6.12187e+06	4.9027e+06	-0.320397	0.275561	0.638889	0.945312	2.94075e+06	-1.05779	0.00188282	1	1.63412	2.37694e+06	-1.36487	0.000237008	1	1.58751
Valepotriate	Lipids and lipid-like molecules	Prenol lipids	422.195	1.11244e+06	3.39608e+06	1.61014	0.00995434	0.888889	1.17964	593642	-0.906066	0.103374	0.888889	0.380436	5.4534e+06	2.29343	0.192738	0.666667	0.584397
Guanosine 5'-diphosphoglucose	Nucleosides, nucleotides, and analogues	Purine nucleotides	605.085	1.44723e+07	1.08911e+07	-0.410152	0.0458465	0.888889	0.449054	6.93257e+06	-1.06184	0.000568791	1	0.798461	4.62471e+06	-1.64586	0.00508478	1	1.04295
5'-Adenylic acid	Nucleosides, nucleotides, and analogues	Purine nucleotides	347.063	747851	694317	-0.107156	0.848247	0.472222	0.243944	1.98377e+06	1.40742	0.00281795	1	1.38212	1.97405e+06	1.40034	0.0029219	1	1.01402
4-Methylcatechol	Benzenoids	Phenols	124.052	4.10003e+07	7.776e+07	0.923395	0.00385862	0.972222	1.66083	1.08163e+08	1.3995	0.000674626	1	1.88066	1.21986e+08	1.57301	0.000292977	1	1.56136
N'-hydroxy-3-[3-(trifluoromethyl)phenoxy]pyrazine-2-carboximidamide			276.084	9.64887e+07	2.42267e+08	1.32816	8.77665e-05	1	1.54737	6.42393e+08	2.73502	6.15489e-07	1	2.22674	6.79445e+08	2.81592	3.79205e-07	1	1.69041
Glutathione	Organic acids and derivatives	Carboxylic acids and derivatives	307.083	361196	1.25078e+06	1.79198	0.0248786	0.944444	1.1613	2.43401e+06	2.75248	3.30659e-06	1	1.52356	7.97923e+06	4.4654	3.57763e-06	1	1.81732
Triethyl citrate	Organic acids and derivatives	Carboxylic acids and derivatives	276.121	3.75045e+06	3.65714e+06	-0.0363477	0.794923	0.5	0.143446	7.45518e+06	0.991181	0.000221307	1	1.19835	8.51745e+06	1.18336	0.000128349	1	1.04732
(2E)-4-Hydroxy-3,7-dimethyl-2,6-octadien-1-yl beta-D-glucopyranoside			378.189	7.57137e+06	7.14955e+06	-0.0827009	0.51663	0.611111	0.90289	1.26632e+07	0.742012	0.00667832	0.944444	1.02594	1.01647e+07	0.424943	0.0350104	0.861111	0.481802
Apigenin C-pentoside			402.096	1.3612e+06	1.23708e+06	-0.137942	0.462586	0.611111	0.312398	1.13855e+06	-0.257687	0.236223	0.694444	0.401457	633177	-1.1042	0.00280475	1	1.06909
Sattabacin	Benzenoids	Benzene and substituted derivatives	206.131	1.17512e+07	7.15263e+06	-0.716263	0.000639884	0.972222	1.35286	5.44669e+06	-1.10936	0.000112469	1	1.49612	3.38448e+06	-1.7958	1.08936e-06	1	1.77343
Lactucin	Organoheterocyclic compounds	Lactones	276.1	3.17741e+06	4.63649e+06	0.545179	0.0703265	0.833333	0.55882	1.48957e+07	2.22897	5.69622e-05	1	1.8268	1.92322e+07	2.5976	0.00301096	1	1.47552
Glutaric Acid	Organic acids and derivatives	Carboxylic acids and derivatives	132.042	3.04489e+07	3.69125e+07	0.277721	0.387272	0.611111	0.407615	5.69189e+07	0.902517	0.00399773	0.916667	1.03696	5.39091e+07	0.824137	0.0386409	0.861111	0.650422
(+/-)12(13)-DiHOME	Lipids and lipid-like molecules	Fatty Acyls	296.235	7.48103e+06	7.23375e+06	-0.0484933	0.949458	0.416667	0.074884	1.81493e+07	1.2786	0.0231881	1	1.55216	1.15978e+07	0.632539	0.0612874	0.833333	0.680997
Maltopentaose	Organic oxygen compounds	Organooxygen compounds	850.257	8.85368e+06	1.49273e+07	0.753603	0.00633628	1	1.3093	5.38e+06	-0.71867	0.0195324	0.916667	1.03255	6.54435e+06	-0.436027	0.00805751	0.916667	0.429217
Caffeic acid	Phenylpropanoids and polyketides	Cinnamic acids and derivatives	180.042	4.29113e+07	4.00875e+07	-0.0982055	0.704595	0.638889	0.147255	8.4309e+07	0.97433	0.000512022	1	1.35239	1.16343e+08	1.43896	0.00034552	1	1.40608
5,5-Dimethylhydantoin	Organoheterocyclic compounds	Azolidines	128.058	5.39986e+06	7.76307e+06	0.523707	0.0738774	0.777778	0.533831	2.91864e+07	2.4343	1.53675e-05	1	1.76561	4.12477e+07	2.93332	7.10173e-06	1	1.5776
3-(2,3-dihydro-1H-indol-1-yl)-2-[(2-furylmethyl)sulfonyl]acrylonitrile			314.076	1.41503e+07	1.27151e+07	-0.154293	0.346476	0.583333	0.340535	8.06469e+06	-0.811143	0.0059246	0.972222	0.972266	5.43385e+06	-1.38079	7.7584e-05	1	1.15666
tetranor-PGFM	Lipids and lipid-like molecules	Fatty Acyls	312.157	1.88326e+07	1.526e+07	-0.303477	0.216027	0.666667	0.42091	1.06641e+07	-0.820467	0.00405737	1	0.878953	6.11956e+06	-1.62173	3.34188e-05	1	1.33154
Ligustroflavone	Phenylpropanoids and polyketides	Flavonoids	724.22	431123	346464	-0.315393	0.128601	0.75	0.585299	242482	-0.830224	0.000108398	1	0.968023	186295	-1.21051	1.04714e-05	1	1.06959
Palmitaldehyde	Lipids and lipid-like molecules	Fatty Acyls	240.245	288747	760527	1.39719	0.0230517	0.916667	1.82666	494849	0.777182	0.176561	0.75	0.699842	413517	0.51814	0.16562	0.777778	0.449833
N-Acetylneuraminic acid	Organic oxygen compounds	Organooxygen compounds	331.088	261784	233460	-0.1652	0.163636	0.75	0.177984	724067	1.46775	0.00105615	1	1.00519	1.16197e+06	2.15013	3.90671e-05	1	1.11654
Pantothenic acid	Organic oxygen compounds	Organooxygen compounds	219.111	3.72836e+07	2.00491e+07	-0.895002	0.0220253	0.888889	2.05994	2.21891e+07	-0.748689	0.0175986	0.861111	1.10445	2.86443e+07	-0.380291	0.205698	0.75	0.445234
Estriol 17-sulfate	Lipids and lipid-like molecules	Steroids and steroid derivatives	368.126	3.84063e+06	871923	-2.13907	0.0901326	0.805556	1.0701	625810	-2.61755	0.0422184	0.833333	0.970885	248503	-3.95001	0.00427077	1	1.24358
Vindoline	Alkaloids and derivatives	Plumeran-type alkaloids	456.234	1.442e+06	2.66634e+06	0.88679	0.0279166	0.944444	1.74498	1.5845e+06	0.135961	0.96244	0.694444	0.046984	1.65407e+06	0.197949	0.87624	0.611111	0.0682127
3-hydroxy-2-octylpentanedioic acid			242.152	1.19188e+06	930577	-0.357045	0.22519	0.666667	0.998053	619975	-0.942961	0.00581278	1	1.8032	661295	-0.849875	0.00846886	0.944444	1.24478
Prostaglandin F1β	Lipids and lipid-like molecules	Fatty Acyls	392.233	6.62165e+06	3.4062e+06	-0.959028	0.018711	0.861111	1.82508	3.4429e+06	-0.943568	0.0208472	0.833333	1.27813	3.53308e+06	-0.906266	0.0243532	0.861111	0.926875
L-Ornithine	Organic acids and derivatives	Carboxylic acids and derivatives	132.09	609313	680049	0.158456	0.129778	0.777778	0.232806	1.2317e+06	1.0154	0.00210586	1	1.03428	2.56231e+06	2.07219	3.19035e-05	1	1.61598
Tracheloside	Lignans, neolignans and related compounds	Lignan glycosides	550.205	1.25647e+06	1.96689e+06	0.646543	0.0547325	0.861111	1.29983	2.30159e+06	0.873255	0.0147111	0.861111	1.21115	1.57323e+06	0.324358	0.415564	0.555556	0.305877
LPA 16:0	Lipids and lipid-like molecules	Glycerophospholipids	410.243	7.4612e+06	6.05197e+06	-0.302004	0.372473	0.694444	1.10111	4.74019e+06	-0.654461	0.0685436	0.833333	1.21107	4.11604e+06	-0.858151	0.0235592	0.916667	1.15101
5,6-dimethyl-4-oxo-4H-pyran-2-carboxylic acid			168.042	4.5365e+07	7.04625e+07	0.635274	0.00916657	0.916667	1.68883	7.1106e+07	0.64839	0.00595146	0.916667	1.21366	7.02899e+07	0.631737	0.0200707	0.861111	0.850589
Robinin	Phenylpropanoids and polyketides	Flavonoids	740.217	2.41929e+06	8.45167e+06	1.80465	0.0223745	0.916667	2.07646	6.50151e+06	1.42619	0.0993549	0.722222	1.09959	5.60897e+06	1.21315	0.0704024	0.777778	0.880283
Roseoside	Lipids and lipid-like molecules	Fatty Acyls	386.194	8.41239e+06	1.39016e+07	0.724669	0.0360889	0.888889	1.36893	1.04376e+07	0.311208	0.199441	0.722222	0.511697	6.85699e+06	-0.29494	0.591559	0.638889	0.151331
Oxobutanedioic acid	Organic acids and derivatives	Keto acids and derivatives	132.006	1.57667e+06	3.28938e+06	1.06094	0.00154222	0.972222	2.59855	2.73832e+06	0.796409	0.0135297	0.972222	1.38466	3.12882e+06	0.988738	0.000218074	1	1.36571
Vanillic acid	Benzenoids	Benzene and substituted derivatives	186.05	1.45357e+06	1.62559e+06	0.161365	0.94914	0.611111	0.129623	674282	-1.10818	0.0625684	0.805556	0.57818	222396	-2.7084	0.000339055	1	1.13312
Tricin 4'-O-(beta-guaiacylglyceryl) ether	Lignans, neolignans and related compounds	Lignan glycosides	526.147	6.09239e+06	2.16505e+06	-1.49261	0.108763	0.833333	0.990056	2.26987e+06	-1.4244	0.137971	0.777778	0.657201	1.0565e+06	-2.52772	0.00848477	0.916667	1.29088
(2S)-2-(2-hydroxypropan-2-yl)-2H,3H,7H-furo[3,2-g]chromen-7-one			246.089	1.05888e+07	5.64637e+06	-0.907148	0.0313534	0.916667	1.35658	5.114e+06	-1.05002	0.00275848	1	0.975671	3.06434e+06	-1.7889	0.00183604	1	1.28352
3-Furoic acid	Organoheterocyclic compounds	Furans	112.016	2.1747e+08	2.0777e+08	-0.065828	0.635427	0.555556	0.286591	2.94123e+08	0.4356	0.00586873	0.972222	0.917619	3.58197e+08	0.719937	0.000329751	1	1.10346
6-Methylcoumarin	Phenylpropanoids and polyketides	Coumarins and derivatives	160.052	2.92102e+07	7.14917e+06	-2.03062	0.00158476	1	1.53875	6.25918e+06	-2.22243	0.00121153	1	1.21492	2.34692e+06	-3.63763	0.000115473	1	1.51474
4-oxododecanedioic acid			113.059	9.90147e+08	8.58992e+08	-0.204998	0.140413	0.777778	0.327627	6.88916e+08	-0.523314	0.00887149	0.916667	0.584436	3.22869e+08	-1.61669	6.04679e-06	1	1.30872
3-(3,4,5-trimethoxyphenyl)propanoic acid			262.084	1.15149e+07	1.21833e+07	0.0814043	0.883703	0.527778	0.284997	7.12285e+06	-0.692969	0.0544582	0.833333	0.765021	5.26987e+06	-1.12766	0.0179065	0.944444	1.11126
Isosilybin	Lignans, neolignans and related compounds	Flavonolignans	482.121	2.41718e+07	1.87022e+07	-0.370117	0.20521	0.75	1.27014	1.71536e+07	-0.494817	0.0327887	0.805556	0.69486	1.21053e+07	-0.997685	0.00180032	0.972222	1.08647
Prostaglandin D3	Lipids and lipid-like molecules	Fatty Acyls	350.209	1.44978e+06	1.38802e+06	-0.062811	0.748493	0.583333	0.312954	1.26612e+06	-0.195421	0.36234	0.666667	0.299862	804172	-0.850259	0.00264045	0.972222	1.12957
Oxidized glutathione	Organic acids and derivatives	Carboxylic acids and derivatives	612.153	7.60757e+06	8.30308e+06	0.126212	0.548513	0.638889	0.467983	1.31011e+07	0.784183	0.0264186	0.888889	1.42407	1.31743e+07	0.79222	0.0249363	0.861111	1.07888
Naringin	Phenylpropanoids and polyketides	Flavonoids	290.09	1.01805e+06	1.05634e+06	0.0532755	0.698167	0.472222	0.0503386	3.61768e+06	1.82926	0.0131779	0.833333	1.12737	9.21093e+06	3.17754	0.00025753	1	1.58282
8Z,11Z,14Z-Eicosatrienoic acid	Lipids and lipid-like molecules	Fatty Acyls	306.253	381373	388441	0.026491	0.712123	0.583333	0.0852809	8.29151e+06	4.44236	0.00498784	0.944444	1.43882	5.98233e+06	3.97143	1.05273e-05	1	1.1001
(12Z)-9,10,11-trihydroxyoctadec-12-enoic acid			347.267	2.04504e+08	1.4784e+08	-0.468085	0.125454	0.75	0.900518	1.59394e+08	-0.359526	0.253113	0.666667	0.496611	7.89601e+07	-1.37293	0.00114926	1	1.47379
4-chloro-5-morpholino-2-quinoxalin-2-ylpyridazin-3(2H)-one			343.084	5.31181e+07	4.84985e+07	-0.131264	0.34592	0.638889	0.325539	3.39642e+07	-0.64519	0.000950979	0.944444	1.09942	2.77404e+07	-0.937213	5.59193e-05	1	1.14617
Thymidine 5'-diphosphate	Nucleosides, nucleotides, and analogues	Pyrimidine nucleotides	402.024	611994	555716	-0.13917	0.596159	0.583333	0.304289	368901	-0.730286	0.0335233	0.833333	1.16509	220118	-1.47524	0.000397404	1	1.54333
Polygalaxanthone III	Organoheterocyclic compounds	Benzopyrans	568.14	5.35118e+07	2.35741e+07	-1.18266	0.00689171	0.944444	1.39028	3.21544e+07	-0.734842	0.156622	0.805556	0.89324	3.94959e+07	-0.438155	0.252758	0.694444	0.658739
Indole	Organoheterocyclic compounds	Indoles and derivatives	117.058	9.29919e+06	1.86359e+07	1.00291	0.711097	0.833333	0.433505	1.81378e+07	0.963824	0.00347367	0.944444	0.818779	3.33142e+07	1.84096	0.000180219	1	1.12984
Myricetin 3-O-galactoside	Phenylpropanoids and polyketides	Flavonoids	480.09	1.4386e+07	1.29123e+07	-0.155917	0.508357	0.638889	0.459289	2.28374e+07	0.666732	0.0138604	0.916667	0.760539	3.57735e+07	1.31423	0.00047205	1	1.04426
Tricin 4'-O-beta-guaiacylglycerol			514.052	1.9589e+06	2.39575e+06	0.290433	0.0285965	0.833333	0.452404	3.47797e+06	0.828202	0.0141855	0.944444	0.829258	7.31027e+06	1.89988	1.58546e-05	1	1.50527
Olivetol	Benzenoids	Phenols	180.115	1.53553e+06	943997	-0.701883	0.108212	0.805556	1.54739	232022	-2.7264	0.000922817	1	2.02092	190193	-3.0132	0.000415757	1	1.66732
DL-Arginine	Organic acids and derivatives	Carboxylic acids and derivatives	174.112	6.27081e+07	8.22628e+07	0.391589	0.0528923	0.805556	0.425325	1.41291e+08	1.17194	4.41646e-05	1	0.900839	3.53604e+08	2.49541	0.000445881	1	1.33798
Prostaglandin A3	Lipids and lipid-like molecules	Fatty Acyls	664.397	2.18e+07	1.26446e+07	-0.78581	0.104733	0.833333	1.01023	3.78688e+07	0.796683	0.0438683	0.944444	0.938852	5.88125e+07	1.4318	0.00408564	1	1.19545
FIBF-d7			750.532	1.9022e+06	1.5015e+06	-0.34127	0.477959	0.611111	0.512612	1.23477e+06	-0.62343	0.302786	0.694444	0.452533	203344	-3.22568	0.000148828	1	1.53904
4-(2,3-dihydro-1,4-benzodioxin-6-yl)butanoic acid			111.044	8.85915e+07	6.9552e+07	-0.349076	0.037611	0.833333	0.886733	5.44012e+07	-0.70353	0.000900804	1	1.26264	4.04994e+07	-1.12927	3.16348e-05	1	1.52738
Plumbagin	Benzenoids	Naphthalenes	188.047	8.24107e+06	1.13239e+07	0.458464	0.221016	0.777778	0.784891	1.26777e+07	0.621388	0.213366	0.833333	0.595146	6.39874e+07	2.95688	0.00140988	1	1.62285
Resibufogenin	Lipids and lipid-like molecules	Steroids and steroid derivatives	384.23	602420	324497	-0.892562	0.210055	0.75	0.747466	197915	-1.60589	0.0262773	0.944444	1.01479	158753	-1.92399	0.011513	1	0.932254
Vincosamide	Organoheterocyclic compounds	Indoles and derivatives	498.201	314640	212120	-0.56882	0.00391573	1	1.52558	213905	-0.55673	0.0104352	0.944444	1.1564	183713	-0.776249	0.00116687	1	1.20399
Aloesin	Organic oxygen compounds	Organooxygen compounds	376.113	1.44888e+06	920316	-0.654741	0.024744	0.972222	1.07368	1.74743e+06	0.270291	0.301232	0.75	0.22121	4.89024e+06	1.75496	0.00784863	1	1.17745
4,6,8-trihydroxy-7-methoxy-3-methyl-3,4-dihydro-1H-2-benzopyran-1-one			120.032	4.1963e+07	8.02278e+07	0.934984	0.000360224	1	1.07604	2.39399e+08	2.51223	2.55544e-09	1	2.04699	2.88831e+08	2.78303	3.7174e-09	1	1.67751
Adenosine	Nucleosides, nucleotides, and analogues	Purine nucleosides	267.097	4.92204e+09	6.07813e+09	0.304372	0.0236432	0.861111	1.19054	4.96931e+09	0.0137889	0.866167	0.611111	0.142964	3.71084e+09	-0.407511	0.00242045	0.944444	0.81951
Estrone sulfate	Lipids and lipid-like molecules	Steroids and steroid derivatives	350.115	1.2614e+07	2.81679e+06	-2.1629	0.00457785	1	1.19619	1.58584e+06	-2.9917	0.000481687	1	1.28605	481348	-4.7118	2.35486e-05	1	1.63345
2-Hydroxyisocaproic Acid	Lipids and lipid-like molecules	Fatty Acyls	132.079	897007	3.67853e+06	2.03594	0.000136546	1	2.52451	2.99928e+06	1.74142	4.9092e-05	1	1.59107	2.50443e+06	1.48129	0.000165541	1	0.997331
5-(2-chloro-6-fluorobenzyl)-6-methyl-2-morpholinopyrimidin-4-ol			337.103	1.79327e+06	384241	-2.22251	0.00322844	0.916667	1.67252	279837	-2.67993	0.000956517	0.972222	1.41231	138449	-3.69516	0.000311919	1	1.42019
Gly-Tyr-Ala	Organic acids and derivatives	Carboxylic acids and derivatives	309.132	1.43785e+06	3.40023e+06	1.24172	0.0609365	0.777778	1.65573	775057	-0.891535	0.000849724	1	1.03075	1.06463e+06	-0.43355	0.0287878	0.888889	0.351904
S-allyl-L-cysteine	Organic acids and derivatives	Carboxylic acids and derivatives	161.051	2.55087e+06	1.77615e+07	2.7997	0.00021273	1	1.58987	1.92774e+08	6.23978	5.58618e-07	1	2.34787	7.31498e+07	4.84179	6.20771e-06	1	1.37549
Cyasterone	Lipids and lipid-like molecules	Prenol lipids	520.301	1.09569e+06	223195	-2.29547	0.0068026	1	3.31986	207968	-2.39741	0.00570593	1	2.44507	211127	-2.37566	0.00478339	0.972222	1.80854
Tricin O-sinapoylpentoside	Phenylpropanoids and polyketides	Flavonoids	668.177	1.39469e+07	1.2205e+07	-0.192468	0.32109	0.611111	0.25594	5.76606e+06	-1.27429	2.23822e-05	1	0.897465	3.49988e+06	-1.99457	0.00177712	1	1.1316
Tetrahydropiperine	Organoheterocyclic compounds	Benzodioxoles	289.163	9.95769e+06	9.72367e+06	-0.0343103	0.687389	0.444444	0.269769	4.54818e+06	-1.13052	0.000868235	1	1.1238	2.24414e+06	-2.14965	5.84624e-06	1	1.60706
Pterostilbene	Phenylpropanoids and polyketides	Stilbenes	256.107	2.78289e+06	1.59323e+06	-0.804627	0.00123718	1	1.02545	957195	-1.5397	0.000301654	1	1.44369	513264	-2.43881	8.53158e-08	1	1.60102
Linoleic acid	Lipids and lipid-like molecules	Fatty Acyls	280.24	2.03022e+06	1.9679e+06	-0.0449777	0.826576	0.5	0.292894	1.69774e+06	-0.25802	0.304526	0.666667	0.39374	954556	-1.08873	0.00611595	0.972222	1.51979
Lancerin	Organoheterocyclic compounds	Benzopyrans	406.089	4.50907e+06	6.41424e+06	0.508448	0.69036	0.416667	0.432514	8.33305e+06	0.886013	0.0568221	0.833333	1.23026	9.52544e+06	1.07896	0.0457193	0.805556	1.0095
2-Ethyl-3-hydroxy-4H-pyran-4-one	Organoheterocyclic compounds	Pyrans	140.047	1.91515e+08	2.69612e+08	0.493425	0.4888	0.666667	0.698437	4.00821e+08	1.0655	0.0251737	0.833333	1.40295	4.39706e+08	1.19908	0.0213829	0.861111	1.10459
3'-Hydroxypterostilbene	Phenylpropanoids and polyketides	Stilbenes	272.105	2.01249e+06	1.02918e+06	-0.967486	0.0206456	0.888889	1.08277	553532	-1.86224	0.00249573	0.972222	1.56456	267017	-2.91398	2.34934e-05	1	1.59382
3,4,5-trihydroxy-6-methyloxan-2-yl 2-(methylamino)benzoate			297.121	164306	209325	0.349359	0.166608	0.666667	0.212935	1.33991e+06	3.02768	2.53969e-06	1	1.4606	2.87294e+06	4.12807	6.62237e-05	1	1.41876
Tangeretin	Phenylpropanoids and polyketides	Flavonoids	372.121	2.05277e+06	506077	-2.02014	0.00592952	0.972222	1.37423	361576	-2.5052	0.00299078	1	1.18718	299978	-2.77464	0.0017243	1	0.983465
Benzoic acid	Benzenoids	Benzene and substituted derivatives	139.061	1.25212e+06	1.61122e+06	0.363782	0.0311868	0.833333	1.28639	1.12496e+06	-0.154498	0.282389	0.638889	0.372858	1.052e+06	-0.251231	0.0669564	0.777778	0.436516
nor-6β-Oxycodol	Benzenoids	Phenanthrenes and derivatives	303.15	790068	544663	-0.536612	0.000852347	1	0.919612	414063	-0.932127	5.26696e-06	1	1.1741	340812	-1.213	6.26906e-05	1	1.16578
L-Phenylalanine	Organic acids and derivatives	Carboxylic acids and derivatives	165.079	6.37865e+08	1.20293e+09	0.915235	0.000119949	1	1.71386	1.84936e+09	1.5357	2.36093e-06	1	2.01115	1.88329e+09	1.56193	1.65179e-06	1	1.5101
7,8-Dihydroxycoumarin			178.027	2.23396e+07	3.02407e+07	0.436887	0.397198	0.638889	0.773647	4.69687e+07	1.07209	0.0108118	0.888889	1.57519	5.07882e+07	1.18489	0.00677872	0.944444	1.29537
Ala-Leu	Organic acids and derivatives	Carboxylic acids and derivatives	202.132	5.93985e+07	4.32746e+07	-0.456907	0.0932342	0.75	1.25245	3.74894e+07	-0.663943	0.021699	0.888889	1.34925	3.09074e+07	-0.942474	0.00312891	1	1.41397
2-Hydroxy-2-methyl-3-buten-1-yl beta-D-glucopyranoside			310.126	4.75563e+07	4.22298e+07	-0.171376	0.296837	0.638889	0.488824	3.74077e+07	-0.346301	0.0374604	0.861111	0.70756	2.42964e+07	-0.968896	0.0020132	1	1.54341
2,5-bis(4-hydroxy-3-methoxyphenyl)-3,4-dimethyloxolan-3-ol			382.139	1.83226e+06	867222	-1.07915	0.0233715	0.972222	1.06126	515832	-1.82865	0.000580442	1	1.12066	397503	-2.20459	5.68538e-05	1	1.03747
Oleanolic acid	Lipids and lipid-like molecules	Prenol lipids	438.35	1.27091e+08	1.33844e+08	0.0746849	0.565378	0.583333	0.541043	1.75379e+08	0.464611	0.0176993	0.944444	1.59208	1.59836e+08	0.330729	0.055415	0.833333	0.918481
O-Acetylserine	Organic acids and derivatives	Carboxylic acids and derivatives	147.053	1.3242e+07	1.33083e+07	0.00720199	0.790727	0.611111	0.206418	2.54613e+07	0.943183	0.00805085	0.916667	1.56107	3.02069e+07	1.18976	0.00268631	0.972222	1.46039
N'3-(3,4,5-trimethoxybenzylidene)pyridine-3-carbohydrazide			337.103	1.27968e+06	370661	-1.78761	0.0124839	0.944444	1.53648	275929	-2.21341	0.0053746	1	1.34884	237600	-2.42917	0.00336704	1	1.11058
tert-Butyl N-[1-(aminocarbonyl)-3-methylbutyl]carbamate	Organic acids and derivatives	Carboxylic acids and derivatives	230.163	6.64755e+07	4.24295e+07	-0.647757	0.114467	0.75	1.0181	2.45204e+07	-1.43884	0.0031922	1	1.65497	1.88004e+07	-1.82206	0.000614224	1	1.58781
LPE 20:0	Lipids and lipid-like molecules	Glycerophospholipids	509.348	269805	304627	0.175128	0.794207	0.555556	0.239324	861157	1.67436	0.00616048	0.944444	1.44383	773006	1.51857	0.00722161	0.972222	1.03514
Minocycline	Phenylpropanoids and polyketides	Tetracyclines	914.372	687859	714097	0.0540065	0.62482	0.555556	0.057678	4.27148e+06	2.63455	6.76353e-06	1	1.98146	2.8808e+06	2.06628	1.61776e-07	1	1.15995
Hydroxycitric acid	Organic acids and derivatives	Carboxylic acids and derivatives	208.022	2.67326e+06	3.63733e+06	0.444281	0.0420479	0.861111	1.16058	2.82226e+06	0.0782484	0.724186	0.611111	0.18973	2.2223e+06	-0.26655	0.19543	0.75	0.319303
Xanthurenic acid O-hexoside			367.09	2.38296e+07	2.05807e+07	-0.211463	0.23669	0.777778	0.477663	4.34912e+07	0.867965	0.000132585	1	1.11225	5.78814e+07	1.28034	5.99962e-07	1	1.23295
DIMBOA glucoside	Organic oxygen compounds	Organooxygen compounds	373.1	1.85978e+06	996313	-0.900459	0.0577512	0.861111	0.94507	3.83897e+06	1.04559	0.0110982	1	0.801563	7.6465e+06	2.03967	0.000470205	1	1.09645
Threonine	Organic acids and derivatives	Carboxylic acids and derivatives	119.058	2.57998e+06	2.96722e+06	0.201748	0.303263	0.666667	0.284028	8.84792e+06	1.77798	0.000434423	1	1.34782	1.68588e+07	2.70807	6.65312e-06	1	1.47267
Myrislignan	Lignans, neolignans and related compounds	Not available	374.172	8.11822e+06	8.0218e+06	-0.0172377	0.978422	0.555556	0.135644	5.20391e+06	-0.641568	0.0176143	0.916667	0.598941	3.19597e+06	-1.34491	0.00456528	0.972222	1.06709
Celestolide			244.18	2.71036e+06	2.35159e+06	-0.204846	0.51844	0.611111	0.405469	1.9955e+06	-0.441731	0.148087	0.777778	0.718142	1.23006e+06	-1.13975	0.00337362	0.944444	1.45988
N-Caffeoyl putrescine			250.132	776262	778882	0.00485949	0.998446	0.555556	0.00406315	2.13002e+06	1.45625	0.0343828	0.861111	0.776238	5.49616e+06	2.82381	0.000713335	1	1.24332
Avobenzone			332.139	1.57413e+07	3.60462e+06	-2.12663	0.00686332	0.944444	1.32272	1.4273e+06	-3.46319	0.000488734	1	1.46646	449496	-5.1301	7.71924e-06	1	1.69787
LPA 18:2	Lipids and lipid-like molecules	Glycerophospholipids	434.243	6.5879e+08	5.66859e+08	-0.216829	0.642818	0.555556	0.793897	4.70034e+08	-0.487055	0.25661	0.666667	0.795918	3.24977e+08	-1.01948	0.0235503	0.944444	1.28536
9-HpOTrE	Lipids and lipid-like molecules	Fatty Acyls	310.214	4.54127e+07	5.66391e+07	0.318703	0.258958	0.75	1.15184	7.09413e+07	0.643531	0.0177246	0.861111	1.66314	4.41665e+07	-0.0401426	0.93077	0.555556	0.175988
L-Cystathionine	Organic acids and derivatives	Carboxylic acids and derivatives	222.067	981472	2.76595e+06	1.49476	0.00105758	1	2.6549	2.32504e+06	1.24424	0.00292855	1	1.58519	1.75527e+06	0.838672	0.115473	0.722222	0.663667
12,13-EODE			296.235	5.60739e+06	6.95103e+06	0.309897	0.323077	0.638889	0.842708	1.16567e+07	1.05576	0.00851767	0.944444	1.71476	8.0911e+06	0.529007	0.0668792	0.805556	0.731132
3-phenyl-5-(1,2,3-thiadiazol-4-yl)-1,2,4-oxadiazole			230.022	2.15436e+06	1.12016e+06	-0.943554	0.0320975	0.888889	1.14595	1.02639e+06	-1.06967	0.0192239	0.833333	1.01923	728070	-1.56511	0.00501922	0.972222	0.958223
Cyclopentyl fentanyl-d5			359.303	162948	157481	-0.0492385	0.643035	0.611111	0.0458231	1.88057e+06	3.52868	0.000318475	1	1.5591	3.18393e+06	4.28832	7.53925e-05	1	1.42102
Succinic anhydride	Organic acids and derivatives	Carboxylic acids and derivatives	100.016	5.5454e+07	6.90352e+07	0.316039	0.456982	0.722222	0.481727	1.45678e+08	1.39342	0.00106626	1	1.64233	1.21536e+08	1.13201	0.00339123	1	0.944514
Asperulosid	Organic oxygen compounds	Organooxygen compounds	414.116	1.06411e+07	1.02434e+07	-0.054958	0.789759	0.583333	0.385392	2.81611e+07	1.40406	0.00630919	0.972222	1.24275	4.45507e+07	2.0658	0.00126494	1	1.30918
Umbelliferone	Phenylpropanoids and polyketides	Coumarins and derivatives	162.032	1.87369e+07	1.77384e+07	-0.0790091	0.55105	0.555556	0.31722	1.99608e+07	0.0912885	0.603607	0.638889	0.0881602	5.88325e+07	1.65073	0.000135954	1	1.22042
Debromohymenialdisine	Organoheterocyclic compounds	Pyrroloazepines	267.074	545171	585564	0.103119	0.0893035	0.777778	0.0572585	3.59263e+06	2.72026	0.0160069	1	0.836239	1.55e+07	4.82941	6.46908e-05	1	1.33444
Guanine	Organoheterocyclic compounds	Imidazopyrimidines	151.049	2.13617e+08	2.24898e+08	0.0742458	0.57654	0.583333	0.559166	2.15424e+08	0.0121533	0.801298	0.5	0.277533	1.53698e+08	-0.47493	0.0195905	0.861111	1.14581
4-Methylumbelliferone hydrate			176.047	7.50876e+07	1.06249e+08	0.500807	0.151794	0.75	0.963031	1.24169e+08	0.725654	0.00578356	0.944444	1.1295	1.42226e+08	0.92154	0.00319129	0.972222	1.00452
DQH			398.156	489824	2.694e+06	2.45942	0.00243262	1	2.47697	2.42543e+06	2.30791	9.64877e-05	1	1.79292	2.58486e+06	2.39975	0.000610724	1	1.33627
N-Acetyl-L-Tyrosine	Organic acids and derivatives	Carboxylic acids and derivatives	223.085	1.13028e+07	1.00183e+07	-0.174041	0.4083	0.611111	0.773027	1.44235e+07	0.351742	0.0290467	0.888889	0.873458	1.74928e+07	0.630086	0.00780019	0.916667	1.08956
PMeOH 17:1_17:1			703.515	1.08535e+07	6.92128e+06	-0.649045	0.145798	0.722222	1.0129	4.12558e+06	-1.39549	0.00949265	0.944444	1.30984	1.151e+07	0.0847303	0.690243	0.472222	0.233793
Eriodictyol	Phenylpropanoids and polyketides	Flavonoids	288.063	3.87021e+06	2.24535e+06	-0.785471	0.0459326	0.861111	0.973439	1.44106e+06	-1.42528	0.000740859	1	1.1521	1.16227e+06	-1.73547	0.000801255	1	1.1106
Lupenone			424.37	8.42842e+06	2.21638e+07	1.39487	0.00346988	0.972222	2.72521	2.96057e+07	1.81254	0.000610655	1	2.48936	2.97957e+07	1.82177	0.00062748	1	1.81827
Acetylharpagide	Lipids and lipid-like molecules	Prenol lipids	406.148	2.63371e+07	3.32182e+07	0.334878	0.0393269	0.861111	1.31364	2.2626e+07	-0.219117	0.256537	0.722222	0.587938	1.91174e+07	-0.462212	0.0158434	0.944444	0.891147
LysoPC 15:0	Lipids and lipid-like molecules	Glycerophospholipids	481.317	964344	710666	-0.440377	0.401279	0.666667	0.5756	1.81676e+06	0.913749	0.0266613	0.916667	1.00548	1.73635e+06	0.848438	0.0272503	0.861111	0.73037
3-Acetyl-2,5-dimethylfuran	Organic oxygen compounds	Organooxygen compounds	276.131	858797	574532	-0.579929	0.0211526	0.944444	1.01964	429320	-1.00027	0.00656641	0.972222	1.24982	342154	-1.32767	0.0032391	1	1.23064
Xanthosine	Nucleosides, nucleotides, and analogues	Purine nucleosides	284.076	1.12619e+07	4.87221e+06	-1.2088	0.00554215	0.944444	2.07945	9.92522e+06	-0.182281	0.426983	0.666667	0.195577	6.29723e+06	-0.838661	0.00703335	0.916667	0.735018
Lithospermic acid	Phenylpropanoids and polyketides	2-arylbenzofuran flavonoids	538.109	857530	535432	-0.679485	0.138694	0.75	1.11512	448163	-0.936163	0.0656519	0.888889	0.833335	235927	-1.86185	0.00291532	0.944444	1.18512
Schisandrin A	Phenylpropanoids and polyketides	Tannins	416.219	841061	554391	-0.601306	0.128958	0.722222	0.995996	711760	-0.24082	0.429489	0.666667	0.213754	157511	-2.41676	7.1061e-06	1	1.47418
Uridine 5'-monophosphate	Nucleosides, nucleotides, and analogues	Pyrimidine nucleotides	324.036	1.78036e+06	1.96191e+06	0.140094	0.742584	0.666667	0.208763	4.58422e+06	1.36451	0.00308235	0.972222	1.37459	3.78144e+06	1.08677	0.00899265	0.972222	0.859357
Citric acid	Organic acids and derivatives	Carboxylic acids and derivatives	192.027	2.08681e+08	5.31278e+08	1.34816	0.0116525	0.861111	3.04296	3.85877e+08	0.88684	0.0109014	1	1.73193	3.79022e+08	0.860979	0.011791	1	1.24138
QKK			402.256	4.57425e+06	4.23006e+06	-0.112859	0.521082	0.527778	0.479349	3.62901e+06	-0.333961	0.0431496	0.833333	0.779861	2.31244e+06	-0.984117	8.20992e-05	1	1.76189
6-Pentyl-2H-pyran-2-one			166.1	4.34271e+06	2.98007e+06	-0.543251	0.0430991	0.833333	0.622591	1.90977e+06	-1.1852	0.00353899	1	0.897481	1.30403e+06	-1.73562	0.00559131	1	1.09724
1-Methyladenine	Organoheterocyclic compounds	Imidazopyrimidines	149.07	1.50988e+06	5.30261e+06	1.81226	0.00105822	1	2.67959	3.08405e+06	1.03039	0.0126778	0.972222	1.17482	2.14337e+06	0.505446	0.119586	0.777778	0.465756
Methyl myristate	Lipids and lipid-like molecules	Fatty Acyls	242.224	1.96548e+06	2.01284e+06	0.0343469	0.988679	0.472222	0.186194	1.40712e+06	-0.482143	0.0460539	0.833333	1.07096	1.61935e+06	-0.279466	0.258241	0.694444	0.557272
Artemether	Lipids and lipid-like molecules	Prenol lipids	298.177	1.30945e+06	646852	-1.01746	0.0049358	0.944444	1.42552	744353	-0.814904	0.064519	0.805556	1.08409	359262	-1.86586	7.89681e-05	1	1.45334
Docosanamide	Lipids and lipid-like molecules	Fatty Acyls	339.35	6.02012e+06	2.81554e+06	-1.09638	0.00233078	1	1.46386	4.18185e+06	-0.525649	0.0814735	0.777778	0.469786	5.41972e+06	-0.151573	0.630404	0.527778	0.101793
Verbascoside	Phenylpropanoids and polyketides	Cinnamic acids and derivatives	624.205	3.42227e+06	9.81059e+06	1.51939	0.0269195	0.944444	1.06095	2.50694e+07	2.8729	0.447477	0.527778	0.541531	3.76466e+06	0.137566	0.31596	0.833333	0.350368
NAD+	Nucleosides, nucleotides, and analogues	(5'-&gt;5')-dinucleotides	663.109	155194	453543	1.54717	0.000587007	0.972222	1.90349	747396	2.26781	1.70639e-06	1	2.01301	159687	0.0411762	0.721278	0.694444	0.0417477
bicyclo[2.2.2]oct-2-en-1-yl 4-methylbenzene-1-sulfonate			278.1	3.74515e+06	4.46392e+06	0.253287	0.334379	0.611111	0.179515	3.40754e+07	3.18564	1.8243e-09	1	1.77253	7.28181e+07	4.2812	1.06904e-06	1	1.72605
2-Phenylethyl glucosinolate	Organic oxygen compounds	Organooxygen compounds	423.065	739974	1.15379e+06	0.640834	0.0100885	0.916667	0.877366	1.50279e+06	1.0221	0.000123117	1	1.06099	1.50832e+06	1.0274	5.78443e-05	1	0.787149
14,15-Dehydrocrepenynic acid			276.209	6.91194e+07	5.1077e+07	-0.436418	0.187854	0.75	0.871886	5.28672e+07	-0.386717	0.249531	0.666667	0.537101	2.81861e+07	-1.29411	0.00228488	1	1.44953
7-Hydroxy-4-methyl-8-nitrocoumarin	Phenylpropanoids and polyketides	Coumarins and derivatives	221.033	220265	209428	-0.0727882	0.524467	0.638889	0.188309	250939	0.188092	0.0166386	0.888889	0.200356	595982	1.43603	0.00323317	1	1.03699
1-(7-methoxy-2-oxo-2H-chromen-8-yl)-3-methyl-2-oxobutyl acetate			356.066	1.2876e+07	3.01492e+06	-2.0945	0.000651133	1	1.10099	1.23839e+06	-3.37815	0.000369525	1	1.39066	334720	-5.26559	1.455e-05	1	1.5967
Galangin	Phenylpropanoids and polyketides	Flavonoids	270.053	2.05839e+06	1.00808e+06	-1.02991	0.0379162	0.833333	1.32735	661877	-1.63688	0.00333359	1	1.49517	425772	-2.27336	0.000208907	1	1.45279
Plantamajoside	Phenylpropanoids and polyketides	Cinnamic acids and derivatives	640.2	2.42489e+06	9.06471e+06	1.90234	0.0300693	0.888889	1.6209	8.04284e+06	1.72979	0.427615	0.666667	0.506573	2.12204e+06	-0.192465	0.776665	0.5	0.0811139
Asp-phe	Organic acids and derivatives	Carboxylic acids and derivatives	280.106	1.609e+07	1.50067e+07	-0.100562	0.745909	0.527778	0.186595	8.64069e+06	-0.89695	0.00553333	0.916667	1.25614	6.08664e+06	-1.40245	0.000339819	1	1.46084
4-[4-(trifluoromethoxy)anilino]-2H-1,3-benzoxazin-2-one			360.018	6.92951e+06	5.00573e+06	-0.469175	0.145622	0.75	0.5434	1.4957e+06	-2.21194	1.76688e-05	1	1.56268	1.51692e+06	-2.19161	0.000941956	1	1.21443
Adenosine 3'5'-cyclic monophosphate	Nucleosides, nucleotides, and analogues	Purine nucleotides	329.052	4.27924e+07	3.74136e+07	-0.193792	0.556876	0.555556	0.289494	1.83482e+07	-1.22171	0.00117881	1	1.28799	1.48055e+07	-1.53122	0.000468748	1	1.22759
Pipecolic acid	Organic acids and derivatives	Carboxylic acids and derivatives	129.079	9.86154e+06	1.23983e+07	0.330258	0.0987817	0.75	0.896499	9.53686e+06	-0.0482988	0.826777	0.583333	0.163554	1.65143e+07	0.743827	0.00315493	0.944444	1.02904
Indole-3-acrylic acid	Organoheterocyclic compounds	Indoles and derivatives	187.063	2.42037e+08	5.00859e+08	1.04918	0.0249618	0.888889	1.64587	3.77742e+08	0.642173	0.0207024	0.888889	0.794364	6.76033e+08	1.48186	0.000141034	1	1.32465
4-Hydroxy-2,5-dimethyl-3(2H)furanone	Lipids and lipid-like molecules	Prenol lipids	128.047	1.04476e+07	1.37018e+07	0.391196	0.461166	0.555556	0.350934	5.61422e+07	2.42591	3.47494e-06	1	1.58023	9.85893e+07	3.23826	5.72294e-08	1	1.58539
(-)-N-[3',4'-Dihydroxy-(E)-cinnamoyl]-L-glutamic acid			309.085	1.65782e+07	2.90493e+07	0.809218	0.10633	0.777778	0.802941	6.34225e+07	1.93571	0.000140455	1	1.56581	1.03911e+08	2.64799	2.07228e-06	1	1.54847
Catharanthine	Alkaloids and derivatives	Ibogan-type alkaloids	336.182	442835	261129	-0.762008	0.0533074	0.833333	1.12253	250880	-0.819769	0.0377201	0.833333	0.821286	95167.3	-2.21823	0.000502623	0.972222	1.99107
p-Anisaldehyde	Benzenoids	Benzene and substituted derivatives	136.052	5.47577e+07	1.03234e+08	0.914789	0.00314184	0.972222	1.41943	1.55249e+08	1.50345	5.3133e-06	1	1.80205	1.71914e+08	1.65055	5.62535e-07	1	1.45824
Stearic acid	Lipids and lipid-like molecules	Fatty Acyls	284.271	818773	913492	0.157928	0.561998	0.555556	0.104145	5.14741e+07	5.97424	1.71563e-07	1	1.94749	1.3826e+07	4.07777	5.41548e-05	1	0.950841
Eriocitrin	Phenylpropanoids and polyketides	Flavonoids	596.175	1.40223e+07	8.41138e+06	-0.737306	0.0374989	0.861111	1.0113	7.02504e+06	-0.997141	0.00473497	0.916667	0.969262	8.64563e+06	-0.697676	0.0606913	0.805556	0.615249
2-morpholinophenyl 2-thiophenecarboxylate			289.078	1.53474e+07	1.73652e+07	0.178208	0.250806	0.666667	0.477373	1.40018e+07	-0.132387	0.403161	0.666667	0.231775	9.06643e+06	-0.759388	0.000447725	1	1.01221
Sennoside A	Benzenoids	Anthracenes	862.199	689389	790525	0.197492	0.597067	0.527778	0.22748	2.58053e+06	1.90428	8.67262e-06	1	1.59019	4.95048e+06	2.84418	1.52034e-06	1	1.76519
Sennoside C	Benzenoids	Anthracenes	848.215	320755	237075	-0.436127	0.255348	0.75	0.887998	114734	-1.48318	0.00228322	0.972222	1.55108	85108.5	-1.9141	0.000768854	1	1.4754
Poncirin	Phenylpropanoids and polyketides	Flavonoids	594.195	1.59083e+06	3.20511e+06	1.0106	0.00978453	0.944444	1.58233	2.0752e+06	0.38347	0.130694	0.777778	0.54892	1.16298e+06	-0.451947	0.25262	0.694444	0.403936
Esculetin	Phenylpropanoids and polyketides	Coumarins and derivatives	178.027	1.39722e+09	7.71578e+08	-0.856681	0.0188509	0.944444	1.02123	3.71446e+08	-1.91134	3.94838e-06	1	1.40996	2.33515e+08	-2.58097	0.000141517	1	1.46094
4-(3,4-dihydro-2H-1,5-benzodioxepin-7-ylamino)-4-oxobutanoic acid			287.077	990078	1.37258e+06	0.471279	0.0607807	0.833333	0.453666	6.15937e+06	2.63717	8.6327e-05	1	1.78954	1.13843e+07	3.52336	0.000341086	1	1.69411
Euphorbia factor L1	Lipids and lipid-like molecules	Prenol lipids	552.27	1.49872e+07	1.62105e+07	0.113203	0.733471	0.611111	0.26966	1.00466e+07	-0.577028	0.0638532	0.805556	0.742779	6.02045e+06	-1.31579	0.00272831	0.972222	1.43358
Apo-13-zeaxanthinone	Lipids and lipid-like molecules	Prenol lipids	274.193	3.26058e+07	3.0179e+07	-0.111582	0.861543	0.416667	0.168034	2.42381e+07	-0.427855	0.38151	0.833333	0.511246	1.39934e+07	-1.22039	0.0126016	0.888889	1.3413
2,5-Dimethylphenol	Benzenoids	Benzene and substituted derivatives	122.073	2.85283e+06	5.88786e+06	1.04535	0.000150995	1	2.36881	5.43036e+06	0.928654	7.87456e-05	1	1.58811	4.27319e+06	0.58292	0.00599794	0.944444	0.728571
Guanosine 3',5'-Cyclic Monophosphate	Nucleosides, nucleotides, and analogues	Purine nucleotides	345.048	1.89556e+06	1.45489e+06	-0.381716	0.485748	0.611111	0.349001	4.6762e+06	1.30271	0.00603583	1	1.17541	4.78584e+06	1.33615	0.00516637	1	0.90478
Wogonin	Phenylpropanoids and polyketides	Flavonoids	284.068	1.27272e+06	233586	-2.44588	0.0173466	0.916667	2.9793	208963	-2.60659	0.0130299	1	2.26171	180297	-2.81946	0.00888046	1	1.84342
Polyphyllin VI	Lipids and lipid-like molecules	Steroids and steroid derivatives	738.418	2.60657e+06	4.90236e+06	0.911324	0.00919777	0.944444	1.37686	3.66431e+06	0.491388	0.21706	0.722222	0.452519	1.30282e+06	-1.00051	0.000630221	1	0.795052
Ingenol-3-angelate	Lipids and lipid-like molecules	Prenol lipids	452.216	4.79751e+06	5.39312e+06	0.168833	0.663106	0.583333	0.258681	2.0896e+06	-1.19906	0.0032635	0.944444	1.12393	1.55159e+06	-1.62854	0.0010857	1	1.16673
3-hydroxy-4-(3-hydroxyphenyl)-1,2-dihydroquinolin-2-one			582.053	5.18729e+06	1.6592e+06	-1.6445	0.0293456	0.888889	2.41332	2.21748e+06	-1.22606	0.0551433	0.861111	0.799142	2.81089e+06	-0.883956	0.148887	0.75	0.466131
Orientin	Phenylpropanoids and polyketides	Flavonoids	448.098	3.04086e+06	6.95633e+06	1.19385	0.0407247	0.805556	1.79548	3.49543e+06	0.20099	0.660224	0.555556	0.254417	3.31917e+06	0.126341	0.69104	0.416667	0.146222
Taurochenodeoxycholic acid	Lipids and lipid-like molecules	Steroids and steroid derivatives	499.296	566488	452742	-0.323355	0.028805	0.888889	0.516591	288344	-0.974255	0.000342597	1	1.1383	554343	-0.0312655	0.211223	0.833333	0.71708
Abscisic acid glucose ester			426.189	5.19697e+06	4.95671e+06	-0.0682872	0.956337	0.5	0.0910747	3.4409e+06	-0.594884	0.0431324	0.916667	0.619349	2.13158e+06	-1.28575	0.000743749	1	1.05734
N3,N4-Dimethyl-L-arginine	Organic acids and derivatives	Carboxylic acids and derivatives	202.143	5.2411e+06	1.84568e+07	1.81621	4.39426e-07	1	2.21034	2.80023e+07	2.4176	1.20827e-08	1	2.0673	3.97415e+07	2.9227	2.00729e-09	1	1.84598
Guanosine-3',5'-cyclic monophosphate	Nucleosides, nucleotides, and analogues	Purine nucleotides	345.047	3.53397e+07	2.23594e+07	-0.660412	0.0873298	0.722222	0.614494	1.15888e+07	-1.60856	0.000860555	0.972222	1.19287	7.53376e+06	-2.22985	7.70628e-05	1	1.2434
Vanillyl alcohol	Benzenoids	Phenols	154.063	1.25111e+07	1.96623e+07	0.652216	0.0694875	0.944444	1.31901	2.66146e+07	1.089	0.0268829	0.861111	1.39759	3.04018e+07	1.28094	0.00781202	1	1.28245
VitaMin U	Organic acids and derivatives	Carboxylic acids and derivatives	199.043	542991	1.03018e+06	0.923896	0.130916	0.722222	0.73423	1.92523e+06	1.82603	0.00109173	1	1.21763	4.87836e+06	3.16739	4.99941e-05	1	1.51179
1'-Hydroxymidazolam	Organoheterocyclic compounds	Benzodiazepines	341.074	825803	1.47371e+06	0.83558	0.1264	0.777778	0.685352	4.53719e+06	2.45793	0.000175321	1	1.45638	8.7992e+06	3.4135	7.62626e-06	1	1.50535
1,4-dihydroxy-1,4-dimethyl-7-(propan-2-ylidene)-decahydroazulen-6-one			274.156	518431	617176	0.251529	0.288869	0.611111	0.281203	2.46014e+06	2.24652	0.0208053	0.833333	1.7823	538210	0.0540178	0.987671	0.555556	0.0896064
(4-methoxyphenyl)(4-phenyl-3-quinolinyl)methanone			339.132	2.38335e+06	2.65748e+06	0.157072	0.527236	0.555556	0.220461	4.78412e+06	1.00527	0.0360369	0.833333	0.654529	1.25431e+07	2.39583	3.99682e-05	1	1.26417
(2R)-5-hydroxy-7-methoxy-2-phenyl-3,4-dihydro-2H-1-benzopyran-4-one			292.073	4.13312e+06	1.74577e+06	-1.24337	0.0190862	0.861111	1.17329	1.82498e+06	-1.17935	0.0276729	0.888889	0.795282	768363	-2.42737	0.000371751	1	1.20325
Triptophenolide	Lipids and lipid-like molecules	Steroids and steroid derivatives	312.173	2.57679e+06	868002	-1.56981	0.0104482	0.972222	1.1579	510245	-2.33631	0.000718854	0.972222	1.33742	194764	-3.72578	2.08307e-05	1	1.59592
cis-Aconitic acid	Organic acids and derivatives	Carboxylic acids and derivatives	192.027	1.26518e+10	2.39587e+10	0.921208	0.000505391	1	3.36382	1.874e+10	0.566782	0.000320066	1	1.5938	1.79538e+10	0.504951	0.000734136	1	1.0537
Citramalate	Lipids and lipid-like molecules	Fatty Acyls	148.037	4.76143e+06	4.54042e+06	-0.0685684	0.667393	0.583333	0.391755	7.65288e+06	0.684609	0.0168522	0.888889	1.34654	7.20917e+06	0.598438	0.0460875	0.833333	0.847156
Gramine	Organoheterocyclic compounds	Indoles and derivatives	174.116	819928	504504	-0.700632	0.0593544	0.777778	1.75063	437156	-0.90735	0.0192323	1	1.38776	453195	-0.855363	0.0241204	0.888889	0.960329
Meisoindigo	Organoheterocyclic compounds	Indoles and derivatives	276.09	7.4941e+06	2.015e+06	-1.89497	0.0242681	0.888889	1.54845	1.20788e+06	-2.63328	0.000467189	1	1.14856	1.37549e+06	-2.44581	0.0132264	0.972222	0.991534
(-)-Norepinephrine N-hexoside			331.126	1.20196e+07	2.07239e+07	0.785907	0.0459815	0.861111	0.936758	4.18706e+07	1.80055	0.00013111	1	1.59156	7.37098e+07	2.61647	3.00672e-06	1	1.71996
diethyl 2-[(4-methoxy-2-nitroanilino)methylidene]malonate			338.115	3.27429e+06	1.3493e+06	-1.27898	0.00482627	0.972222	1.08581	773898	-2.08097	0.000180733	1	1.39499	355128	-3.20477	2.23368e-05	1	1.57798
(3R)-4,4-Dimethyl-2-oxotetrahydro-3-furanyl beta-D-glucopyranoside			338.115	3.04466e+06	1.33252e+06	-1.19212	0.00810555	0.916667	1.00704	788618	-1.94888	0.000560579	1	1.33727	297636	-3.35466	8.36765e-06	1	1.66909
Nodakenetin	Phenylpropanoids and polyketides	Coumarins and derivatives	246.089	9.34654e+07	3.81616e+07	-1.29231	0.0044401	1	1.13324	2.51711e+07	-1.89266	0.000167035	1	1.16989	1.63258e+07	-2.51727	0.000425523	1	1.19733
Ethyl paraben	Benzenoids	Benzene and substituted derivatives	166.063	2.92175e+07	4.33091e+07	0.567838	0.00392817	0.944444	1.66359	5.42653e+07	0.893198	0.000195784	1	1.83998	7.20579e+07	1.30232	9.06686e-06	1	1.95452
Dehydroeffusol	Benzenoids	Phenanthrenes and derivatives	250.099	975203	124879	-2.96518	0.0323321	0.888889	1.56574	111184	-3.13276	0.0248353	0.972222	1.17565	92264.2	-3.40186	0.0164647	1	0.975388
4-Hydroxyisoleucine	Organic acids and derivatives	Carboxylic acids and derivatives	147.09	3.17961e+07	3.49597e+07	0.136842	0.612596	0.527778	0.228789	4.86696e+07	0.614172	0.00136164	0.972222	0.930715	7.03744e+07	1.1462	6.68521e-06	1	1.29184
Methyl arachidonate			318.257	454080	276742	-0.714402	0.041551	0.833333	1.61906	453365	-0.002272	0.819461	0.555556	0.105209	426446	-0.0905825	0.884917	0.583333	0.208186
3-[4-(2-phenylethynyl)phenyl]-1-(phenylsulfonyl)-1H-pyrazole			384.097	8.34045e+07	6.26279e+07	-0.413321	0.387221	0.666667	0.295798	3.82974e+07	-1.12288	0.0165987	0.861111	0.740053	1.4753e+07	-2.49912	0.000318528	1	1.37237
N(6)-OH-Me-Adenosine	Nucleosides, nucleotides, and analogues	Purine nucleosides	297.107	1.51962e+08	7.66127e+07	-0.988058	0.187842	0.75	0.852583	3.27755e+07	-2.21302	0.00511989	1	1.60486	2.21019e+07	-2.78147	0.00211374	1	1.51195
L-Cysteine-glutathione gisulfide			426.087	1.03535e+06	1.05372e+06	0.0253837	0.796079	0.527778	0.073217	1.1839e+06	0.193439	0.0883807	0.777778	0.23162	4.74503e+06	2.1963	0.0116055	0.972222	1.49785
Coenzyme Q2	Lipids and lipid-like molecules	Prenol lipids	318.187	7.54154e+06	5.44156e+06	-0.470838	0.0532103	0.833333	1.85203	6.7974e+06	-0.149877	0.540014	0.666667	0.321221	5.0645e+06	-0.574441	0.0195348	0.916667	1.14639
Gamma-Glu-Leu	Organic acids and derivatives	Carboxylic acids and derivatives	260.137	1.04367e+08	8.20543e+07	-0.347017	0.269389	0.694444	0.533344	4.0353e+07	-1.37092	0.000631338	1	1.38419	2.57558e+07	-2.0187	3.6972e-05	1	1.54698
4-(4-methoxyphenyl)-6-pyridin-4-yl-1,3,5-triazin-2(3H)-one			318.048	2.33362e+07	1.99247e+07	-0.228007	0.278106	0.416667	0.273531	9.09304e+06	-1.35973	1.66695e-05	1	0.917002	4.67231e+06	-2.32036	0.00256925	1	1.29593
Troxerutin	Phenylpropanoids and polyketides	Flavonoids	742.231	374431	253701	-0.561569	0.00352232	0.916667	0.973443	201462	-0.894193	2.33738e-05	1	1.13029	252600	-0.567846	0.0710808	0.805556	0.729609
5-methoxy-8,8-dimethyl-2-phenyl-4H,8H-pyrano[2,3-h]chromen-4-one			356.102	3.70718e+07	1.56576e+07	-1.24346	0.00467343	1	1.02814	1.44294e+07	-1.36131	0.00454137	0.972222	0.854755	4.56052e+06	-3.02305	0.00033655	1	1.50861
N'-Formylkynurenine	Organic oxygen compounds	Organooxygen compounds	236.08	6.57752e+06	1.18116e+07	0.844583	0.0974555	0.75	1.60634	8.49952e+06	0.369837	0.174029	0.694444	0.628711	1.49693e+07	1.18639	0.00793839	0.916667	1.22795
Praeruptorin B	Phenylpropanoids and polyketides	Coumarins and derivatives	426.166	1.42697e+06	1.9606e+06	0.458346	0.106715	0.777778	0.938996	2.69725e+06	0.918535	0.00827802	0.944444	1.21322	5.13207e+06	1.84659	0.000197879	1	1.76715
N-Acetylsphingosine	Lipids and lipid-like molecules	Sphingolipids	341.293	741730	289896	-1.35536	0.00538881	0.944444	2.25653	707049	-0.0690836	0.828755	0.527778	0.188396	580853	-0.352721	0.419565	0.583333	0.339167
Praeruptorin A	Phenylpropanoids and polyketides	Coumarins and derivatives	386.136	3.74477e+06	1.17068e+07	1.64439	0.0121113	0.972222	1.8224	5.04059e+06	0.428714	0.0912803	0.777778	0.38925	1.96658e+06	-0.929187	0.00153415	1	0.601685
(±)9(10)-DiHOME			314.246	3.71638e+06	3.16938e+06	-0.229696	0.501047	0.555556	0.471187	5.53942e+06	0.575838	0.0429804	0.833333	1.25266	3.86667e+06	0.0571942	0.69645	0.583333	0.323352
L-Threonine	Organic acids and derivatives	Carboxylic acids and derivatives	119.058	3.15816e+07	3.23275e+07	0.0336801	0.8106	0.555556	0.148724	6.77796e+07	1.10177	1.9795e-06	1	1.45549	8.23658e+07	1.38296	2.01771e-07	1	1.3481
alpha-Ketoglutaric acid	Organic acids and derivatives	Keto acids and derivatives	146.022	1.74332e+08	3.14754e+08	0.852389	0.000747348	0.972222	2.38178	2.16332e+08	0.311408	0.06913	0.833333	0.632384	1.65994e+08	-0.0707107	0.710001	0.583333	0.0807602
Nodakenin	Phenylpropanoids and polyketides	Coumarins and derivatives	408.142	2.7567e+06	1.64651e+06	-0.743531	0.0799622	0.805556	0.996429	7.23104e+06	1.39126	0.00169644	1	1.30049	1.00015e+07	1.85921	0.000286226	1	1.28596
Praeruptorin E	Phenylpropanoids and polyketides	Coumarins and derivatives	428.183	3.1819e+06	2.89137e+06	-0.138133	0.847368	0.555556	0.137376	2.17198e+06	-0.55088	0.139546	0.861111	0.648769	858052	-1.89075	0.000402848	1	1.26537
Trigonelline	Alkaloids and derivatives	Not available	137.048	1.18154e+08	2.95502e+08	1.32249	0.000391504	1	2.13719	2.2473e+08	0.927521	0.00674612	0.916667	1.03964	4.14103e+08	1.80932	0.00123305	1	1.43383
Isoliquiritigenin	Phenylpropanoids and polyketides	Linear 1,3-diarylpropanoids	256.073	5.45151e+06	4.78573e+06	-0.187917	0.820202	0.527778	0.329992	1.87388e+06	-1.54063	0.0211164	0.916667	1.40979	1.47654e+06	-1.88444	0.00113812	1	1.06979
15-Epiprostaglandin E1	Lipids and lipid-like molecules	Fatty Acyls	336.23	511658	250211	-1.03204	0.0866825	0.805556	1.11792	645883	0.336094	0.193832	0.805556	1.06673	78600.5	-2.70257	0.000409817	1	1.41455
Docosatrienoic acid	Lipids and lipid-like molecules	Fatty Acyls	334.285	674227	997883	0.565637	0.345008	0.638889	0.896357	1.56765e+06	1.2173	0.0248049	0.861111	1.42704	922741	0.452693	0.207274	0.722222	0.528324
5,8-dihydroxy-10-methyl-5,8,9,10-tetrahydro-2H-oxecin-2-one			180.079	2.9831e+07	3.80361e+07	0.350556	0.0444013	0.833333	1.40685	3.82392e+07	0.358239	0.0354265	0.861111	1.02261	4.15016e+07	0.476353	0.0517024	0.833333	0.90953
Υ-Aminobutyric acid (GABA)	Organic acids and derivatives	Carboxylic acids and derivatives	103.063	6.11689e+06	7.58088e+06	0.309567	0.0559256	0.805556	0.495467	1.61325e+07	1.3991	2.40451e-06	1	1.63673	2.26667e+07	1.8897	1.09601e-06	1	1.62759
8-Hydroxyguanosine	Nucleosides, nucleotides, and analogues	Purine nucleosides	299.086	717104	925176	0.367546	0.00649056	0.916667	0.342167	4.34761e+06	2.59997	5.65955e-06	1	1.69572	8.7825e+06	3.61438	4.02946e-06	1	1.73774
Isovanillin	Benzenoids	Phenols	152.047	5.65154e+07	6.61693e+07	0.227519	0.321492	0.638889	0.31059	1.26995e+08	1.16806	2.44174e-06	1	1.18355	2.44249e+08	2.11164	3.70363e-08	1	1.57355
5-Hydroxyindole-3-acetic acid	Organoheterocyclic compounds	Indoles and derivatives	191.058	6.6914e+06	8.5954e+06	0.361256	0.0688801	0.777778	0.784491	1.92658e+07	1.52566	4.70276e-05	1	2.21649	1.38014e+07	1.04444	0.00880861	0.944444	1.06546
Trifolirhizin	Phenylpropanoids and polyketides	Isoflavonoids	446.121	6.88449e+06	5.63764e+06	-0.28826	0.566938	0.611111	0.674257	1.43889e+07	1.06354	0.0573045	0.833333	1.05035	2.62866e+07	1.9329	0.0113785	0.944444	1.19555
N1-methyl-5-methoxy-2-({2-[(methylamino)carbonyl]phenyl}thio)benzamide			704.168	2.12665e+07	1.09369e+07	-0.959386	0.045706	0.833333	2.02563	1.38808e+07	-0.615496	0.199018	0.722222	0.802919	1.33404e+07	-0.672782	0.149717	0.833333	0.769038
N6-Succinyl Adenosine	Nucleosides, nucleotides, and analogues	Purine nucleosides	383.107	3.38566e+06	3.74543e+06	0.145692	0.99427	0.5	0.290299	1.01095e+07	1.5782	4.57335e-05	1	1.35334	1.44085e+07	2.08941	0.00231739	0.944444	1.22588
Diosbulbin B	Organoheterocyclic compounds	Naphthofurans	344.126	1.04928e+06	106562	-3.29964	0.0161185	0.944444	1.74019	119031	-3.13999	0.0208337	0.916667	1.14007	88300	-3.57085	0.0109739	1	0.99695
L-5-Hydroxytryptophan	Organoheterocyclic compounds	Indoles and derivatives	220.085	9.91496e+06	2.00277e+07	1.01432	0.193171	0.75	0.819599	2.52097e+07	1.3463	1.90172e-05	1	1.15356	5.81241e+07	2.55146	3.68354e-06	1	1.56924
Denin	Lipids and lipid-like molecules	Steroids and steroid derivatives	676.367	1.49637e+08	1.85485e+08	0.309843	0.394546	0.694444	0.650049	1.00575e+08	-0.573184	0.171982	0.777778	0.584795	5.94821e+07	-1.33094	0.0058369	0.916667	1.23812
Cryptotanshinone	Lipids and lipid-like molecules	Prenol lipids	296.141	813581	123584	-2.7188	0.0406266	0.861111	1.68547	120232	-2.75846	0.036127	0.916667	1.29756	85666.2	-3.24749	0.0172608	0.972222	1.18818
Stearoyl Ethanolamide	Organic nitrogen compounds	Organonitrogen compounds	327.314	777173	739472	-0.0717401	0.999797	0.444444	0.212732	1.41626e+06	0.865777	0.0376141	0.916667	0.839713	2.80719e+06	1.85282	0.00138095	1	1.22131
15-keto Prostaglandin E1	Lipids and lipid-like molecules	Fatty Acyls	334.212	1.85751e+07	1.65856e+07	-0.163441	0.471703	0.638889	0.514507	4.06909e+07	1.13133	0.0101784	0.944444	1.44127	2.57421e+07	0.470754	0.279759	0.638889	0.376687
Artemisinin	Lipids and lipid-like molecules	Prenol lipids	282.147	1.18638e+07	1.0405e+07	-0.18928	0.624831	0.666667	0.208736	7.09642e+06	-0.7414	0.202096	0.805556	0.917179	4.22105e+06	-1.49089	0.0423877	0.888889	1.20126
trans-Aconitic acid	Organic acids and derivatives	Carboxylic acids and derivatives	174.016	4.21409e+08	7.67894e+08	0.865684	0.000346656	0.972222	2.79486	5.15794e+08	0.291571	0.0558599	0.75	0.679601	4.44406e+08	0.076655	0.497518	0.638889	0.147788
L-Palmitoylcarnitine	Lipids and lipid-like molecules	Fatty Acyls	399.335	1.5779e+06	1.48211e+06	-0.0903582	0.761193	0.583333	0.170094	1.27812e+06	-0.30399	0.230648	0.666667	0.430335	794780	-0.989383	0.00147585	0.944444	1.07425
PC O-18:1			521.348	3.40362e+07	3.56639e+07	0.0673952	0.897694	0.583333	0.177057	5.60366e+07	0.719299	0.0366589	0.777778	1.31289	4.25259e+07	0.32127	0.128441	0.777778	0.507282
IAA-Glu			304.106	1.80372e+07	1.04566e+07	-0.78656	0.00233383	0.972222	1.20492	8.64141e+06	-1.06164	1.74158e-05	1	1.15572	6.15337e+06	-1.55153	8.5825e-05	1	1.29986
Parishin B	Organic oxygen compounds	Organooxygen compounds	728.215	399262	766487	0.940925	0.00756093	0.972222	0.943196	2.40009e+06	2.58768	1.6457e-05	1	2.01392	3.87595e+06	3.27914	0.00123996	1	1.77511
5-hydroxy-6,7-dimethoxy-2-phenyl-4H-chromen-4-one			280.074	2.15533e+06	390135	-2.46586	0.00117893	0.972222	1.76083	451641	-2.25466	0.00225823	1	1.11895	179904	-3.58261	0.000399111	1	1.30855
Parishin E	Organic oxygen compounds	Organooxygen compounds	460.121	914187	1.22332e+06	0.420243	0.776902	0.666667	0.255769	3.31884e+06	1.86012	3.40454e-05	1	1.23826	8.18713e+06	3.1628	3.99364e-07	1	1.55197
N1-(1-benzyl-4-piperidyl)-4-chlorobenzene-1-sulfonamide			364.094	3.29751e+06	710386	-2.2147	0.0498305	0.888889	1.42694	1.01151e+06	-1.70487	0.154763	0.722222	0.66063	462261	-2.8346	0.0101275	0.944444	1.09735
Wulignan A1	Lignans, neolignans and related compounds	Aryltetralin lignans	342.146	7.46209e+06	2.04846e+06	-1.86504	0.004645	1	1.6151	711798	-3.39004	9.86605e-05	1	1.92663	465614	-4.00237	6.99378e-06	1	1.61664
4-Guanidinobutanoic acid	Organic acids and derivatives	Carboxylic acids and derivatives	145.085	1.23601e+07	1.53728e+07	0.314688	0.0202199	0.916667	1.42504	1.64116e+07	0.409019	0.0397526	0.861111	1.21691	1.32484e+07	0.100123	0.403893	0.444444	0.254587
dCMP	Nucleosides, nucleotides, and analogues	Pyrimidine nucleotides	307.055	2.29271e+07	1.15453e+07	-0.98975	0.00191261	1	2.10289	1.35921e+07	-0.754289	0.00896503	0.944444	1.09791	1.22129e+07	-0.908646	0.00320454	0.944444	1.00355
Pyrogallol	Benzenoids	Phenols	126.031	1.0043e+08	1.27191e+08	0.340809	0.411868	0.611111	0.344012	4.88179e+08	2.28122	8.00166e-06	1	1.63009	7.2911e+08	2.85995	1.80357e-07	1	1.54083
L-Leucyl-L-alanine Hydrate	Organic acids and derivatives	Carboxylic acids and derivatives	202.132	1.17699e+07	7.68575e+06	-0.614843	0.133813	0.777778	1.1487	4.33876e+06	-1.43975	0.00330863	1	1.97426	4.32113e+06	-1.44562	0.00255197	1	1.51288
Ethyl Coumarin-3-carboxylate			218.058	7.50263e+06	3.14809e+06	-1.25292	0.00042954	1	2.02177	2.14072e+06	-1.8093	2.34894e-05	1	2.06082	2.08488e+06	-1.84744	2.42526e-05	1	1.55725
2-(3-thienylcarbonyl)-3-(3,4,5-trimethoxyphenyl)acrylonitrile			329.072	970369	1.34065e+06	0.46633	0.270663	0.666667	0.901316	3.88536e+06	2.00144	0.00307026	0.972222	1.88483	4.15531e+06	2.09835	0.00424333	0.944444	1.37231
Psoralidin	Phenylpropanoids and polyketides	Isoflavonoids	336.099	6.35873e+06	1.1027e+06	-2.5277	0.00647465	0.916667	1.49709	789603	-3.00954	0.00229176	1	1.26693	257339	-4.62699	0.000147659	1	1.44859
Fragransin A2	Lignans, neolignans and related compounds	Furanoid lignans	344.162	720752	514260	-0.487005	0.242963	0.666667	0.598073	777713	0.109735	0.88142	0.583333	0.148129	216143	-1.73752	0.00078541	1	1.07595
Lauric Acid	Lipids and lipid-like molecules	Fatty Acyls	200.178	1.29204e+06	338591	-1.93204	3.06908e-05	1	2.74807	313543	-2.04292	4.95794e-06	1	2.00458	471284	-1.45498	8.27108e-05	1	1.04885
Protosappanin B	Organic oxygen compounds	Organooxygen compounds	304.095	5.15701e+07	2.77407e+07	-0.89453	0.00719245	0.916667	1.70705	2.7597e+07	-0.902022	0.00354825	1	1.15772	2.56351e+07	-1.00842	0.00176463	1	1.00481
L-Valine	Organic acids and derivatives	Carboxylic acids and derivatives	117.079	2.86154e+08	3.65822e+08	0.354351	0.102139	0.805556	0.565255	5.5788e+08	0.963165	5.42993e-05	1	1.14067	8.90399e+08	1.63766	0.000273182	1	1.36239
4-Aminobutyric acid	Organic acids and derivatives	Carboxylic acids and derivatives	103.063	1.7824e+08	3.27501e+08	0.87768	0.00738092	1	1.6238	4.29683e+08	1.26945	2.93867e-06	1	1.77085	5.77084e+08	1.69496	0.000296416	1	1.67939
Baohuoside II	Phenylpropanoids and polyketides	Flavonoids	500.166	2.37752e+06	1.47185e+06	-0.691824	0.0181754	0.916667	0.843165	896554	-1.407	0.000381559	1	1.23484	729700	-1.70408	0.00517634	0.916667	1.3333
Isohomovanillic acid	Benzenoids	Phenols	182.058	2.92876e+07	4.65834e+07	0.669526	4.00823e-05	1	0.838795	1.0843e+08	1.8884	3.64749e-10	1	1.67247	2.00675e+08	2.7765	4.93597e-06	1	1.79138
N-[4-chloro-2-(2-chlorobenzoyl)phenyl]-2-(4-methylpiperidino)acetamide			404.109	2.03164e+06	5.95445e+06	1.55132	0.00025186	1	2.89626	3.6982e+06	0.864178	0.185274	0.833333	0.903203	4.12642e+06	1.02224	0.000292633	1	1.00919
(±)9-HpODE			312.23	1.59774e+07	1.24861e+07	-0.355704	0.231637	0.722222	0.819436	2.44867e+07	0.615965	0.0295749	0.888889	1.33594	1.31249e+07	-0.283727	0.354871	0.722222	0.445347
Carnosic acid	Lipids and lipid-like molecules	Prenol lipids	332.198	997894	790311	-0.336467	0.198548	0.75	0.863443	650138	-0.61814	0.0330417	0.861111	1.03094	357023	-1.48287	4.37464e-05	1	1.65842
Santacruzamate A	Organic acids and derivatives	Carboxylic acids and derivatives	278.163	1.29454e+07	1.03606e+07	-0.321343	0.247349	0.666667	0.645839	6.8777e+06	-0.912446	0.00375609	1	1.31624	4.25225e+06	-1.60615	7.32521e-05	1	1.73967
Sinapic acid	Phenylpropanoids and polyketides	Cinnamic acids and derivatives	224.069	2.76806e+07	3.66738e+07	0.405876	0.0641626	0.805556	1.09004	4.08281e+07	0.56069	0.00223764	0.944444	1.14023	5.94401e+07	1.10256	1.63956e-05	1	1.62307
Creatine	Organic acids and derivatives	Carboxylic acids and derivatives	131.07	9.70177e+06	9.85912e+06	0.0232116	0.838063	0.555556	0.161516	3.10985e+07	1.68053	0.0046307	1	1.26431	5.04103e+07	2.3774	0.00139858	1	1.28662
Jionoside B1	Organic oxygen compounds	Organooxygen compounds	814.288	356168	962129	1.43367	0.00103681	0.972222	2.22179	977873	1.45709	0.000303639	1	1.60678	917027	1.36441	0.00165529	0.972222	1.0881
Hematoxylin	Organoheterocyclic compounds	Benzopyrans	302.079	3.98602e+06	3.08746e+06	-0.368529	0.537222	0.527778	0.373164	2.39379e+06	-0.73565	0.142197	0.75	0.620224	1.1242e+06	-1.82605	0.00185128	1	1.30834
Cytosine	Organoheterocyclic compounds	Diazines	111.043	4.14864e+07	4.12527e+07	-0.00814825	0.914411	0.555556	0.473915	2.97271e+07	-0.48086	0.0229397	0.916667	1.13363	2.80842e+07	-0.56288	0.00990384	0.972222	0.971143
LPG 14:0	Lipids and lipid-like molecules	Glycerophospholipids	456.249	1.06579e+06	460186	-1.21163	0.0442953	0.833333	1.59113	492256	-1.11444	0.0611574	0.777778	1.09292	530539	-1.00638	0.0886201	0.75	0.771631
L-Cystine	Organic acids and derivatives	Carboxylic acids and derivatives	240.024	1.03169e+06	1.00746e+06	-0.0342807	0.786248	0.555556	0.10604	729689	-0.499654	0.0150326	0.944444	1.0743	506181	-1.02728	0.000117363	1	1.59804
2-({[4-(6-methyl-1,3-benzothiazol-2-yl)phenyl]imino}methyl)phenol			344.102	1.45827e+07	3.05129e+06	-2.25677	0.0475615	0.861111	1.19476	1.719e+06	-3.08462	0.00732785	0.944444	1.31185	668100	-4.44805	0.000888526	1	1.37553
LPC 16:0	Lipids and lipid-like molecules	Glycerophospholipids	541.338	1.81805e+07	2.60496e+07	0.518869	0.294221	0.666667	0.894282	2.84875e+07	0.647937	0.0103915	0.916667	1.10884	2.70812e+07	0.5749	0.023936	0.861111	0.72235
Paliperidone	Organoheterocyclic compounds	Pyridopyrimidines	426.2	1.54711e+06	2.03502e+06	0.395472	0.515841	0.416667	0.383195	3.88555e+06	1.32855	0.00149127	1	1.29266	6.90972e+06	2.15905	0.0001099	1	1.51212
(2-anilino-4-methyl-1,3-thiazol-5-yl)(4-methoxyphenyl)methanone			324.095	210793	266778	0.339815	0.179991	0.75	0.224651	1.60226e+06	2.92621	0.000240088	1	1.55163	2.95167e+06	3.80764	1.14717e-09	1	1.57032
2,3-Dinor prostaglandin E1	Lipids and lipid-like molecules	Fatty Acyls	308.199	2.90511e+07	1.78684e+07	-0.701182	0.140455	0.777778	0.724625	4.69525e+06	-2.62932	0.00023653	1	1.26008	1.80391e+06	-4.00939	1.80037e-05	1	1.4134
methyl 2-[(2-acetyl-3-oxo-1-butenyl)amino]acetate			199.085	1.22359e+07	1.80617e+07	0.561822	0.0855156	0.75	0.81383	3.29471e+07	1.42904	0.0209548	0.833333	1.38481	5.44271e+07	2.15321	5.02044e-06	1	1.75815
Naringin Dihydrochalcone	Phenylpropanoids and polyketides	Flavonoids	582.194	2.48417e+06	4.79536e+06	0.948878	0.0229665	0.888889	1.53349	3.08536e+06	0.312676	0.52406	0.583333	0.289759	2.17234e+06	-0.193516	0.534029	0.638889	0.265966
Kurarinone			438.21	569013	1.10559e+06	0.958288	0.00264013	0.972222	1.54169	1.7967e+06	1.65882	7.92419e-05	1	1.94121	2.34114e+06	2.04068	2.77408e-05	1	1.7798
N-Sinapoylputrescine	Benzenoids	Phenols	294.158	1.64382e+07	2.25737e+07	0.457593	0.763462	0.75	0.55417	7.64079e+06	-1.10526	0.0415435	1	1.03157	4.67862e+06	-1.81289	0.00498565	1	1.10149
3-chloro-2,6-dimethoxybenzoic acid			216.023	5.03175e+06	1.59041e+06	-1.66166	0.0102606	0.972222	1.62656	1.83197e+06	-1.45766	0.0221572	0.944444	1.02828	1.51031e+06	-1.73622	0.00866172	1	0.947906
3-(3,4-dimethylphenyl)-3,4-dihydro-1,2,3-benzotriazin-4-one			273.083	1.06246e+07	3.00379e+06	-1.82255	0.000956475	1	1.8297	6.52218e+06	-0.703977	0.121632	0.722222	0.500519	4.18847e+06	-1.34291	0.00553376	0.972222	0.695326
3-isopropoxy-4-morpholinocyclobut-3-ene-1,2-dione			242.127	3.94765e+06	6.99972e+06	0.826303	0.10738	0.833333	0.753984	1.85128e+07	2.22946	5.61723e-08	1	1.74575	3.10803e+07	2.97694	1.01501e-05	1	1.67617
PC 36:5	Lipids and lipid-like molecules	Glycerophospholipids	801.528	1.17858e+07	6.22474e+06	-0.920966	0.0304017	0.888889	1.20833	1.31143e+07	0.154095	0.806615	0.5	0.105763	1.68715e+07	0.51754	0.248202	0.722222	0.229824
Schizandrol B	Phenylpropanoids and polyketides	Tannins	416.184	2.8704e+06	2.57233e+06	-0.158178	0.551162	0.611111	0.364316	2.38016e+06	-0.270196	0.362024	0.666667	0.285287	1.12881e+06	-1.34645	0.0220663	0.944444	1.12199
Vincamine	Alkaloids and derivatives	Eburnan-type alkaloids	354.194	1.48431e+06	519806	-1.51374	0.00154123	1	1.85078	583949	-1.34587	0.00571144	0.972222	1.20795	268212	-2.46834	4.51818e-05	1	1.63977
Homovanillic acid	Benzenoids	Phenols	182.058	7.49364e+07	8.48252e+07	0.178826	0.177741	0.694444	0.420065	1.56878e+08	1.06591	3.69234e-05	1	1.72986	1.82108e+08	1.28105	2.05075e-05	1	1.54507
(+)-epipinoresinol-4-O-beta-D-glucoside	Lignans, neolignans and related compounds	Lignan glycosides	520.193	3.18038e+07	1.19146e+07	-1.41647	0.00542828	1	1.70846	4.66797e+06	-2.76833	2.1146e-06	1	2.14346	5.37322e+06	-2.56534	0.000324633	1	1.59291
2-Methoxybenzaldehyde			136.052	2.08035e+08	2.30636e+08	0.148789	0.581217	0.666667	0.340553	3.47479e+08	0.740099	0.00156601	0.972222	1.45105	3.89633e+08	0.90529	0.000401548	1	1.29643
UDP-N-acetylglucosamine	Nucleosides, nucleotides, and analogues	Pyrimidine nucleotides	607.081	8.02389e+06	1.27761e+07	0.671069	0.0254138	0.916667	1.16826	2.90565e+07	1.85649	0.000116276	1	2.21919	3.10168e+07	1.95068	0.000136537	1	1.75113
2-(acetyloxy)-3-amino-1-[1,2-di(acetyloxy)ethyl]-3-oxopropyl acetate			355.09	786134	960807	0.289472	0.114328	0.75	0.335655	1.83311e+06	1.22144	0.0069726	0.861111	0.909314	4.12327e+06	2.39094	1.63079e-08	1	1.41192
Linderane	Organoheterocyclic compounds	Dioxanes	260.105	5.84321e+09	3.42988e+09	-0.768603	0.013808	0.972222	0.857835	2.03989e+09	-1.51827	3.13725e-05	1	1.15452	1.2362e+09	-2.24085	0.000952619	1	1.36311
β-Nicotinamide mononucleotide	Nucleosides, nucleotides, and analogues	Pyridine nucleotides	334.056	1.00552e+07	1.77248e+07	0.817821	0.0788928	0.777778	2.03416	2.12449e+07	1.07917	0.0263968	0.888889	1.76381	1.21779e+07	0.276315	0.247452	0.694444	0.574719
Ethyl caffeate	Phenylpropanoids and polyketides	Cinnamic acids and derivatives	208.073	3.47825e+07	2.51765e+07	-0.466284	0.12482	0.777778	0.603567	1.48724e+07	-1.22573	0.00354617	1	1.07595	8.4942e+06	-2.03381	0.00202306	1	1.40261
L-Glutamic acid	Organic acids and derivatives	Carboxylic acids and derivatives	147.053	6.25722e+08	6.73201e+08	0.105515	0.544546	0.583333	0.340813	8.93064e+08	0.513242	0.000669537	1	1.16521	9.8119e+08	0.649011	0.00100182	1	1.08895
Catechin	Phenylpropanoids and polyketides	Flavonoids	290.079	1.4441e+08	5.50508e+07	-1.39134	0.00309447	0.972222	2.29727	5.56799e+07	-1.37495	0.000910633	1	1.53503	5.28789e+07	-1.44941	0.000543313	1	1.25492
2-(tert-butyl)-6,7-dimethoxy-4H-3,1-benzoxazin-4-one			263.116	2.5347e+06	2.68351e+06	0.0823021	0.28606	0.666667	0.169577	3.37506e+06	0.413097	0.0122897	0.916667	0.563327	7.46685e+06	1.55868	1.66968e-07	1	1.61279
6-Methoxyflavone	Phenylpropanoids and polyketides	Flavonoids	252.079	2.83365e+06	851103	-1.73526	0.00212604	0.944444	1.29681	606663	-2.2237	0.00121751	1	1.23073	173397	-4.03051	2.30876e-05	1	1.56453
KKK			384.285	2.67299e+07	1.71553e+07	-0.6398	0.0108672	0.861111	1.17135	1.13737e+07	-1.23275	0.000346157	1	1.57733	1.63067e+07	-0.712993	0.0525392	0.805556	0.835084
2-{[2-(3-cyano-2-pyridinyl)hydrazino]carbonyl}benzoic acid			282.071	1.13272e+08	1.69966e+08	0.585453	0.208654	0.75	1.39489	2.24619e+08	0.987683	0.0172431	0.944444	1.88296	1.65192e+08	0.544345	0.08642	0.694444	0.904265
4,5-diphenyl-2,3-dihydro-1H-pyrazolo[3,4-c]pyridazin-3-one			288.1	1.67336e+07	7.93467e+06	-1.07651	0.00281725	1	1.11345	4.60219e+06	-1.86236	0.000296688	1	1.39924	2.6586e+06	-2.65401	0.000196295	1	1.49045
Tricin 5-O-hexoside			492.127	6.80631e+06	5.32844e+06	-0.353159	0.455587	0.666667	0.812226	1.43889e+07	1.08002	0.0601421	0.833333	0.987217	2.62866e+07	1.94938	0.0135672	0.944444	1.09913
10-Gingerol	Benzenoids	Phenols	350.245	3.53911e+06	2.0858e+06	-0.762786	0.0384863	0.916667	1.61591	1.83198e+06	-0.949988	0.0137852	0.944444	1.44628	1.35614e+06	-1.38389	0.00194168	1	1.57124
α-Linolenoyl ethanolamide	Organic nitrogen compounds	Organonitrogen compounds	299.282	3.28305e+06	4.11714e+06	0.326608	0.0453418	0.888889	1.24458	3.71835e+06	0.179628	0.114586	0.75	0.493002	2.82734e+06	-0.215589	0.0771437	0.777778	0.477109
Quercetin 3-alpha-L-arabinofuranoside (Avicularin)	Phenylpropanoids and polyketides	Flavonoids	434.084	1.18145e+07	1.26017e+07	0.0930704	0.91235	0.527778	0.362231	2.28374e+07	0.950845	0.0113942	0.916667	1.01734	3.25532e+07	1.46225	0.00180657	1	1.10762
N-Acetylaspartate	Organic acids and derivatives	Carboxylic acids and derivatives	175.048	1.94093e+06	1.99253e+06	0.0378533	0.718426	0.527778	0.312008	2.65842e+06	0.453821	0.0283044	0.805556	1.0695	3.34292e+06	0.784361	0.000691337	1	1.31917
Corchorifatty acid F	Lipids and lipid-like molecules	Fatty Acyls	328.225	1.5855e+09	1.6867e+09	0.0892658	0.878661	0.583333	0.322414	1.12024e+09	-0.50113	0.0748181	0.777778	0.717886	6.8883e+08	-1.20272	0.000698152	1	1.28486
L-(+)-Citrulline	Organic acids and derivatives	Carboxylic acids and derivatives	175.096	6.49563e+06	8.17849e+06	0.332366	0.0456335	0.833333	0.646066	1.40385e+07	1.11185	0.000226263	1	1.49175	1.82102e+07	1.48721	2.4228e-06	1	1.50327
2-Hydroxy-4-methoxybenzaldehyde			152.047	2.83143e+06	3.80381e+06	0.425913	0.0103487	0.944444	2.40359	3.91934e+06	0.469081	1.62706e-05	1	1.93308	3.34812e+06	0.241819	0.00124211	0.972222	0.739453
Desthiobiotin	Organoheterocyclic compounds	Azoles	214.132	1.15041e+06	1.61877e+06	0.492742	0.95816	0.555556	0.76889	288940	-1.99331	0.0248011	1	1.11006	279620	-2.04061	0.0211093	0.972222	0.849549
Demethylnobiletin	Phenylpropanoids and polyketides	Flavonoids	388.116	1.53995e+06	2.9986e+06	0.961402	0.819112	0.611111	0.54085	1.63762e+07	3.41065	0.000140817	1	1.7101	2.4046e+07	3.96484	7.33201e-05	1	1.48957
Curculigoside	Organic oxygen compounds	Organooxygen compounds	466.146	1.2856e+06	1.88256e+06	0.550254	0.860836	0.472222	0.315754	7.75713e+06	2.59308	0.000137036	1	1.79864	7.351e+06	2.5155	0.0121584	0.888889	1.07572
N4-(4-chloro-2,5-dimethoxyphenyl)morpholine-4-carbothioamide			354.026	1.28072e+07	1.22254e+07	-0.0670657	0.435541	0.638889	0.21239	1.07932e+07	-0.246827	0.00705179	1	0.504914	7.6035e+06	-0.752215	6.113e-06	1	1.14232
Procyanidin A2	Phenylpropanoids and polyketides	Flavonoids	576.127	229537	439984	0.938722	0.00324916	1	0.604141	3.92038e+06	4.09419	2.83973e-09	1	1.93595	4.629e+06	4.3339	7.18281e-10	1	1.51365
LPG 16:1	Lipids and lipid-like molecules	Glycerophospholipids	482.264	8.50029e+06	8.22357e+06	-0.0477487	0.825681	0.444444	0.296874	1.85768e+07	1.12792	0.0616998	0.861111	1.15596	2.48911e+07	1.55005	0.0219588	0.972222	1.16373
Hesperetin 5-O-glucoside	Phenylpropanoids and polyketides	Flavonoids	464.132	7.33675e+06	5.39243e+06	-0.444206	0.388384	0.611111	0.715299	2.74446e+07	1.90331	0.00781442	0.972222	1.1791	4.40112e+07	2.58466	0.00227482	1	1.16097
Hastatoside	Lipids and lipid-like molecules	Prenol lipids	404.132	2.45289e+07	1.47686e+07	-0.731949	0.0236615	0.916667	0.949289	1.2048e+07	-1.0257	0.00425938	1	0.949949	7.82891e+06	-1.6476	0.000210521	1	1.18479
Vitamin C	Organoheterocyclic compounds	Dihydrofurans	176.032	892915	1.1812e+06	0.403658	0.241588	0.666667	0.555984	2.94556e+06	1.72195	0.00150664	1	1.96803	2.03826e+06	1.19074	0.0279581	0.833333	0.933525
3,5-Dihydroxybenzoic acid	Benzenoids	Benzene and substituted derivatives	154.026	1.39787e+07	1.47874e+07	0.0811415	0.779309	0.583333	0.399923	1.94659e+07	0.477722	0.038052	0.833333	1.24561	1.89789e+07	0.441172	0.0478047	0.861111	0.849845
1-Linoleoyl-Rac-Glycerol	Lipids and lipid-like molecules	Fatty Acyls	354.277	1.17654e+07	9.97042e+06	-0.238825	0.613077	0.472222	0.376271	5.62922e+06	-1.06354	0.00886786	0.944444	1.44647	4.2002e+06	-1.48602	0.00125047	1	1.52158
3-[(methoxycarbonyl)amino]-2,2,3-trimethylbutanoic acid			203.116	289012	2.09837e+06	2.86007	2.36665e-06	1	2.46896	333908	0.208323	0.382282	0.583333	0.139781	283245	-0.0290787	0.948786	0.555556	0.0440228
3-Hydroxynaphthalene-2,7-Disulphonic acid	Benzenoids	Naphthalenes	303.971	842160	918422	0.125062	0.312413	0.694444	0.165114	2.54998e+06	1.59832	3.09325e-05	1	1.51907	2.96608e+06	1.81639	3.39793e-05	1	1.26431
Sphingosine (d18:1)			299.282	3.46697e+06	6.56197e+06	0.920455	0.0183161	0.888889	1.70753	7.95014e+06	1.1973	0.000370935	1	1.60739	7.15053e+06	1.04437	0.00652008	0.944444	1.01531
MGMG (18:2)			516.329	3.4925e+06	2.55333e+06	-0.451881	0.236314	0.694444	0.672761	1.3436e+06	-1.37815	0.00235302	0.972222	1.71364	1.32392e+06	-1.39944	0.00196529	0.972222	1.26048
Neoglucobrassicin	Organic oxygen compounds	Organooxygen compounds	478.072	674997	1.01389e+06	0.586949	0.175571	0.888889	0.5454	1.27505e+06	0.917607	0.0375574	0.916667	0.679748	2.8809e+06	2.09356	0.00744032	0.944444	1.18086
Sedanolide	Organoheterocyclic compounds	Isobenzofurans	194.131	1.70569e+08	1.25352e+08	-0.444365	0.159642	0.75	0.836062	1.24913e+08	-0.449437	0.160585	0.722222	0.608638	6.50558e+07	-1.39061	0.00111999	1	1.46043
Coumarin-3-carboxylic acid	Phenylpropanoids and polyketides	Coumarins and derivatives	190.027	1.03153e+08	1.35635e+08	0.394952	0.42618	0.638889	0.720346	1.61472e+08	0.646508	0.034562	0.833333	1.10847	1.80774e+08	0.809409	0.0266755	0.861111	0.948327
Adenosine diphosphate ribose	Nucleosides, nucleotides, and analogues	Purine nucleotides	559.071	2.11422e+06	3.50671e+06	0.729993	0.00510593	0.944444	0.570468	1.54674e+07	2.87103	0.0126199	0.833333	1.46214	2.79277e+07	3.7235	1.0366e-06	1	1.65218
Schisantherin B	Phenylpropanoids and polyketides	Tannins	514.218	4.09074e+06	2.63703e+06	-0.633449	0.03921	0.888889	0.700417	1.41276e+06	-1.53385	0.0119949	1	1.20239	905683	-2.17528	0.00212661	1	1.20368
3,5-Dimethoxybenzoic acid	Benzenoids	Benzene and substituted derivatives	182.058	4.04175e+07	4.88179e+07	0.272433	0.00224767	1	0.852481	6.45024e+07	0.674374	0.000700061	1	1.47255	9.40185e+07	1.21797	0.000119337	1	1.96921
LPE 17:1	Lipids and lipid-like molecules	Glycerophospholipids	465.285	1.38031e+06	599762	-1.20253	0.00865811	0.972222	1.27542	1.98946e+06	0.527386	0.354771	0.611111	0.387368	3.02185e+06	1.13044	0.010491	0.944444	0.748506
Anacardic Acid	Benzenoids	Benzene and substituted derivatives	348.265	4.02561e+06	3.74614e+06	-0.103804	0.872258	0.444444	0.131581	7.29609e+06	0.857916	0.0144304	0.916667	1.36393	5.73864e+06	0.5115	0.101196	0.777778	0.648445
dimethyl 2-oxo-4,5-diphenylcyclopenta-3,5-diene-1,3-dicarboxylate			348.1	2.09995e+07	1.14497e+07	-0.875047	0.0611806	0.777778	0.510801	3.76013e+06	-2.4815	0.000127	1	1.10065	1.14684e+06	-4.19462	1.07385e-05	1	1.43399
LPC 20:0-SN1			1102.79	267192	238639	-0.163047	0.918304	0.472222	0.366942	870419	1.70384	0.00457232	0.972222	1.47577	946303	1.82443	0.00270076	0.972222	1.2
Prostaglandin F3α	Lipids and lipid-like molecules	Fatty Acyls	398.233	7.73231e+06	2.24519e+07	1.53787	0.0145774	0.888889	1.11265	4.19923e+06	-0.880774	0.112359	0.805556	0.386632	4.71031e+07	2.60685	0.172628	0.666667	0.64834
7-{[(2E)-3,7-dimethylocta-2,6-dien-1-yl]oxy}-2H-chromen-2-one			320.141	1.83904e+07	5.60886e+06	-1.71318	0.00644538	0.888889	1.35594	9.79191e+06	-0.909293	0.140381	0.722222	0.525611	3.17815e+06	-2.5327	0.0040636	1	1.12597
(3R)-8-hydroxy-3-(4-hydroxyphenyl)-3,4-dihydro-1H-2-benzopyran-1-one			238.065	2.07989e+06	2.37168e+06	0.189403	0.888466	0.527778	0.131684	5.493e+06	1.40109	0.00647905	0.916667	1.1265	1.9741e+06	-0.0753137	0.982548	0.5	0.042417
Targinine	Organic acids and derivatives	Carboxylic acids and derivatives	188.127	2.3775e+06	8.47355e+06	1.83352	8.36332e-06	1	1.42209	2.09404e+07	3.13877	1.47133e-11	1	1.72938	4.37299e+07	4.2011	3.95797e-07	1	1.69205
Sulfamethoxazole	Benzenoids	Benzene and substituted derivatives	253.048	4.52899e+06	1.58538e+06	-1.51436	0.00170786	0.944444	1.20719	1.11045e+06	-2.02804	0.000326012	1	1.19385	496352	-3.18975	0.000135842	1	1.44194
5-[(10Z)-14-(3,5-dihydroxyphenyl)tetradec-10-en-1-yl]benzene-1,3-diol			412.259	6.0984e+07	4.40495e+07	-0.469304	0.0810167	0.833333	1.42501	3.78786e+07	-0.687047	0.0198857	0.833333	1.48364	4.06052e+07	-0.586768	0.0354944	0.833333	0.969305
5-Acetylsalicylic acid	Phenylpropanoids and polyketides	Depsides and depsidones	180.042	1.88147e+07	2.34872e+07	0.32002	0.0483004	0.888889	1.3795	2.24814e+07	0.256872	0.00713086	0.916667	0.838284	2.47758e+07	0.397073	0.00216009	1	0.944151
12-Oxo phytodienoic acid	Lipids and lipid-like molecules	Fatty Acyls	292.204	3.88925e+08	3.84256e+08	-0.0174222	0.968831	0.527778	0.128683	2.64257e+08	-0.55755	0.0328589	0.833333	0.803394	1.55203e+08	-1.32533	0.000376519	1	1.42327
4-Methylphenol	Benzenoids	Phenols	108.057	1.22308e+06	1.60194e+06	0.389301	0.00995386	0.944444	0.753712	2.11885e+06	0.792756	5.02962e-05	1	1.14424	5.55896e+06	2.18429	0.00235045	1	2.08333
3,4-dihydro-4-oxo-2H-1,3-benzoxazine-2-spiro-4'-(1'-ethylpiperidine)			422.156	1.27988e+06	1.91817e+06	0.583719	0.379162	0.666667	0.354022	4.01837e+06	1.6506	0.0102106	0.944444	0.950116	1.02219e+07	2.99758	0.00267463	1	1.26705
Salicylic acid	Benzenoids	Benzene and substituted derivatives	138.031	2.86676e+07	3.14118e+07	0.131886	0.628329	0.583333	0.43194	1.23563e+07	-1.21417	0.0263262	0.861111	1.46949	1.21979e+07	-1.23279	0.0290374	0.861111	1.01822
gamma-Glutamylglutamine	Organic acids and derivatives	Carboxylic acids and derivatives	275.112	1.27204e+07	1.77861e+07	0.483606	0.0429577	0.916667	0.701286	2.59963e+07	1.03116	0.000362672	1	1.0747	5.46989e+07	2.10437	3.023e-07	1	1.65498
N-Acetylhistidine	Organic acids and derivatives	Carboxylic acids and derivatives	197.08	975740	1.11763e+06	0.195879	0.292805	0.583333	0.407885	1.44955e+06	0.571034	0.0237466	0.888889	0.768829	2.50441e+06	1.3599	0.000332331	1	1.33235
methyl 2-(6-hydroxy-3-oxo-3H-xanthen-9-yl)benzoate			346.084	2.50302e+07	3.07716e+06	-3.024	0.00157102	1	1.74162	2.19241e+06	-3.51308	0.000346742	1	1.46884	605564	-5.36925	7.80779e-06	1	1.74769
Abscisic Acid	Lipids and lipid-like molecules	Prenol lipids	264.136	1.75039e+07	1.2456e+07	-0.490834	0.0135153	0.861111	1.13607	9.59492e+06	-0.867331	0.000452621	1	1.41735	7.65775e+06	-1.19268	4.57075e-05	1	1.44612
Vaccarin	Phenylpropanoids and polyketides	Flavonoids	726.2	506427	1.37702e+06	1.44312	0.00166023	1	2.2114	1.02622e+06	1.01891	0.00118313	1	1.18957	833808	0.719361	0.000618888	1	0.660887
Rutaevin			486.188	5.70189e+06	4.56799e+06	-0.31988	0.866827	0.666667	0.567143	2.28384e+06	-1.31998	0.0778482	0.833333	0.862034	1.11156e+06	-2.35885	0.00746889	0.861111	1.19321
Nobiletin	Phenylpropanoids and polyketides	Flavonoids	402.131	422456	1.14219e+06	1.43493	0.233169	0.611111	0.565213	9.36245e+06	4.47001	1.32894e-07	1	1.86785	1.38952e+07	5.03964	1.04803e-05	1	1.53543
Asparagine	Organic acids and derivatives	Carboxylic acids and derivatives	132.053	7.78184e+06	1.03724e+07	0.414565	0.0304439	0.861111	0.559277	2.74511e+07	1.81868	1.05693e-06	1	1.73125	3.96614e+07	2.34955	4.82794e-07	1	1.67296
methyl 7-hydroxy-4-oxo-8-propyl-4H-1-benzothiine-2-carboxylate			278.058	2.23479e+06	659773	-1.7601	0.00148517	1	1.48367	530694	-2.07419	0.000489767	1	1.30118	210138	-3.41073	3.13765e-05	1	1.61058
THJ2201 N-pentanoic acid metabolite	Benzenoids	Naphthalenes	372.142	7.26224e+06	7.52781e+06	0.0518162	0.566233	0.5	0.326593	6.04481e+06	-0.264718	0.742909	0.5	0.248032	2.68038e+06	-1.43798	0.00713258	0.916667	1.11315
Isosakuranetin	Phenylpropanoids and polyketides	Flavonoids	286.083	1.94779e+06	1.90708e+06	-0.0304786	0.79735	0.555556	0.114729	2.93197e+06	0.590028	0.00405791	1	1.02688	3.75695e+06	0.947722	3.79984e-05	1	1.23839
Kinsenoside	Lipids and lipid-like molecules	Prenol lipids	264.084	390281	650813	0.737731	0.0415302	0.833333	1.25883	1.14335e+06	1.55068	0.0262427	0.861111	1.39194	257241	-0.60139	0.216318	0.75	0.455138
LPG 18:2	Lipids and lipid-like molecules	Glycerophospholipids	508.28	1.32288e+07	1.25974e+07	-0.0705604	0.810142	0.527778	0.626882	1.25172e+07	-0.0797749	0.985463	0.5	0.0186867	6.17653e+06	-1.09881	0.0141398	0.916667	1.05504
L-Glutathione (reduced)	Organic acids and derivatives	Carboxylic acids and derivatives	307.084	507434	507609	0.000498177	0.847307	0.666667	0.0697259	1.9726e+06	1.95881	2.39259e-06	1	1.19325	5.61433e+06	3.46782	1.76466e-05	1	1.54918
2,6-di[2-chloro-4-(dimethylamino)benzylidene]cyclohexan-1-one			446.155	782552	681340	-0.19981	0.0409542	0.805556	0.465699	987593	0.335731	0.0912055	0.75	0.498413	2.15e+06	1.45808	0.00951391	1	1.55237
3-hydroxy-6-methoxy-2-phenyl-4H-chromen-4-one			268.073	1.72422e+06	178354	-3.27313	0.00570426	1	1.81328	125099	-3.7848	0.0032403	1	1.49478	101756	-4.08276	0.00214128	1	1.20799
Uridine 5'-diphosphogalactose	Nucleosides, nucleotides, and analogues	Pyrimidine nucleotides	566.054	1.31123e+08	1.96672e+08	0.584864	0.0253357	0.833333	2.25699	2.46005e+08	0.907763	0.00405024	1	2.51073	1.75569e+08	0.421113	0.078203	0.777778	0.918379
Betulin	Lipids and lipid-like molecules	Prenol lipids	442.381	7.42876e+06	1.47275e+07	0.987319	0.0142523	1	2.12651	2.72342e+07	1.87422	0.000630698	1	2.51617	2.86053e+07	1.94509	0.000506757	1	1.90622
Menadione	Benzenoids	Naphthalenes	172.052	2.0837e+06	343869	-2.59922	0.0194106	0.916667	1.4619	171879	-3.59969	0.00283449	1	1.54386	106139	-4.29512	0.00141599	1	1.37294
3-Methoxycinnamic acid	Phenylpropanoids and polyketides	Cinnamic acids and derivatives	160.052	3.36432e+07	2.77096e+07	-0.27993	0.535096	0.666667	0.455459	1.95246e+07	-0.785022	0.102451	0.833333	1.00109	1.42347e+07	-1.2409	0.0331439	0.888889	1.19223
N-Acetyl-D-alloisoleucine	Organic acids and derivatives	Carboxylic acids and derivatives	173.105	3.82068e+06	5.03675e+06	0.398663	0.0457301	0.861111	0.750416	5.7658e+06	0.593692	0.00284974	0.944444	0.876712	1.30556e+07	1.77277	0.000671674	1	1.82859
2-Amino-1,3-octadecanediol	Organic nitrogen compounds	Organonitrogen compounds	301.298	2.72705e+06	3.52243e+06	0.369227	0.108096	0.777778	0.331096	3.95141e+07	3.85696	2.65323e-05	1	2.13584	2.99793e+07	3.45856	0.000108011	1	1.41389
(S)-Zearalanone	Phenylpropanoids and polyketides	Macrolides and analogues	320.161	2.44792e+07	1.36244e+07	-0.845362	0.00609767	0.972222	0.841699	8.31471e+06	-1.55782	5.63056e-05	1	1.04807	3.62477e+06	-2.7556	0.000172918	1	1.42364
Glycyl-L-leucine	Organic acids and derivatives	Carboxylic acids and derivatives	188.116	2.80766e+06	2.46984e+06	-0.184953	0.613189	0.555556	0.335535	1.70313e+06	-0.721184	0.0436612	0.888889	0.728496	779333	-1.84906	0.000188335	1	1.54162
beta,beta-Dimethylacrylalkannin	Benzenoids	Naphthalenes	370.141	2.71745e+07	2.56851e+06	-3.40325	0.00229743	1	1.40235	1.66526e+06	-4.02843	0.00120656	1	1.2758	409460	-6.05239	2.26708e-05	1	1.36348
3-[3-(beta-D-Glucopyranosyloxy)-2-methoxyphenyl]propanoic acid			358.126	6.15743e+06	9.57797e+06	0.637392	0.0683623	0.861111	1.08834	1.2732e+07	1.04806	0.0147584	0.972222	1.23471	1.14734e+07	0.89789	0.261967	0.75	0.549274
1a,1b-Dihomo prostaglandin F2α	Lipids and lipid-like molecules	Fatty Acyls	418.248	4.37875e+06	3.09039e+06	-0.502729	0.113217	0.805556	0.910672	2.69894e+06	-0.698124	0.0307941	0.805556	0.912378	1.59055e+06	-1.46099	0.000405315	1	1.4925
Bornyl acetate	Lipids and lipid-like molecules	Prenol lipids	196.146	2.70037e+06	2.4041e+06	-0.167662	0.107074	0.805556	0.692741	1.92356e+06	-0.489378	0.00516602	0.972222	1.40364	1.58701e+06	-0.766844	0.001363	1	1.61697
dATP	Nucleosides, nucleotides, and analogues	Purine nucleotides	491.001	2.10314e+06	2.11412e+06	0.00751003	0.969982	0.5	0.0505653	1.60762e+06	-0.38762	0.00813129	1	0.793064	1.28157e+06	-0.714628	0.000351612	1	1.13307
Salvinorin A	Lipids and lipid-like molecules	Prenol lipids	432.179	5.04741e+06	4.51757e+06	-0.159997	0.447666	0.611111	0.198802	3.52945e+06	-0.5161	0.0240629	0.833333	0.492103	2.04979e+06	-1.30007	0.0241688	1	1.17054
Diosgenin	Lipids and lipid-like molecules	Prenol lipids	396.303	505532	1.0902e+06	1.10872	0.00540171	1	1.3838	3.89511e+06	2.94579	4.61584e-05	1	2.388	3.85676e+06	2.93152	4.88439e-05	1	1.76082
L-Aspartic acid	Organic acids and derivatives	Carboxylic acids and derivatives	133.037	4.2069e+07	5.2297e+07	0.31397	0.372489	0.638889	0.446219	1.06626e+08	1.34173	3.93285e-05	1	1.50739	1.40154e+08	1.73618	4.91439e-06	1	1.43812
5-[(benzoyloxy)methyl]-4,5,6-trihydroxycyclohex-2-en-1-yl benzoate			406.103	4.41802e+06	2.47629e+06	-0.83522	0.100088	0.75	0.914621	1.79021e+06	-1.30327	0.01488	0.888889	0.832197	915091	-2.27141	0.000472497	0.972222	1.12381
2'-Deoxyadenosine	Nucleosides, nucleotides, and analogues	Purine nucleosides	251.102	2.36889e+07	1.6854e+07	-0.491116	0.0232858	0.916667	1.0459	1.94187e+07	-0.286763	0.162345	0.722222	0.432927	8.86755e+06	-1.4176	2.721e-05	1	1.56343
C-pentosyl-luteolin O-p-coumaroylhexoside			726.18	1.67444e+06	1.26104e+06	-0.409065	0.257592	0.722222	0.786635	673218	-1.31454	0.00449678	0.944444	1.10857	324154	-2.36893	7.27246e-05	1	1.50989
Epigallocatechin	Phenylpropanoids and polyketides	Flavonoids	306.076	1.18197e+08	2.54522e+08	1.1066	0.0124347	0.888889	1.48244	2.37184e+08	1.00482	0.00570905	0.916667	0.971005	2.96197e+08	1.32537	0.000962708	0.972222	0.93987
2-Oxoadipic acid	Organic acids and derivatives	Keto acids and derivatives	160.037	4.25039e+08	5.47529e+08	0.365342	0.619049	0.555556	0.36206	9.30322e+08	1.13013	0.00399966	0.944444	1.05573	8.70451e+08	1.03417	0.0370259	0.861111	0.656141
albiflorin	Lipids and lipid-like molecules	Prenol lipids	526.162	1.96957e+06	472517	-2.05944	0.000213824	1	1.21709	165769	-3.57063	2.30772e-06	1	1.5874	60646.3	-5.02132	5.99552e-06	1	1.60796
(2E)-1-(2-hydroxy-3,4,5,6-tetramethoxyphenyl)-3-phenylprop-2-en-1-one			163.056	1.3197e+06	1.32416e+06	0.00485949	0.998446	0.555556	0.00316658	3.4063e+06	1.36799	0.0484899	0.75	0.559675	1.51508e+07	3.52111	9.70274e-05	1	1.26562
4-oxo-4,5,6,7-tetrahydrobenzo[b]furan-3-carboxylic acid			180.042	5.7649e+08	1.12641e+09	0.966364	0.00155102	1	1.56018	1.63012e+09	1.49961	1.89788e-05	1	1.85577	1.75115e+09	1.60293	1.21327e-06	1	1.46599
L-Alanyl-L-Lysine	Organic acids and derivatives	Carboxylic acids and derivatives	217.143	674742	357396	-0.916811	0.0297049	0.833333	1.90307	359297	-0.909157	0.0335519	0.861111	1.2828	364689	-0.88767	0.035807	0.805556	0.930582
Trehalose 6-phosphate	Lipids and lipid-like molecules	Saccharolipids	422.082	2.69554e+06	5.22353e+06	0.954453	0.0222512	0.888889	1.67948	2.38946e+06	-0.17389	0.448446	0.583333	0.435157	2.24534e+06	-0.26364	0.278337	0.777778	0.311136
Dihydrothymine	Organoheterocyclic compounds	Diazines	128.059	8.79084e+06	1.13282e+07	0.365848	0.0445248	0.833333	0.920128	1.60753e+07	0.870772	0.0115285	0.972222	1.3798	1.41354e+07	0.685241	0.105685	0.777778	0.719521
2-(Dimethylamino)Guanosine			311.122	2.42056e+06	5.05064e+06	1.06113	0.00375618	0.944444	0.972287	1.23606e+07	2.35233	4.64987e-06	1	1.5319	1.86093e+07	2.94261	1.21311e-06	1	1.43721
Kanosamine	Organic oxygen compounds	Organooxygen compounds	201.064	3.03981e+06	5.15097e+06	0.760865	0.0501625	0.888889	0.994661	1.05679e+07	1.79763	0.00129231	0.972222	1.53984	1.7773e+07	2.54764	1.00432e-05	1	1.69782
Cer 18:0;2O/2:0			343.309	290784	263528	-0.141995	0.511274	0.583333	0.12747	2.36148e+06	3.02167	0.00101795	1	1.45908	2.09154e+06	2.84655	0.000393898	1	1.06543
Curcumin	Phenylpropanoids and polyketides	Diarylheptanoids	368.125	1.42538e+06	3.40036e+06	1.25434	0.0160859	0.916667	2.16428	1.76218e+06	0.306021	0.532686	0.638889	0.395793	1.79645e+06	0.333801	0.557264	0.694444	0.31977
H-Gly-Pro-OH	Organic acids and derivatives	Carboxylic acids and derivatives	172.085	3.78849e+06	4.06652e+06	0.102174	0.572539	0.527778	0.327412	5.10995e+06	0.431689	0.0111258	0.888889	1.12537	5.90234e+06	0.639665	0.000127602	1	1.25601
Aurantio-obtusin	Benzenoids	Anthracenes	330.075	1.45592e+06	707549	-1.04103	0.0146787	0.888889	1.7367	1.0167e+06	-0.518043	0.0592996	0.805556	0.556964	1.15638e+06	-0.33232	0.217799	0.722222	0.269723
Polydatin	Phenylpropanoids and polyketides	Stilbenes	390.132	2.83387e+06	2.48154e+06	-0.19154	0.588106	0.694444	0.322974	7.23104e+06	1.35143	0.00081629	1	1.5589	1.00015e+07	1.81937	8.37324e-05	1	1.56635
D-(+)-Proline	Organic acids and derivatives	Carboxylic acids and derivatives	115.063	2.05333e+08	3.04797e+08	0.569883	0.00203005	0.944444	0.778856	6.67979e+08	1.70184	3.10479e-07	1	1.6148	8.78956e+08	2.09782	1.59587e-07	1	1.46293
Piperlongumine	Phenylpropanoids and polyketides	Cinnamic acids and derivatives	317.126	6.14363e+06	2.23794e+06	-1.45692	0.00277297	1	1.44722	1.05655e+06	-2.53973	2.0894e-05	1	1.68659	928360	-2.72633	0.000697896	1	1.44265
DL-Glutamine	Organic acids and derivatives	Carboxylic acids and derivatives	146.069	6.60087e+08	8.73138e+08	0.403555	0.0504629	0.861111	0.629532	2.1668e+09	1.71484	2.22597e-05	1	1.78905	2.42025e+09	1.87443	6.57766e-06	1	1.43574
p-Coumaric acid	Phenylpropanoids and polyketides	Cinnamic acids and derivatives	164.047	4.69746e+07	7.26544e+07	0.62917	0.00134915	0.944444	2.18108	5.98502e+07	0.349477	0.0567602	0.861111	0.826034	7.56679e+07	0.687803	0.000247308	1	1.24975
Isobavachin	Phenylpropanoids and polyketides	Flavonoids	324.136	9.70196e+06	521656	-4.21711	0.00126859	1	1.62172	394776	-4.61917	0.000558683	1	1.33583	110462	-6.45665	0.000138924	1	1.31459
Topotecan	Alkaloids and derivatives	Camptothecins	421.164	2.27821e+06	398434	-2.51549	0.000398867	1	1.69455	285411	-2.99679	0.000101162	1	1.44613	178831	-3.67124	2.80192e-05	1	1.29078
Guanosine monophosphate (GMP)	Nucleosides, nucleotides, and analogues	Purine nucleotides	363.058	5.87912e+06	2.28105e+06	-1.3659	0.00287013	1	2.36503	1.95045e+06	-1.59179	0.000722323	1	2.11939	2.04795e+06	-1.52142	0.00108424	1	1.49525
Lithospermoside	Organic oxygen compounds	Organooxygen compounds	329.111	3.69494e+06	5.02876e+06	0.444653	0.492098	0.638889	0.270929	2.40797e+07	2.7042	4.40556e-05	1	1.48772	4.64282e+07	3.65138	1.05229e-05	1	1.47161
Wikstromol	Lignans, neolignans and related compounds	Furanoid lignans	374.136	5.15587e+06	4.34585e+06	-0.24658	0.309918	0.666667	0.734611	7.5926e+06	0.558378	0.0244565	0.916667	0.650838	1.3055e+07	1.34032	0.0026926	1	1.0203
Phosphocholine	Organic nitrogen compounds	Organonitrogen compounds	183.066	1.14273e+08	1.95227e+08	0.772672	0.00199781	1	2.55213	1.79346e+08	0.650265	0.00140722	1	1.57161	2.14872e+08	0.910998	0.000170603	1	1.59257
Benzoylpaeoniflorin	Lipids and lipid-like molecules	Prenol lipids	584.189	1.02232e+07	3.23723e+06	-1.65901	0.00174691	1	1.56828	1.77485e+06	-2.52608	0.000124628	1	1.73572	904867	-3.49799	2.79103e-06	1	1.73576
Estrone	Lipids and lipid-like molecules	Steroids and steroid derivatives	292.146	3.04132e+06	414105	-2.87663	0.000193641	1	1.89577	222735	-3.7713	2.35047e-05	1	1.74701	126821	-4.58383	7.2402e-05	1	1.53616
8-(2,3-dihydroxy-3-methylbutyl)-7-methoxy-2H-chromen-2-one			316.073	8.55653e+06	901786	-3.24617	0.00138743	1	1.83675	772371	-3.46966	0.000465187	1	1.41653	236961	-5.1743	6.28439e-05	1	1.5941
Mestranol	Lipids and lipid-like molecules	Steroids and steroid derivatives	310.181	4.1216e+07	1.14102e+08	1.46905	0.0142174	0.888889	1.132	2.32977e+07	-0.823016	0.0928392	0.861111	0.39699	1.64107e+08	1.99336	0.266286	0.611111	0.518094
Carminic acid	Benzenoids	Anthracenes	492.094	419913	285839	-0.554886	0.00191267	0.972222	0.509082	790081	0.911911	0.0106124	0.916667	0.583813	2.50076e+06	2.5742	1.76526e-06	1	1.30927
13,14-Dihydro-15-keto Prostaglandin E2	Lipids and lipid-like molecules	Fatty Acyls	388.199	6.82381e+06	5.1723e+06	-0.399772	0.246237	0.722222	0.789761	4.99794e+06	-0.449243	0.18457	0.722222	0.567676	2.95042e+06	-1.20966	0.00263986	1	1.31384
Skimmin	Phenylpropanoids and polyketides	Coumarins and derivatives	324.085	2.27907e+08	8.53802e+07	-1.41647	0.00361448	0.972222	1.85133	8.63801e+07	-1.39968	0.00208209	0.972222	1.294	6.47815e+07	-1.81479	0.000998255	0.972222	1.37422
O-Phospho-L-serine	Organic acids and derivatives	Carboxylic acids and derivatives	185.009	1.1088e+07	1.18444e+07	0.0952104	0.654628	0.638889	0.225735	2.09532e+07	0.918178	0.00133849	1	1.37802	2.46013e+07	1.14974	0.000404576	0.972222	1.2618
Nicotinamide adenine dinucleotide (NAD+)	Nucleosides, nucleotides, and analogues	(5'-&gt;5')-dinucleotides	663.109	4.21549e+06	1.37313e+07	1.70369	0.00290772	0.972222	1.50911	1.99542e+07	2.24292	0.000873572	1	1.373	5.17391e+06	0.295554	0.771506	0.527778	0.106066
Riboflavin	Organoheterocyclic compounds	Pteridines and derivatives	376.138	1.54291e+07	1.09575e+07	-0.493732	0.0616444	0.805556	0.545688	4.48983e+06	-1.78092	0.00250501	1	1.50056	2.13086e+06	-2.85615	2.55249e-07	1	1.65011
Salvianolic acid D	Phenylpropanoids and polyketides	Cinnamic acids and derivatives	418.09	4.53457e+06	1.04393e+06	-2.11895	0.00199809	0.972222	1.56382	451483	-3.32822	0.000357811	1	1.78819	295494	-3.93976	2.79286e-05	1	1.61962
2-Methoxyresorcinol	Benzenoids	Phenols	140.047	3.32292e+07	3.67064e+07	0.143581	0.535545	0.555556	0.654133	4.02747e+07	0.277423	0.107053	0.861111	0.909442	4.53307e+07	0.448036	0.0274977	0.861111	1.04442
L(-)-Malic acid	Organic acids and derivatives	Hydroxy acids and derivatives	134.021	1.63085e+08	1.32494e+08	-0.299695	0.145204	0.833333	1.3308	1.11397e+08	-0.549914	0.0046581	0.972222	1.45863	1.06293e+08	-0.617584	0.0204261	0.888889	1.36157
Salvianolic acid A	Phenylpropanoids and polyketides	Stilbenes	494.12	328517	401643	0.289945	0.142223	0.75	0.416106	849792	1.37114	0.000833514	1	1.45872	1.45706e+06	2.14902	8.49652e-05	1	1.70757
1,3,5-Trimethoxybenzene	Benzenoids	Phenol ethers	168.078	4.21682e+06	5.09407e+06	0.272666	0.12111	0.722222	0.450147	7.2802e+06	0.787825	0.014474	1	0.930286	1.07294e+07	1.34734	0.0209038	0.833333	1.12705
Folic acid	Organic acids and derivatives	Carboxylic acids and derivatives	441.138	307674	327992	0.0922597	0.153455	0.777778	0.15482	399272	0.375972	0.000833743	0.972222	0.407117	970643	1.65754	0.00273385	1	1.20698
Arabidopyl shikimic acid			352.079	1.00416e+06	2.03604e+06	1.01978	0.459331	0.555556	0.457097	8.83445e+06	3.13715	4.66184e-05	1	1.77816	1.13446e+07	3.49794	1.68101e-06	1	1.51296
4-(anilinomethylidene)-3-methyl-4,5-dihydroisoxazol-5-one			220.085	4.22315e+06	5.69388e+06	0.431093	0.400626	0.555556	0.500628	4.73206e+06	0.16415	0.245206	0.75	0.21183	9.78805e+06	1.2127	0.00229944	1	1.06177
δ-Ribono-1,4-lactone	Organic oxygen compounds	Organooxygen compounds	148.037	8.77329e+07	1.13902e+08	0.376605	0.00601891	1	1.95939	8.70335e+07	-0.0115477	0.965378	0.638889	0.0856216	9.09609e+07	0.0521294	0.526838	0.527778	0.181827
Sauchinone			356.126	5.83778e+07	1.03617e+07	-2.49416	0.000388779	1	1.7284	1.02705e+07	-2.50691	0.00035754	1	1.32087	3.60191e+06	-4.01859	2.22743e-05	1	1.64473
Loureirin A	Phenylpropanoids and polyketides	Linear 1,3-diarylpropanoids	286.121	2.63583e+06	1.36826e+06	-0.945913	0.21027	0.638889	0.686364	1.11421e+06	-1.24223	0.0858779	0.75	0.67287	488253	-2.43256	0.00424805	1	1.02649
Helicid			284.09	9.8639e+06	1.04629e+07	0.085051	0.523618	0.638889	0.164062	6.44762e+06	-0.613391	0.148456	0.916667	0.978929	3.73834e+06	-1.39976	0.000116069	1	1.21277
D-(-)-Quinic acid	Organic oxygen compounds	Organooxygen compounds	192.063	6.07146e+07	3.07334e+07	-0.982235	0.00853398	0.888889	1.23787	1.95499e+07	-1.63488	0.00740416	1	1.61165	1.48155e+07	-2.03493	8.23109e-05	1	1.32694
2-{2-oxo-2H,8H,9H-furo[2,3-h]chromen-8-yl}propan-2-yl acetate			310.082	1.95494e+07	1.3854e+07	-0.496821	0.0596274	0.833333	0.639017	7.06255e+06	-1.46887	5.88562e-05	1	1.1331	4.29145e+06	-2.18759	0.000497852	1	1.3053
(+)-Bicuculline	Alkaloids and derivatives	Phthalide isoquinolines	367.106	830981	867225	0.0615898	0.967787	0.527778	0.0330224	2.52401e+06	1.60283	0.00306451	1	1.21263	4.39134e+06	2.40177	0.000726542	1	1.31451
3,8,9-trihydroxy-10-propyl-3,4,5,8,9,10-hexahydro-2H-oxecin-2-one			244.131	7.44837e+06	7.61454e+06	0.0318316	0.778445	0.555556	0.162317	5.26494e+06	-0.500507	0.037154	0.833333	1.00067	4.56967e+06	-0.704837	0.016893	0.916667	1.12483
Phenylglyoxylic acid	Benzenoids	Benzene and substituted derivatives	168.042	3.9627e+06	4.36208e+06	0.138535	0.176061	0.694444	0.555299	5.18757e+06	0.388577	0.00466488	0.916667	1.11061	5.16374e+06	0.381934	0.00597111	0.944444	0.821445
3-Anisic acid	Benzenoids	Benzene and substituted derivatives	152.047	1.66745e+08	3.19887e+08	0.939922	0.00262057	0.972222	1.4929	4.71837e+08	1.50065	3.78403e-05	1	1.8317	5.09862e+08	1.61247	3.70533e-06	1	1.45479
Biotin	Organoheterocyclic compounds	Biotin and derivatives	244.089	876351	957705	0.128072	0.909256	0.555556	0.228099	2.29619e+06	1.38966	0.00714506	0.916667	1.28463	3.91966e+06	2.16115	0.00125847	1	1.41257
GMP	Nucleosides, nucleotides, and analogues	Purine nucleotides	363.058	1.9745e+06	1.43169e+06	-0.46377	0.391443	0.583333	0.802017	898074	-1.13658	0.0280004	0.888889	1.78529	996317	-0.986813	0.047944	0.805556	1.17457
Arecoline	Alkaloids and derivatives	Not available	155.094	2.90314e+07	2.16386e+07	-0.424009	0.0773786	0.805556	0.975135	1.42348e+07	-1.02819	0.00145853	1	1.82017	1.17628e+07	-1.30338	0.000270819	1	1.70487
D-Raffinose	Organic oxygen compounds	Organooxygen compounds	504.169	2.65818e+08	1.86994e+08	-0.507442	0.206599	0.75	1.16156	1.34827e+08	-0.979324	0.0244047	0.888889	1.24801	1.46677e+08	-0.857797	0.0433353	0.861111	0.832616
FAHFA 18:2/20:4			582.462	1.14977e+06	679162	-0.759522	0.0492663	0.861111	1.35213	1.07712e+06	-0.094172	0.726294	0.583333	0.161999	448970	-1.35666	0.00220019	0.944444	1.19026
1-Methylxanthine	Organoheterocyclic compounds	Imidazopyrimidines	166.05	1.66053e+07	1.04362e+07	-0.670045	0.0178906	0.972222	0.782434	5.66657e+06	-1.5511	0.000416836	1	1.20941	3.31929e+06	-2.3227	0.000756519	1	1.38356
Syringic acid	Benzenoids	Benzene and substituted derivatives	198.053	2.04214e+07	2.39108e+07	0.227582	0.322585	0.611111	0.322813	3.5821e+07	0.810727	1.77676e-05	1	0.817438	9.05748e+07	2.14903	0.0130594	1	1.25281
Artemetin			388.115	2.62155e+06	1.7467e+06	-0.585788	0.463328	0.666667	0.602802	5.9027e+06	1.17096	0.0412652	0.888889	1.10952	5.51676e+06	1.0734	0.0450507	0.916667	0.790477
Ingenol	Lipids and lipid-like molecules	Prenol lipids	348.194	471103	769222	0.707358	0.0193939	0.861111	1.49255	1.02578e+06	1.1226	0.00154038	0.972222	1.74146	1.5186e+06	1.68863	0.000225053	1	1.91716
deoxyribose-phosphate	Organic acids and derivatives	Organic phosphoric acids and derivatives	225.988	2.88963e+06	2.34452e+06	-0.301591	0.156379	0.666667	0.350758	1.36241e+06	-1.08472	0.000889562	1	0.728205	850094	-1.76519	0.00765155	1	1.04251
Glucosamine	Organic oxygen compounds	Organooxygen compounds	179.08	1.07245e+06	1.83376e+06	0.773897	0.0348296	0.861111	1.6167	1.3513e+06	0.333442	0.687136	0.472222	0.450209	1.27812e+06	0.253121	0.470483	0.638889	0.388961
Gingerglycolipid B	Lipids and lipid-like molecules	Glycerolipids	678.382	6.6308e+07	5.39165e+07	-0.298457	0.666342	0.527778	0.29845	2.5177e+07	-1.39708	0.00720879	0.972222	1.42622	1.63271e+07	-2.02192	0.000728379	1	1.53897
2-deoxyglucose-6-phosphate	Organic acids and derivatives	Organic phosphoric acids and derivatives	244.035	4.92028e+07	1.22014e+07	-2.0117	0.00108105	0.972222	2.13566	8.05108e+06	-2.61149	7.50982e-05	1	1.84303	4.28304e+06	-3.52203	7.29399e-06	1	1.85516
Liquiritin apioside	Phenylpropanoids and polyketides	Flavonoids	550.169	611287	455996	-0.42283	0.0689506	0.777778	0.692373	395169	-0.629381	0.0774431	0.805556	0.981811	177194	-1.78652	1.47803e-05	1	1.4596
VLK			358.258	1.14928e+07	1.19428e+07	0.0554146	0.906873	0.555556	0.116093	4.29806e+06	-1.41897	0.000293793	1	1.17702	1.93205e+06	-2.57252	2.28397e-06	1	1.60506
Oleic acid	Lipids and lipid-like molecules	Fatty Acyls	282.256	5.20466e+06	4.11207e+06	-0.339939	0.501711	0.444444	0.215357	2.08129e+07	1.9996	0.000202144	1	1.53907	3.04142e+07	2.54687	0.000581191	0.972222	1.3587
Liensinine	Organoheterocyclic compounds	Isoquinolines and derivatives	610.301	227144	180231	-0.333759	0.00859283	0.944444	0.740175	168561	-0.430338	0.00014149	1	0.65405	121986	-0.896889	2.44113e-06	1	1.00648
Estriol	Lipids and lipid-like molecules	Steroids and steroid derivatives	288.173	5.30234e+06	3.95011e+06	-0.424738	0.388481	0.611111	0.632878	3.32642e+06	-0.672659	0.149509	0.805556	0.662285	2.06152e+06	-1.36292	0.00773042	0.916667	1.15713
(-)-epigallocatechin	Phenylpropanoids and polyketides	Flavonoids	306.074	5.14686e+08	2.34958e+08	-1.13129	0.00444432	1	1.21057	1.40736e+08	-1.8707	0.000312036	1	1.44384	9.93941e+07	-2.37246	0.00106012	1	1.44527
2-[(3S)-1-Benzyl-3-pyrrolidinyl]-1,3-benzothiazole	Organoheterocyclic compounds	Benzothiazoles	294.122	1.91437e+07	1.67463e+07	-0.193023	0.490626	0.611111	0.383954	8.99384e+06	-1.08986	0.00195864	1	1.70932	8.33707e+06	-1.19926	0.000591722	1	1.41558
5-O-p-Coumaroyl shikimic acid			320.089	3.16169e+07	1.86133e+07	-0.764361	0.00605054	0.944444	1.03261	1.25397e+07	-1.33419	1.27787e-05	1	1.21312	7.86593e+06	-2.00701	0.000465286	1	1.43426
Etiocholanolone	Lipids and lipid-like molecules	Steroids and steroid derivatives	602.436	2.87377e+06	1.61363e+06	-0.832638	0.131446	0.833333	1.27049	2.14614e+06	-0.421205	0.49277	0.722222	0.403576	1.17226e+06	-1.29365	0.0229686	0.861111	1.15373
Ginkgolide C	Lipids and lipid-like molecules	Prenol lipids	440.13	1.42072e+07	1.21847e+07	-0.221546	0.0741408	0.805556	0.240286	5.21278e+06	-1.44649	0.0145268	1	1.36099	6.53062e+06	-1.12133	0.00468856	1	0.698998
5-benzhydryl-1-(phenylsulfonyl)-1H-pyrazole			374.113	5.03286e+06	1.21967e+06	-2.04489	0.00922843	0.972222	1.78012	882510	-2.51169	0.00144185	1	1.33503	224383	-4.48734	4.90649e-06	1	1.72754
4-((5-(4-Nitrophenyl)oxazol-2-yl)amino)benzonitrile	Organoheterocyclic compounds	Azoles	306.078	462452	448402	-0.0445097	0.649532	0.666667	0.0936556	1.58931e+06	1.78102	1.01262e-05	1	1.18758	4.20247e+06	3.18386	5.3238e-06	1	1.57408
4',7-Dihydroxyflavanone	Phenylpropanoids and polyketides	Flavonoids	256.073	9.45152e+07	5.23504e+07	-0.852346	0.00932898	1	0.915995	3.04418e+07	-1.63449	0.000401979	1	1.17407	1.80544e+07	-2.3882	0.00132265	1	1.3624
Rotenone	Phenylpropanoids and polyketides	Isoflavonoids	394.141	6.32831e+07	2.82977e+07	-1.16113	0.00103306	0.972222	0.618237	1.10048e+07	-2.52369	5.50185e-05	1	0.94654	2.83255e+06	-4.48165	0.000591964	1	1.35164
Poricoic acid A	Lipids and lipid-like molecules	Prenol lipids	498.334	723393	1.1089e+06	0.61628	0.55413	0.611111	0.45475	3.57896e+06	2.30669	0.00135112	0.972222	1.51425	2.18252e+06	1.59314	0.0142409	0.888889	0.787764
Poricoic acid B	Lipids and lipid-like molecules	Prenol lipids	484.319	6.68051e+06	1.85095e+07	1.47023	0.000743975	1	2.38618	2.6997e+07	2.01477	5.6177e-06	1	2.37448	2.01128e+07	1.59009	0.000135265	1	1.36128
3,5-Dimethoxy-4-hydroxybenzaldehyde			182.058	2.14483e+07	2.52132e+07	0.233314	0.467276	0.694444	0.503329	3.54236e+07	0.723845	0.00684175	0.861111	1.23096	3.78225e+07	0.818379	0.249998	0.666667	0.737016
2,4-dihydroxyheptadec-16-en-1-yl acetate			350.243	1.16381e+07	1.22793e+07	0.0773786	0.955594	0.527778	0.133021	9.309e+06	-0.322157	0.199358	0.75	0.493383	6.12789e+06	-0.925394	0.00280662	0.944444	1.09962
ELK			388.232	3.17508e+06	4.03304e+06	0.345074	0.635455	0.666667	0.347098	1.42994e+06	-1.15084	0.000442066	1	1.11851	936884	-1.76085	0.0014925	1	1.37509
Guanosine	Nucleosides, nucleotides, and analogues	Purine nucleosides	283.092	1.45119e+08	1.40443e+08	-0.0472469	0.935825	0.527778	0.067679	1.49519e+08	0.0430898	0.66083	0.555556	0.316719	9.9803e+07	-0.540079	0.0295793	0.861111	1.12985
Bisdemethoxycurcumin	Phenylpropanoids and polyketides	Diarylheptanoids	308.105	5.38628e+06	1.19489e+06	-2.17241	0.0046052	0.972222	1.82918	721190	-2.90084	0.000597698	0.972222	1.77781	316425	-4.08935	9.65696e-06	1	1.67348
4-Hydroxymephenytoin	Organoheterocyclic compounds	Azolidines	234.099	3.11393e+06	4.69207e+06	0.591485	0.526562	0.75	0.411098	6.5019e+06	1.06212	0.00647506	0.944444	0.76203	1.58203e+07	2.34497	2.30818e-05	1	1.22587
7-O-Methylmangiferin	Organoheterocyclic compounds	Benzopyrans	436.1	1.72388e+06	4.05051e+06	1.23244	0.0193458	0.888889	1.45956	8.13002e+06	2.2376	9.78471e-06	1	2.04422	9.13289e+06	2.40541	2.37282e-06	1	1.61524
Atractylenolide I	Lipids and lipid-like molecules	Prenol lipids	230.13	558685	595904	0.0930427	0.448875	0.666667	0.0992827	2.16609e+06	1.95498	6.20364e-05	1	1.32788	3.56084e+06	2.67211	6.24035e-06	1	1.35149
Kynurenic acid O-hexside	Organoheterocyclic compounds	Quinolines and derivatives	351.094	3.74505e+06	4.65697e+06	0.314406	0.902012	0.638889	0.254656	1.39683e+07	1.8991	0.0529913	0.861111	1.13519	2.02468e+07	2.43463	0.000268359	1	1.29351
Myricetin	Phenylpropanoids and polyketides	Flavonoids	318.038	673433	727275	0.110966	0.739035	0.5	0.0749853	1.49839e+06	1.15381	0.0183065	0.944444	0.739268	6.17442e+06	3.1967	0.000152048	1	1.60428
Chenodeoxycholic Acid	Lipids and lipid-like molecules	Steroids and steroid derivatives	438.298	392580	290128	-0.436297	0.00527302	0.944444	0.935343	222913	-0.816507	1.40612e-05	1	1.28234	179622	-1.12802	0.00021654	1	1.35051
7-(3,4-dihydroxyphenyl)-5-hydroxy-1-(4-hydroxyphenyl)heptan-3-one			352.131	1.30226e+06	471716	-1.46503	0.0754403	0.777778	1.16755	357380	-1.86549	0.033168	0.861111	1.0373	310266	-2.06944	0.0209332	0.861111	0.872613
(+)-Dihydrojasmonic acid	Lipids and lipid-like molecules	Fatty Acyls	212.141	7.83424e+06	6.41176e+06	-0.289072	0.127474	0.75	0.396192	4.53006e+06	-0.790263	0.000931265	0.944444	0.796488	2.92711e+06	-1.42031	1.69668e-05	1	1.06105
GQH			378.11	1.56073e+08	8.53158e+07	-0.871332	0.0613353	0.805556	0.465865	2.21957e+07	-2.81386	4.398e-05	1	1.21717	7.01579e+06	-4.47547	8.10352e-06	1	1.48002
Hexadecanedioic acid	Lipids and lipid-like molecules	Fatty Acyls	286.214	1.34511e+06	1.94415e+06	0.531423	0.155051	0.777778	1.09312	4.73177e+06	1.81466	0.0133387	0.916667	1.7526	4.22325e+06	1.65063	0.0141168	0.916667	1.26822
Cyclic AMP	Nucleosides, nucleotides, and analogues	Purine nucleotides	329.052	719954	632405	-0.187055	0.856808	0.555556	0.111347	1.45502e+06	1.01506	0.0347523	0.861111	0.931616	3.24863e+06	2.17385	0.00127885	1	1.33405
MGDG 18:3_18:3			820.534	5.67889e+06	3.24974e+06	-0.805284	0.0244832	0.888889	1.16906	4.11979e+06	-0.463038	0.158979	0.694444	0.479333	2.86938e+06	-0.98487	0.0191094	0.888889	0.822205
2-(4,4-diphenyl-1-piperidinobuta-1,3-dienyl)phenyl acetate			423.21	4.16895e+06	9.64434e+06	1.21	0.000255031	1	0.831583	2.50488e+07	2.58699	9.86484e-07	1	1.24601	6.4897e+07	3.9604	9.7224e-06	1	1.36451
2-(4-chlorophenyl)-3-phenylquinoxaline			316.077	2.27503e+06	1.92209e+06	-0.243214	0.479729	0.666667	0.31785	6.99331e+06	1.62009	0.00078123	1	1.18452	1.26424e+07	2.47431	6.49304e-05	1	1.30357
Adenosine5-phosphosulfate			427.02	841740	1.26832e+06	0.591473	0.0131497	0.888889	1.20179	1.74065e+06	1.04818	7.35118e-05	1	1.60942	2.21439e+06	1.39546	0.000127783	1	1.52283
TKK			375.252	315801	272974	-0.210257	0.178192	0.722222	0.780794	248023	-0.348543	0.0282771	0.944444	0.906186	208478	-0.599122	0.00183165	1	1.18342
Uridine	Nucleosides, nucleotides, and analogues	Pyrimidine nucleosides	244.069	2.93359e+08	2.24194e+08	-0.387922	0.104012	0.805556	1.07129	2.22758e+08	-0.397189	0.112277	0.777778	0.858597	1.62112e+08	-0.85568	0.00350145	0.972222	1.4471
2-hydroxy-3,6-diphenylcyclohexyl acetate			332.139	3.62158e+07	6.6504e+06	-2.44511	0.00262375	0.944444	1.40087	2.34288e+06	-3.95027	0.000105133	1	1.5865	654839	-5.78934	7.77801e-06	1	1.73702
GRH			368.197	3.80865e+07	2.52635e+07	-0.592229	0.0791726	0.833333	1.24629	2.67454e+07	-0.509991	0.118836	0.805556	0.715798	1.73771e+07	-1.13209	0.00343738	1	1.24205
D-Gluconic acid	Organic oxygen compounds	Organooxygen compounds	196.058	3.58927e+07	1.90096e+07	-0.916961	0.0198556	0.916667	1.35242	2.37362e+07	-0.596604	0.116239	0.777778	0.68995	1.55481e+07	-1.20695	0.00522427	0.972222	1.00523
Columbin	Organoheterocyclic compounds	Naphthopyrans	358.141	1.45671e+06	224880	-2.69549	0.0118811	0.944444	1.45318	344845	-2.07869	0.0270784	0.861111	0.89523	151139	-3.26876	0.00481545	1	1.01292
Vitamin B1	Organoheterocyclic compounds	Diazines	300.082	1.8426e+06	1.92151e+06	0.0604996	0.632345	0.444444	0.103919	1.9176e+06	0.0575613	0.590097	0.5	0.0792963	4.23211e+06	1.19964	0.0146162	0.972222	1.01118
Malonic acid	Organic acids and derivatives	Carboxylic acids and derivatives	104.011	8.17814e+06	9.32096e+06	0.188706	0.401773	0.722222	0.517492	1.4662e+07	0.842239	0.00502928	0.944444	1.43603	1.58208e+07	0.951982	0.0962512	0.833333	0.991584
4-(beta-D-Glucopyranosyloxy)-2-methylenebutanoic acid			300.082	1.37789e+07	1.43768e+07	0.0612862	0.716248	0.638889	0.122943	6.73724e+07	2.2897	1.41097e-05	1	1.50326	1.09053e+08	2.9845	1.71527e-08	1	1.47065
ethyl 3-cyano-2-hydroxy-6-phenylisonicotinate			268.081	1.73254e+07	1.06756e+07	-0.698569	0.0178546	0.916667	1.79304	1.50352e+07	-0.204545	0.463096	0.666667	0.398027	1.50876e+07	-0.199524	0.480487	0.666667	0.308741
(S)-Equol	Phenylpropanoids and polyketides	Isoflavonoids	242.094	7.19234e+06	3.72303e+06	-0.949984	0.0106678	0.944444	0.966598	2.57139e+06	-1.48391	0.000263784	1	1.04133	1.30792e+06	-2.45919	0.00112593	1	1.44806
3,6-bis[(1H-indol-3-yl)methyl]piperazine-2,5-dione			394.139	4.46762e+06	703652	-2.66657	0.0140431	0.944444	1.48392	458838	-3.28345	0.00501964	1	1.33326	344411	-3.69731	0.00292441	1	1.12967
LPC 20:1	Lipids and lipid-like molecules	Glycerophospholipids	549.379	1.29522e+06	1.32218e+06	0.0297195	0.838212	0.555556	0.0988465	2.60492e+06	1.00804	0.00526613	0.888889	1.13681	1.77768e+06	0.456802	0.0844751	0.777778	0.416582
Schisanhenol	Phenylpropanoids and polyketides	Tannins	402.203	2.50523e+06	1.6195e+06	-0.629393	0.156879	0.777778	0.821977	1.28995e+06	-0.957621	0.00396267	1	0.51369	197475	-3.6652	2.05953e-06	1	1.54902
Testosterone sulfate	Lipids and lipid-like molecules	Steroids and steroid derivatives	368.168	4.97851e+06	9.29688e+06	0.901031	0.00721304	0.916667	0.733734	3.36509e+07	2.75686	1.19636e-06	1	1.65533	4.05865e+07	3.02721	9.30244e-07	1	1.33282
O-Feruloyl 4-hydroxylcoumarin	Organic oxygen compounds	Organooxygen compounds	338.079	1.392e+06	215902	-2.68871	0.00727949	0.944444	2.56674	188744	-2.88266	0.00521398	0.972222	1.95344	151210	-3.20253	0.00328066	1	1.62102
L-Hisidine	Organic acids and derivatives	Carboxylic acids and derivatives	155.07	1.92552e+06	2.56125e+06	0.411601	0.548464	0.583333	0.411867	1.04726e+07	2.4433	6.10923e-05	1	1.87803	1.38983e+07	2.85159	3.55753e-05	1	1.57094
Obacunone	Lipids and lipid-like molecules	Prenol lipids	454.207	1.54334e+07	1.48124e+07	-0.0592478	0.755935	0.527778	0.342937	1.05804e+07	-0.544659	0.0278536	0.888889	1.12982	9.62603e+06	-0.681043	0.00671228	1	0.986222
2-oxo-2H-chromene-3-carboxylic acid			190.027	5.89507e+07	3.40962e+07	-0.789896	0.0139398	1	1.45989	1.88574e+07	-1.64438	2.64649e-05	1	1.95444	1.45198e+07	-2.02148	4.74212e-05	1	1.79122
Prim-O-glucosylcimifugin	Organoheterocyclic compounds	Benzopyrans	468.163	6.9213e+06	7.15861e+06	0.0486362	0.546445	0.611111	0.885436	1.56216e+07	1.17443	0.0313749	0.888889	1.11274	9.87083e+06	0.512128	0.249988	0.694444	0.408073
LPC 18:0-SN1			523.364	3.07243e+06	3.49375e+06	0.185397	0.71365	0.583333	0.402009	7.5946e+06	1.30559	0.00418249	0.972222	1.35845	7.38211e+06	1.26465	0.00488387	0.972222	0.977742
Glycoursodeoxycholic acid	Lipids and lipid-like molecules	Steroids and steroid derivatives	449.314	115142	98008.4	-0.232431	0.218352	0.694444	0.695268	88451	-0.380458	0.0519113	0.944444	0.903397	67931.1	-0.761265	0.00191507	1	1.38946
Indole-3-acetic acid	Organoheterocyclic compounds	Indoles and derivatives	175.063	794427	830066	0.0633121	0.953483	0.611111	0.438437	1.05137e+06	0.404283	0.00856186	0.888889	1.07397	890467	0.164648	0.248184	0.75	0.325197
3-methyl-5-oxo-5-(4-toluidino)pentanoic acid			257.103	1.90374e+06	2.39493e+06	0.331144	0.303333	0.694444	0.316524	3.89125e+06	1.0314	0.00274773	0.972222	0.727338	1.07547e+07	2.49806	8.30012e-07	1	1.32675
2-(2,6-dimethoxyphenyl)-5,6-dimethoxy-4H-chromen-4-one			324.1	661256	568221	-0.218757	0.551139	0.611111	0.360402	2.86832e+06	2.11693	3.72862e-05	1	1.55242	3.83491e+06	2.53591	0.00103199	0.972222	1.27035
7-alpha-carboxy-17-alpha-carboxyethylandrostan lactone phenyl ester			454.269	9.14718e+06	4.9078e+06	-0.89825	0.0176988	0.833333	1.26532	2.40674e+06	-1.92625	3.68837e-05	1	1.76169	1.88985e+06	-2.27505	5.52775e-06	1	1.53344
Sarracenin			226.084	1.32559e+08	1.69136e+08	0.351556	0.0408053	0.861111	1.71677	1.72718e+08	0.381788	0.0178548	0.861111	1.35095	2.04536e+08	0.625725	0.00175399	0.972222	1.58451
O1-(4-chlorobenzoyl)-4-nitrobenzene-1-carbohydroximamide			319.036	3.7671e+06	2.20542e+06	-0.772403	0.0371158	0.888889	1.77442	2.30482e+06	-0.708797	0.008674	0.888889	1.00277	2.70069e+06	-0.480124	0.0710266	0.833333	0.523894
L-Methionine Methyl Ester			163.067	1.95904e+06	2.9447e+06	0.587977	0.0259368	0.888889	0.774696	3.72227e+06	0.926039	0.000443224	1	0.895921	1.0207e+07	2.38135	3.31984e-07	1	1.67471
L-Tyrosine	Organic acids and derivatives	Carboxylic acids and derivatives	164.047	2.13595e+07	3.68196e+07	0.785595	0.000906379	1	2.10857	2.90638e+07	0.444343	0.142676	0.75	0.732036	3.70672e+07	0.795262	0.00103121	1	1.09926
Fumaric acid	Organic acids and derivatives	Carboxylic acids and derivatives	116.011	5.85826e+08	3.31619e+08	-0.820947	0.0158926	0.888889	2.30949	3.20977e+08	-0.868003	0.00368464	0.972222	1.60034	3.63854e+08	-0.687113	0.0480471	0.861111	1.17316
L-Dopa	Organic acids and derivatives	Carboxylic acids and derivatives	197.072	2.03175e+07	8.21716e+06	-1.30601	0.00856139	0.916667	1.61438	8.19627e+06	-1.30968	0.00720108	0.888889	1.08494	4.18142e+06	-2.28066	0.000190774	1	1.41789
(2R,3S,4S,5R,6R)-2-(hydroxymethyl)-6-(propan-2-yloxy)oxane-3,4,5-triol			222.11	7.45454e+06	6.61083e+06	-0.173289	0.583946	0.583333	0.31765	4.78755e+06	-0.638832	0.0328719	0.888889	0.914867	3.39663e+06	-1.13402	0.00149159	1	1.25526
10-Deacetylbaccatin-III	Lipids and lipid-like molecules	Prenol lipids	544.228	1.23225e+06	882836	-0.481077	0.385343	0.638889	1.08878	1.73574e+06	0.494254	0.135235	0.805556	0.829565	2.51569e+06	1.02966	0.0207363	0.972222	1.06185
Efetaal	Benzenoids	Benzene and substituted derivatives	194.131	6.53082e+06	5.93362e+06	-0.138352	0.738352	0.527778	0.326631	6.19748e+06	-0.0755813	0.781157	0.611111	0.207446	2.43923e+06	-1.42084	0.0156449	1	1.05601
N-p-Coumaroylagmatine	Phenylpropanoids and polyketides	Cinnamic acids and derivatives	276.157	337756	260135	-0.376723	0.183137	0.722222	0.216706	6.46548e+06	4.2587	1.39568e-06	1	1.98351	5.69218e+06	4.07493	7.22037e-06	1	1.38721
(-)-Caryophyllene oxide	Lipids and lipid-like molecules	Prenol lipids	220.183	2.10084e+06	3.11348e+06	0.567563	0.169157	0.694444	1.94285	2.72075e+06	0.373038	0.0366477	0.861111	1.12165	2.37571e+06	0.177392	0.216885	0.666667	0.495716
3-hydroxy-3-methylpentanedioic acid			179.079	4.3015e+07	3.66923e+07	-0.22936	0.0494016	0.833333	0.705441	2.62013e+07	-0.715201	1.54762e-06	1	1.48069	2.22454e+07	-0.951331	8.32278e-05	1	1.47471
5-[5-(ethylsulfonyl)-2-hydroxyanilino]-5-oxopentanoic acid			332.102	6.47873e+06	1.54327e+06	-2.06972	0.0124541	0.972222	1.48887	1.24005e+06	-2.38531	0.00833095	1	1.19557	1.01503e+06	-2.67419	0.00370032	1	1.02248
D-Ribulose 5-phosphate	Organic oxygen compounds	Organooxygen compounds	230.019	1.6049e+06	2.02645e+06	0.336467	0.173908	0.722222	0.594926	5.44846e+06	1.76336	3.0577e-05	1	2.08741	5.36814e+06	1.74194	2.95714e-05	1	1.5338
methyl 4-methyl-2-oxo-2H-pyran-6-carboxylate			168.042	8.11193e+07	1.10626e+08	0.447572	0.0498853	0.805556	1.27283	1.20436e+08	0.570149	0.00439994	0.972222	1.21729	1.36876e+08	0.754748	0.00098986	1	1.16244
(-)-Deguelin	Phenylpropanoids and polyketides	Isoflavonoids	372.157	2.00436e+06	511514	-1.9703	0.0685628	0.805556	1.18187	488426	-2.03693	0.0555447	0.777778	0.862025	217254	-3.20569	0.00722968	1	1.08709
Isoguanosine	Nucleosides, nucleotides, and analogues	Purine nucleosides	283.092	1.45723e+08	7.32201e+07	-0.992915	0.199092	0.722222	0.917311	2.95801e+07	-2.30053	0.00563495	1	1.75002	2.24733e+07	-2.69694	0.00321604	1	1.53351
Ferulic acid O-hexoside	Phenylpropanoids and polyketides	Cinnamic acids and derivatives	356.111	1.94436e+06	4.99316e+06	1.36066	0.0134468	0.861111	1.55774	6.29075e+06	1.69394	0.00615497	0.916667	1.34341	9.21149e+06	2.24414	0.0823329	0.805556	0.864585
methyl 3,4,5-trihydroxycyclohex-1-ene-1-carboxylate			170.058	1.3938e+07	1.90981e+07	0.454406	0.0634879	0.833333	1.51553	1.76165e+07	0.337904	0.0151817	0.888889	0.886225	2.08501e+07	0.581036	0.00136555	0.972222	1.09236
Phloretin	Phenylpropanoids and polyketides	Linear 1,3-diarylpropanoids	274.084	8.27799e+08	4.3314e+08	-0.934447	0.00787745	1	1.00602	2.47348e+08	-1.74274	0.000200891	1	1.24963	1.51626e+08	-2.44877	0.000793897	1	1.38536
Chlorogenic acid methyl ester			368.111	9.75769e+06	1.06166e+07	0.121708	0.647626	0.444444	0.392038	2.81611e+07	1.52909	0.0215706	0.972222	1.48591	4.53004e+07	2.21491	0.00665188	1	1.47043
Artesunate			384.178	8.80335e+06	8.67002e+06	-0.0220161	0.997143	0.444444	0.149474	6.2111e+06	-0.503203	0.0524957	0.805556	0.513577	3.29568e+06	-1.41747	0.000313503	1	1.1367
Isofraxidin	Phenylpropanoids and polyketides	Coumarins and derivatives	222.053	1.59977e+08	3.78268e+07	-2.08039	0.00139522	0.972222	2.54721	2.98247e+07	-2.42329	0.000268532	1	2.04627	2.20424e+07	-2.85952	0.00024283	1	1.7842
LPC 18:3	Lipids and lipid-like molecules	Glycerophospholipids	539.299	8.85372e+06	2.0416e+07	1.20534	0.0203917	0.833333	1.8301	1.90473e+07	1.10523	0.00316764	0.972222	1.28442	1.66947e+07	0.915034	0.0193773	0.888889	0.763576
Folinic acid	Organoheterocyclic compounds	Pteridines and derivatives	473.166	2.7603e+07	2.1723e+07	-0.345604	0.134206	0.694444	0.525304	1.55339e+07	-0.829408	0.00237276	0.972222	0.89078	1.14612e+07	-1.26806	0.000154304	1	1.01291
Prohydrojasmon	Lipids and lipid-like molecules	Fatty Acyls	254.188	2.41732e+06	1.9583e+06	-0.303803	0.229102	0.722222	0.852612	1.97297e+06	-0.293035	0.262226	0.694444	0.573195	1.38873e+06	-0.799645	0.00471554	0.944444	1.1104
2-Isopropylmalic acid	Lipids and lipid-like molecules	Fatty Acyls	130.063	4.09978e+07	1.12099e+08	1.45116	4.18145e-05	1	2.68479	9.05115e+07	1.14256	0.000453758	1	1.55626	1.0577e+08	1.36731	2.41461e-05	1	1.41383
LPC 18:0	Lipids and lipid-like molecules	Glycerophospholipids	569.369	621170	783743	0.335392	0.73623	0.583333	0.2569	1.73657e+06	1.48318	0.00330475	0.944444	1.48961	1.29116e+06	1.05561	0.0137149	0.944444	0.835531
LPC 18:1	Lipids and lipid-like molecules	Glycerophospholipids	567.353	5.32825e+06	8.7698e+06	0.718882	0.157805	0.694444	1.24907	1.07311e+07	1.01006	0.0013049	1	1.62227	7.68425e+06	0.528241	0.00986731	0.916667	0.646844
2-Methylbutyric acid	Lipids and lipid-like molecules	Fatty Acyls	102.068	196451	167794	-0.22748	0.035023	0.861111	0.231514	153163	-0.359106	0.00185352	0.972222	0.270261	2.84038e+06	3.85384	0.0244755	0.972222	1.47755
8,8-dimethyl-2-phenyl-4H,8H-pyrano[2,3-h]chromen-4-one			304.11	3.72636e+06	804506	-2.21159	0.00641411	0.972222	1.47668	655083	-2.50802	0.00292597	1	1.20246	383018	-3.28228	0.0012473	1	1.15972
Alpha-Mangostin	Organoheterocyclic compounds	Benzopyrans	410.173	8.04895e+06	3.24386e+06	-1.31109	0.0325716	0.944444	1.22127	3.20186e+06	-1.32989	0.00215878	0.972222	0.695035	563084	-3.83738	8.5199e-06	1	1.52026
Polyphyllin V	Lipids and lipid-like molecules	Steroids and steroid derivatives	722.422	4.98191e+06	3.85363e+06	-0.370479	0.0830776	0.805556	0.780404	2.57028e+06	-0.95477	0.00260653	0.972222	1.51483	2.70307e+06	-0.882099	0.00429317	0.944444	1.0394
Arctiin	Lignans, neolignans and related compounds	Lignan glycosides	534.212	1.40379e+06	2.06658e+06	0.557917	0.493188	0.694444	0.609156	1.27359e+06	-0.140431	0.914516	0.583333	0.0626619	378077	-1.89258	0.00259073	0.944444	1.12246
Avocadyne 1-acetate	Lipids and lipid-like molecules	Fatty Acyls	308.235	1.05586e+07	7.62635e+06	-0.469356	0.149581	0.75	0.903632	7.89014e+06	-0.420298	0.204644	0.694444	0.577031	4.20986e+06	-1.32657	0.00196569	1	1.43687
N-p-Coumaroylspermidine	Phenylpropanoids and polyketides	Cinnamic acids and derivatives	291.195	401792	1.12182e+06	1.48132	0.00943664	0.944444	1.71008	1.05885e+06	1.39797	0.190461	0.722222	0.740789	382638	-0.0704666	0.844933	0.555556	0.160592
Alnustone	Phenylpropanoids and polyketides	Diarylheptanoids	262.135	4.16253e+06	3.71506e+06	-0.164074	0.600125	0.527778	0.496478	1.60363e+06	-1.37612	0.00112015	1	1.48911	938276	-2.14938	0.000151635	1	1.68479
Fraxinellone	Organoheterocyclic compounds	Isobenzofurans	232.11	921947	852729	-0.112596	0.66115	0.638889	0.245635	810512	-0.18585	0.433736	0.666667	0.301015	549907	-0.745496	0.0210276	0.888889	1.04633
Kaji-ichigoside F1	Lipids and lipid-like molecules	Prenol lipids	650.402	275830	202153	-0.448328	0.0293178	0.861111	1.04627	148876	-0.889671	0.000893729	1	1.57861	139191	-0.986707	0.000649084	0.944444	1.34807
Alisol B 23-acetate	Lipids and lipid-like molecules	Prenol lipids	514.365	2.4878e+07	1.16049e+07	-1.10014	0.0107448	0.972222	1.66278	1.49542e+07	-0.734319	0.0649084	0.805556	0.784143	1.03321e+07	-1.26774	0.00475214	0.972222	1.02073
13,14-dihydro Prostaglandin F1α	Lipids and lipid-like molecules	Fatty Acyls	358.272	654615	760571	0.216437	0.34693	0.611111	0.804032	1.46217e+06	1.15939	0.0228673	0.916667	1.76603	823108	0.330436	0.251303	0.694444	0.668887
Flavokawain A	Phenylpropanoids and polyketides	Linear 1,3-diarylpropanoids	314.117	3.85849e+06	1.08609e+06	-1.82889	0.0205744	0.888889	1.36686	1.02442e+06	-1.91324	0.0180996	0.916667	1.01463	368617	-3.38784	0.000326138	1	1.41975
Methylophiopogonone A	Phenylpropanoids and polyketides	Homoisoflavonoids	340.094	1.90318e+06	1.77182e+06	-0.103185	0.718339	0.527778	0.644196	3.08148e+06	0.69521	0.0387768	0.888889	1.21486	1.80589e+06	-0.0757058	0.974615	0.555556	0.19748
N-Acetylglucosamine	Organic oxygen compounds	Organooxygen compounds	221.09	9.17599e+06	8.61373e+06	-0.0912256	0.50568	0.527778	0.602021	5.95728e+06	-0.623208	0.00464849	1	1.21448	5.97064e+06	-0.619979	0.000575914	1	0.870813
Heteroclitin D	Phenylpropanoids and polyketides	Tannins	482.193	2.604e+06	806349	-1.69125	0.0356011	0.805556	1.0772	410517	-2.66522	0.00338992	0.916667	1.3548	145675	-4.1599	0.00038957	1	1.37988
Tricin 4'-O-(syringyl alcohol) ether			496.136	3.32662e+06	2.26304e+06	-0.555798	0.0504972	0.805556	1.06602	1.79697e+06	-0.888492	0.00633949	0.916667	1.11126	1.01172e+06	-1.71725	1.00488e-05	1	1.50925
N-Acetyl-L-glutamine	Organic acids and derivatives	Carboxylic acids and derivatives	188.08	4.22125e+06	1.00336e+07	1.24909	0.00113595	1	1.277	2.99251e+07	2.82561	1.56878e-05	1	1.86771	4.77667e+07	3.50026	8.13e-06	1	1.68554
Camelliaside A	Phenylpropanoids and polyketides	Flavonoids	756.211	2.1487e+06	7.88113e+06	1.87494	0.0165573	1	1.98905	7.67021e+06	1.83581	0.0625173	0.805556	1.19095	6.41328e+06	1.5776	0.0831932	0.777778	0.825568
3,5-di(2-furylmethylidene)tetrahydro-2H-pyran-4-one			256.075	4.48559e+06	2.49826e+06	-0.844373	0.0216208	0.972222	2.03262	2.41496e+06	-0.8933	0.0175304	1	1.49791	2.2159e+06	-1.0174	0.0242863	0.972222	1.44401
m-Cresol	Benzenoids	Phenols	108.058	8.98345e+07	1.0254e+08	0.190839	0.506111	0.611111	0.473132	1.38909e+08	0.628798	0.0129109	0.861111	1.23527	1.48862e+08	0.72863	0.00659826	0.944444	1.0391
LysoPC 16:2			491.302	89999.5	66173.3	-0.443667	0.228907	0.75	1.30133	56120.3	-0.681395	0.0631965	0.833333	1.53324	51388.7	-0.808466	0.0337487	0.944444	1.36297
Octhilinone			213.115	1.37988e+07	9.80077e+06	-0.493581	0.0130239	0.944444	0.864764	6.34093e+06	-1.12178	4.57973e-06	1	1.30523	5.09946e+06	-1.43613	6.35156e-06	1	1.23669
Angelol B	Phenylpropanoids and polyketides	Coumarins and derivatives	376.152	1.40796e+07	1.21642e+07	-0.210966	0.301505	0.666667	0.299669	8.80913e+06	-0.67654	0.00428828	0.944444	0.725578	4.62525e+06	-1.60601	1.13593e-05	1	1.31577
6-Phosphogluconic acid			276.025	4.47093e+07	2.80446e+07	-0.672855	0.015094	0.888889	2.29532	3.17306e+07	-0.494703	0.0467765	0.805556	1.12576	3.60276e+07	-0.311472	0.204274	0.666667	0.569297
6-[2-(2H-1,3-benzodioxol-5-yl)ethyl]-4-methoxy-2H-pyran-2-one			296.066	1.48458e+07	8.51335e+06	-0.802258	0.0214252	0.944444	1.06868	5.99021e+06	-1.30938	0.000265785	1	1.15954	4.48418e+06	-1.72714	0.00129013	1	1.22918
1,4-dihydro-1-Methyl-4-oxo-3-pyridinecarboxamide			152.059	1.18525e+07	1.17819e+07	-0.00862424	0.851428	0.527778	0.0350071	6.01741e+06	-0.977978	0.000740027	1	0.815613	3.62432e+06	-1.70941	0.000928901	1	1.08479
Sulforidazine	Organoheterocyclic compounds	Benzothiazines	402.152	1.02001e+07	8.41963e+06	-0.276749	0.625679	0.527778	0.510481	5.30823e+06	-0.942275	0.0844425	0.722222	0.963786	4.04168e+06	-1.33555	0.0227363	0.888889	1.02504
2-Phenylacetamide	Benzenoids	Benzene and substituted derivatives	118.042	4.40033e+06	8.22745e+06	0.902834	0.00227644	0.972222	1.99035	5.76647e+06	0.390078	0.32839	0.638889	0.461908	8.85552e+06	1.00897	0.0543622	0.944444	0.964272
Valine	Organic acids and derivatives	Carboxylic acids and derivatives	117.079	2.30612e+08	3.18217e+08	0.464547	0.00834696	0.916667	0.701058	4.66733e+08	1.01713	2.65649e-05	1	1.08964	9.12189e+08	1.98387	0.000617434	1	1.48884
Rottlerin	Phenylpropanoids and polyketides	Diarylheptanoids	516.182	650831	655203	0.00965862	0.997499	0.527778	0.023507	3.35127e+06	2.36435	0.00466379	1	1.8527	2.93948e+06	2.1752	0.00240681	1	1.28469
4'-Hydroxypropiophenone	Organic oxygen compounds	Organooxygen compounds	150.068	8.28924e+06	8.68975e+06	0.0680739	0.765805	0.555556	0.112706	3.64621e+07	2.13708	0.000354769	1	1.46432	5.97637e+07	2.84996	2.7477e-05	1	1.40134
Cimifugin	Organoheterocyclic compounds	Benzopyrans	306.11	5.84321e+09	3.42988e+09	-0.768603	0.013808	0.972222	0.857835	2.03989e+09	-1.51827	3.13725e-05	1	1.15452	1.2362e+09	-2.24085	0.000952619	1	1.36311
Bis(2-methyl-3-furyl)disulphide			226.011	6.4538e+06	8.51734e+06	0.400254	0.218274	0.694444	0.74971	1.40122e+07	1.11846	0.000840236	1	1.60593	1.48647e+07	1.20367	0.000510881	1	1.27889
Coixol	Organoheterocyclic compounds	Benzoxazoles	165.043	761451	822298	0.110911	0.555606	0.611111	0.544468	886112	0.218739	0.31432	0.666667	0.530277	1.43434e+06	0.913568	0.0139634	0.944444	1.42834
Gibberellic acid	Lipids and lipid-like molecules	Prenol lipids	346.142	2.23957e+06	3.90064e+06	0.80049	0.360948	0.527778	0.661232	1.67418e+07	2.90217	4.56216e-05	1	2.09857	2.05158e+07	3.19544	4.85151e-06	1	1.74557
2-Amino-1,3,4-octadecanetriol	Organic nitrogen compounds	Organonitrogen compounds	317.293	1.02046e+08	6.52885e+07	-0.644316	0.0673839	0.777778	1.10406	1.78446e+08	0.806274	0.0255614	0.888889	1.05007	1.58819e+08	0.638167	0.0357389	0.916667	0.682114
PI 34:2	Lipids and lipid-like molecules	Glycerophospholipids	856.506	854587	3.88646e+06	2.18516	0.0128726	1	1.8814	3.79504e+06	2.15082	0.0244953	0.972222	1.20511	1.65962e+06	0.957556	0.0607328	0.777778	0.461137
ALK			165.113	1.06012e+06	900889	-0.234808	0.224303	0.694444	0.568295	621975	-0.7693	0.0025132	0.944444	1.25755	592247	-0.839958	0.00895879	0.888889	1.08331
4-D-Hydroxysphinganine	Organic nitrogen compounds	Organonitrogen compounds	317.293	447831	442216	-0.0182036	0.812149	0.555556	0.096461	3.12157e+06	2.80125	8.28768e-07	1	1.85362	4.12151e+06	3.20215	0.000181444	1	1.49463
α-Hydroxyalprazolam	Organoheterocyclic compounds	Benzodiazepines	324.076	3.8906e+06	1.57469e+06	-1.30493	0.0056101	0.944444	0.762101	297197	-3.7105	8.88338e-05	1	1.79643	114869	-5.08193	7.41088e-06	1	1.57039
Coumalic acid	Organoheterocyclic compounds	Pyrans	140.011	5.16858e+06	7.24318e+06	0.486855	0.220957	0.722222	0.748176	1.18434e+07	1.19624	0.00489126	0.944444	1.31224	1.21281e+07	1.23051	0.00629406	0.944444	0.97414
N-[2-chloro-6-(trifluoromethoxy)phenyl]-2,2-dimethylpropanamide			295.059	1.42591e+06	1.13866e+06	-0.32454	0.3871	0.638889	0.198952	3.03731e+06	1.09091	0.00373791	1	0.57978	1.28263e+07	3.16915	3.10411e-06	1	1.14474
Capsaicin	Benzenoids	Phenols	323.209	1.10149e+06	1.14896e+06	0.0608771	0.676009	0.555556	0.137162	3.08119e+06	1.48403	0.00984603	0.833333	1.72097	847402	-0.378334	0.000203415	1	0.356543
Linoleoyl ethanolamide	Organic nitrogen compounds	Organonitrogen compounds	323.282	6.94169e+07	4.47112e+07	-0.634649	0.0105217	0.888889	1.63286	6.77552e+07	-0.034954	0.999569	0.555556	0.186652	6.92681e+07	-0.0030946	0.994956	0.472222	0.149731
L-Methionine sulfoxide	Organic acids and derivatives	Carboxylic acids and derivatives	165.046	9.59535e+06	7.16515e+06	-0.421339	0.0701911	0.694444	0.802406	1.19203e+07	0.313011	0.0900463	0.777778	0.477618	2.19292e+07	1.19244	0.000143812	1	1.19452
9-Oxo-10(E),12(E)-octadecadienoic acid	Lipids and lipid-like molecules	Fatty Acyls	294.219	1.12873e+08	1.06269e+08	-0.0869791	0.697311	0.638889	0.297062	1.88385e+08	0.73899	0.0085118	0.944444	1.53097	8.44703e+07	-0.418181	0.0421985	0.861111	0.632862
3-N-butyl-4,5-dihydrophthalide			192.115	5.66913e+06	5.21982e+06	-0.119127	0.702814	0.555556	0.204866	3.76211e+06	-0.591584	0.0290188	0.861111	0.775451	2.37642e+06	-1.25434	0.0003448	1	1.2491
Gomisin D	Phenylpropanoids and polyketides	Tannins	530.213	1.47711e+06	1.26754e+06	-0.22074	0.32007	0.694444	0.409656	817137	-0.854124	0.00177493	0.972222	1.06468	591273	-1.32088	0.000646181	0.972222	1.27979
Bruceine D	Lipids and lipid-like molecules	Prenol lipids	410.158	2.03369e+06	3.39236e+06	0.73819	0.447367	0.5	0.507069	1.61168e+07	2.98639	7.90147e-07	1	2.05142	2.32456e+07	3.51479	6.06319e-06	1	1.76453
1-O-(3,4,5-Trimethoxybenzoyl)-beta-L-galactopyranose			396.103	262728	728729	1.47181	0.0538775	1	0.734357	5.42647e+06	4.36837	4.7098e-06	1	1.93022	8.4199e+06	5.00216	7.62493e-06	1	1.61844
5-[(E)-2-(3,5-dihydroxyphenyl)ethenyl]-2-methoxybenzene-1,3-diol			274.084	1.5932e+07	1.64215e+07	0.0436606	0.962718	0.527778	0.209365	1.00622e+07	-0.662979	0.0017874	0.944444	0.615001	4.57814e+06	-1.79909	0.000150712	1	1.27498
Isochlorogenic acid C	Organic oxygen compounds	Organooxygen compounds	516.127	1.43622e+06	1.81769e+06	0.339828	0.791617	0.416667	0.799222	925518	-0.633948	0.173429	0.722222	0.843808	600836	-1.25724	0.0147211	1	1.22424
7-hydroxy-5-methoxy-2-phenyl-3,4-dihydro-2H-1-benzopyran-4-one			270.086	2.46217e+06	958233	-1.36148	0.0231685	0.833333	1.28498	779441	-1.65942	0.00835283	0.916667	1.07561	448342	-2.45726	0.00131036	0.972222	1.30858
Jasmonic acid	Lipids and lipid-like molecules	Fatty Acyls	210.125	1.23924e+07	1.67916e+07	0.438285	0.466488	0.666667	0.344384	2.86534e+06	-2.11268	0.000842114	1	1.32134	1.58666e+06	-2.9654	7.01055e-05	1	1.37896
3-Methyl-2-Oxobutanoic Acid	Organic acids and derivatives	Keto acids and derivatives	116.047	2.85622e+07	3.36147e+07	0.234988	0.0195684	0.861111	0.733664	3.77246e+07	0.401399	0.000400093	1	0.89353	4.66356e+07	0.707326	0.00039359	1	1.15029
Prunin	Phenylpropanoids and polyketides	Flavonoids	434.119	1.4819e+06	7.04764e+06	2.2497	0.000344095	1	2.63251	2.71184e+06	0.871827	0.0220169	0.833333	0.797731	2.83189e+06	0.934321	0.0394149	0.861111	0.570912
Plantagoside	Phenylpropanoids and polyketides	Flavonoids	466.112	1.69777e+07	1.01577e+07	-0.741063	0.173582	0.777778	0.721754	3.10291e+07	0.869979	0.0690917	0.805556	0.627214	9.60774e+07	2.50055	0.000836701	1	1.21861
DL-α-Methoxyphenylacetic acid	Benzenoids	Benzene and substituted derivatives	166.063	6.16839e+07	5.57027e+07	-0.147146	0.417484	0.666667	0.523168	8.36417e+07	0.439327	0.00919453	0.944444	0.87658	1.01471e+08	0.718099	0.000839574	1	1.05379
N-Acetyl-DL-glutamic acid	Organic acids and derivatives	Carboxylic acids and derivatives	189.064	5.30023e+06	9.06875e+06	0.774848	0.000271685	1	2.73567	7.44179e+06	0.489594	0.0068114	0.944444	1.19149	8.81099e+06	0.733248	0.00252647	1	1.2901
4-{3-[(3,4-dihydroxyphenyl)methyl]-2-methylbutyl}benzene-1,2-diol			324.136	6.31543e+06	1.3129e+06	-2.26612	0.0109059	0.944444	1.34593	1.34248e+06	-2.23398	0.0123581	0.916667	0.994289	355868	-4.14947	0.000271786	1	1.55548
D-(+)-Galactose	Organic oxygen compounds	Organooxygen compounds	226.069	6.01922e+07	1.17777e+08	0.968409	0.0339965	0.833333	2.00694	1.50725e+08	1.32427	0.0118866	1	1.97766	1.96503e+08	1.7069	0.00474186	1	1.82204
dimethyl N~1~,N~4~-dicyanotetrahydropyrazine-1,4-dicarbimidothioate			282.071	1.57361e+07	2.03113e+07	0.368203	0.32654	0.75	0.533142	3.49263e+07	1.15024	0.000791863	1	1.42519	5.02561e+07	1.67522	3.09159e-05	1	1.49209
Enrofloxacin	Organoheterocyclic compounds	Quinolines and derivatives	381.153	2.82658e+06	2.93915e+06	0.056343	0.877759	0.5	0.336142	2.00263e+06	-0.497161	0.016627	0.916667	1.13426	1.85234e+06	-0.609706	0.00398357	1	0.996483
Isoquinoline	Organoheterocyclic compounds	Isoquinolines and derivatives	129.058	7.38624e+06	1.10396e+07	0.579774	0.0824244	0.777778	1.71837	9.17112e+06	0.312259	0.0882985	0.861111	0.787403	1.18172e+07	0.677971	0.0212164	0.888889	1.11178
octadec-9-ynoic acid			262.23	3.34777e+06	4.20753e+06	0.329774	0.0284074	0.888889	1.28162	2.76643e+06	-0.275177	0.0949324	0.833333	0.671189	2.58754e+06	-0.371617	0.0570478	0.833333	0.715865
Cephalotaxine	Alkaloids and derivatives	Cephalotaxus alkaloids	315.147	1.53882e+06	1.99739e+06	0.376289	0.0340516	0.888889	1.10587	1.77218e+06	0.203693	0.192388	0.722222	0.394974	1.79189e+06	0.219652	0.515685	0.583333	0.248745
2-Aminoadipic acid	Organic acids and derivatives	Carboxylic acids and derivatives	161.069	1.11665e+07	8.25621e+06	-0.435626	0.505638	0.583333	0.390089	1.70543e+07	0.610962	0.0842878	0.75	0.809939	3.42964e+07	1.61888	0.0112383	0.916667	1.21622
2-[2-(methylthio)benzoyl]benzoic acid			272.053	5.53841e+07	3.32424e+07	-0.736448	0.0497532	0.805556	1.43886	5.37695e+07	-0.0426852	0.905461	0.527778	0.0766669	7.44003e+07	0.425837	0.0712922	0.833333	0.382783
Genipin	Lipids and lipid-like molecules	Prenol lipids	226.084	2.3632e+07	3.08276e+07	0.383485	0.0166089	0.833333	2.01103	3.26317e+07	0.465535	0.00721923	0.916667	1.69376	4.05354e+07	0.778445	0.000394595	1	2.03784
5-(2,5-dihydroxyhexyl)oxolan-2-one			184.11	7.35022e+06	5.97407e+06	-0.299074	0.0709029	0.777778	0.656897	4.1507e+06	-0.824432	0.000194557	1	1.16662	2.9679e+06	-1.30834	0.000488694	1	1.39997
Oleoyl-L-α-lysophosphatidic acid	Lipids and lipid-like molecules	Glycerophospholipids	436.259	3.24484e+07	3.4283e+07	0.0793431	0.849601	0.5	0.352768	3.05074e+07	-0.0889912	0.533048	0.611111	0.330933	1.54599e+07	-1.06962	0.000736731	0.972222	1.1215
Picramnioside F	Organic oxygen compounds	Organooxygen compounds	670.19	3.71935e+06	4.10569e+06	0.142574	0.875707	0.527778	0.140947	5.48295e+06	0.559901	0.0324556	0.833333	1.03532	4.08796e+06	0.136331	0.498006	0.638889	0.282588
N'-[6-(tert-butyl)thieno[3,2-d]pyrimidin-4-yl]-4-methylbenzohydrazide			362.113	1.06628e+07	1.61379e+06	-2.72406	0.00471912	0.972222	1.44302	779367	-3.77414	0.000599022	1	1.46028	382210	-4.80207	0.000149782	1	1.38795
Pogostone	Organic oxygen compounds	Organooxygen compounds	224.105	8.46976e+06	8.88506e+06	0.069061	0.697992	0.555556	0.409296	5.99501e+06	-0.498559	0.00462114	0.944444	1.00358	4.39397e+06	-0.946795	0.000271568	1	1.45808
Narcissoside	Phenylpropanoids and polyketides	Flavonoids	624.169	2.4287e+06	4.04161e+06	0.734747	0.604638	0.555556	0.467095	4.28954e+06	0.820638	0.0441079	0.833333	1.03333	7.62965e+06	1.65143	0.0103571	0.861111	1.09871
alpha-Zearalanol	Phenylpropanoids and polyketides	Macrolides and analogues	322.178	7.0177e+06	7.02825e+06	0.00216557	0.575868	0.583333	0.498954	4.53033e+06	-0.631385	0.0215881	0.833333	0.643468	3.12216e+06	-1.16846	0.0247326	1	1.03037
1-(2,4-dihydroxyphenyl)-2-(3,5-dimethoxyphenyl)propan-1-one			358.081	1.46777e+07	3.82309e+06	-1.94081	0.000403428	1	1.14692	1.20995e+06	-3.6006	1.0967e-05	1	1.60419	312047	-5.55572	5.9028e-08	1	1.79731
LPA 19:2	Lipids and lipid-like molecules	Glycerophospholipids	448.267	459391	923764	1.0078	0.127722	0.777778	1.46897	1.13903e+06	1.31001	0.00032658	0.972222	1.88369	932372	1.02118	0.0073607	0.916667	1.05258
Corylin	Phenylpropanoids and polyketides	Isoflavonoids	320.104	4.85023e+06	2.55294e+06	-0.925894	0.0175525	0.916667	0.715211	1.46433e+06	-1.72782	0.000580844	1	1.07079	415805	-3.54408	4.39057e-05	1	1.70969
Monoolein	Lipids and lipid-like molecules	Glycerolipids	356.292	1.72021e+09	1.43045e+09	-0.266118	0.429476	0.638889	0.676478	1.28219e+09	-0.423979	0.233349	0.694444	0.532369	5.59238e+08	-1.62106	0.000653336	1	1.61665
AKBA	Lipids and lipid-like molecules	Prenol lipids	512.348	1.06162e+06	2.56292e+06	1.27152	0.00816148	0.944444	1.35273	5.53354e+06	2.38193	0.0224164	0.916667	1.38595	2.54609e+06	1.26201	0.00646853	0.944444	0.679759
3-(3,4-dihydroxyphenyl)propanoic acid			164.047	4.94598e+07	9.04133e+07	0.870278	1.022e-05	1	0.976625	2.77189e+08	2.48654	4.06049e-09	1	1.96304	4.11024e+08	3.05489	0.000185919	1	1.68482
7-hydroxy-6-methoxy-2H-chromen-2-one			192.042	9.9421e+07	1.00128e+08	0.0102203	0.936205	0.555556	0.0463183	1.63383e+08	0.716634	0.00381802	1	1.1924	2.10811e+08	1.08432	0.000472452	1	1.30928
Rehmannioside A	Lipids and lipid-like molecules	Prenol lipids	524.176	340911	248423	-0.456595	0.00328851	0.972222	1.03874	196407	-0.795548	1.27599e-05	1	1.24758	420267	0.30191	0.961999	0.583333	0.155853
N-(9H-Purin-6-ylcarbamoyl)threonine	Nucleosides, nucleotides, and analogues	Purine nucleosides	280.091	4.93406e+07	2.96931e+07	-0.732647	0.0403782	0.833333	1.95029	3.72535e+07	-0.405397	0.182659	0.75	0.669735	4.22697e+07	-0.22315	0.510484	0.611111	0.321179
N-[(-)-Jasmonoyl]-(L)-Isoleucine	Organic acids and derivatives	Carboxylic acids and derivatives	321.194	459107	373595	-0.297357	0.0328395	0.861111	0.523208	1.33207e+06	1.53677	0.0337949	0.833333	1.49324	288635	-0.669584	0.000845342	1	0.594383
Naringenin	Phenylpropanoids and polyketides	Flavonoids	544.146	3.14133e+06	2.9078e+06	-0.111446	0.66896	0.583333	0.293347	1.83248e+06	-0.777578	0.0595345	0.833333	0.796421	917038	-1.77632	0.000586318	1	1.19258
2-furaldehyde N-(1-phenyl-1H-pyrazolo[3,4-d]pyrimidin-4-yl)hydrazone			304.11	2.40783e+07	1.30572e+07	-0.882887	0.00563443	1	0.785138	6.77211e+06	-1.83006	4.17641e-05	1	1.14323	3.91997e+06	-2.61882	0.000481712	1	1.28884
L-arginine	Organic acids and derivatives	Carboxylic acids and derivatives	174.112	1.05314e+07	9.82158e+06	-0.100668	0.407078	0.611111	0.170388	1.20329e+07	0.192289	0.0709268	0.833333	0.207127	2.96151e+07	1.49164	0.00186147	1	1.09317
Kavain	Phenylpropanoids and polyketides	Kavalactones	230.094	4.30817e+06	3.9965e+06	-0.108338	0.563688	0.555556	0.354701	3.45044e+06	-0.320295	0.0734548	0.833333	0.514484	2.27552e+06	-0.920881	0.000276513	1	1.14809
1-(3-acetyl-2,4,6-trihydroxyphenyl)ethan-1-one			210.053	5.48497e+07	6.42097e+07	0.227306	0.099958	0.777778	0.374452	1.42673e+08	1.37916	4.18039e-07	1	1.59057	2.11162e+08	1.94479	1.46182e-07	1	1.6429
5-Hydroxytryptophan	Organoheterocyclic compounds	Indoles and derivatives	220.085	976413	1.9414e+06	0.991531	0.120099	0.833333	0.928431	2.32267e+06	1.25022	1.44377e-05	1	1.15136	4.054e+06	2.05378	9.04994e-05	1	1.36397
Taxifolin	Phenylpropanoids and polyketides	Flavonoids	304.058	1.88068e+07	6.17403e+06	-1.60697	0.000501375	1	1.72178	4.39451e+06	-2.09748	3.69154e-05	1	1.62285	2.61251e+06	-2.84775	2.31549e-06	1	1.67529
ethyl 4-amino-2-(methylsulfanyl)-1,3-thiazole-5-carboxylate			218.019	2.18781e+09	2.02168e+09	-0.113939	0.406612	0.583333	0.495029	1.68837e+09	-0.373857	0.0216214	0.888889	1.14042	1.68066e+09	-0.380463	0.0121588	0.888889	0.854394
4-Methylumbelliferyl phenylphosphonate			316.05	1.6213e+06	1.42706e+06	-0.184101	0.864136	0.472222	0.234813	567263	-1.51506	0.0494245	0.777778	1.04307	566921	-1.51593	0.0498481	0.75	0.774003
DL-Malic acid	Organic acids and derivatives	Hydroxy acids and derivatives	134.021	7.94995e+09	4.56576e+09	-0.800091	0.0164242	0.888889	2.3663	4.29013e+09	-0.889924	0.00229562	1	1.71754	4.59201e+09	-0.791819	0.0200067	0.888889	1.28413
Picrotin	Organoheterocyclic compounds	Furopyrans	310.105	2.91951e+07	3.12717e+07	0.0991349	0.50387	0.638889	0.198019	2.02357e+07	-0.528825	0.0162863	0.861111	0.499233	1.0908e+07	-1.42033	6.17553e-05	1	1.03365
1-ethyl 4-(2-oxo-1,2-diphenylethyl) succinate			362.113	2.08426e+07	2.51813e+06	-3.04911	0.010733	0.944444	1.36367	1.70522e+06	-3.6115	0.00247691	0.944444	1.3417	693865	-4.90873	0.000843761	1	1.12701
2'-Deoxyinosine	Nucleosides, nucleotides, and analogues	Purine nucleosides	252.084	887886	1.57447e+07	4.14834	5.98311e-05	1	2.74721	1.44588e+07	4.02543	6.10932e-09	1	2.05403	1.07283e+07	3.59491	1.90219e-05	1	1.32835
Methionine	Organic acids and derivatives	Carboxylic acids and derivatives	149.051	9.18164e+07	2.09012e+08	1.18676	0.0343205	0.861111	1.96206	1.53203e+08	0.738617	0.0214772	0.888889	1.02864	1.91327e+08	1.05922	0.0296244	0.888889	0.934382
Muramic acid	Organic oxygen compounds	Organooxygen compounds	251.1	3.28026e+06	5.03879e+06	0.619269	0.07048	0.805556	1.32868	9.1256e+06	1.47611	0.000495496	1	2.18414	6.9819e+06	1.08981	0.00993134	0.916667	1.1103
N1-(4-cyclohexylphenyl)-2-[(4-methylphenyl)thio]acetamide			361.15	1.0156e+06	673661	-0.592243	0.0281759	0.888889	0.715369	1.51253e+06	0.574628	0.0628078	0.777778	0.390491	5.22887e+06	2.36416	0.0019119	1	1.19762
Tyrosol	Benzenoids	Phenols	138.068	3.67351e+07	4.75125e+07	0.371147	0.0426469	0.777778	0.6511	1.06869e+08	1.54062	2.18616e-05	1	1.88406	1.32722e+08	1.85318	8.72268e-06	1	1.68196
MAG (18:3)	Lipids and lipid-like molecules	Glycerolipids	352.261	1.55128e+09	1.14875e+09	-0.433399	0.191852	0.694444	1.07111	7.40157e+08	-1.06756	0.0059026	1	1.80488	7.85787e+08	-0.98125	0.0072146	0.944444	1.25392
Rosmarinic acid	Phenylpropanoids and polyketides	Cinnamic acids and derivatives	377.109	1.65203e+06	975513	-0.760006	0.123326	0.777778	0.908776	1.18224e+06	-0.482718	0.307957	0.694444	0.533927	313121	-2.39945	0.00141879	0.972222	1.57648
(5-L-Glutamyl)-L-amino acid	Organic acids and derivatives	Carboxylic acids and derivatives	218.09	8.82238e+06	1.88804e+07	1.09765	0.00281225	1	1.77356	1.61977e+07	0.876546	0.000165656	1	1.0334	3.25656e+07	1.88411	1.18007e-07	1	1.64614
N-Phenyloxazol-5-(3-(trifluoromethyl)phenyl)oxazol-2-amine	Organoheterocyclic compounds	Azoles	304.079	9.50988e+06	4.71631e+06	-1.01177	0.00631347	0.944444	2.5533	7.01612e+06	-0.438754	0.0999954	0.833333	0.727053	8.60221e+06	-0.14472	0.615763	0.638889	0.165904
Citrinin	Organoheterocyclic compounds	Benzopyrans	250.084	1.24098e+06	990528	-0.325215	0.0303275	0.916667	0.679854	758546	-0.710177	0.000332369	1	1.09484	541143	-1.1974	0.000837662	1	1.4307
N-(4-chlorophenethyl)-N'-(4-chlorophenyl)urea			308.051	8.20256e+07	3.20339e+07	-1.35648	0.011872	0.888889	1.71269	4.49249e+07	-0.868558	0.0846675	0.833333	0.781797	5.13256e+07	-0.676396	0.160802	0.75	0.606235
ethyl 3-hydroxy-4,6-dimethoxy-2-oxoindoline-3-carboxylate			281.09	5.83914e+07	3.48091e+07	-0.746291	0.0240543	0.888889	1.94025	4.48197e+07	-0.381623	0.207578	0.722222	0.666787	5.6664e+07	-0.0433238	0.978966	0.555556	0.235614
Morin Hydrate	Phenylpropanoids and polyketides	Flavonoids	320.053	1.50155e+06	3.07881e+06	1.03592	0.528894	0.5	0.330822	1.58442e+07	3.39944	8.63367e-06	1	1.71657	2.10651e+07	3.81033	2.71135e-06	1	1.43175
Paulownin	Lignans, neolignans and related compounds	Furanoid lignans	370.105	5.45191e+06	1.0687e+06	-2.3509	0.0195782	0.888889	1.42258	944407	-2.52928	0.014004	0.916667	1.09677	633688	-3.10492	0.00557314	0.916667	0.926175
11-Deoxy prostaglandin F1α	Lipids and lipid-like molecules	Fatty Acyls	362.243	1.03176e+07	1.08608e+07	0.0740215	0.929627	0.611111	0.331603	8.40335e+06	-0.296067	0.190369	0.722222	0.440364	4.42512e+06	-1.22132	0.000337611	1	1.46931
L-Glutathione oxidized	Organic acids and derivatives	Carboxylic acids and derivatives	612.152	1.18273e+08	2.55323e+08	1.11021	0.0123447	0.888889	1.4832	2.36672e+08	1.00077	0.00569931	0.916667	0.965781	2.93887e+08	1.31314	0.000996162	0.972222	0.930286
gamma-Glutamylglutamic acid	Organic acids and derivatives	Carboxylic acids and derivatives	276.096	2.03192e+06	2.27333e+06	0.161959	0.305879	0.611111	0.159909	1.29472e+07	2.67172	5.41677e-08	1	1.67606	3.2112e+07	3.98219	1.87976e-07	1	1.81489
6-Shogaol	Benzenoids	Phenols	276.172	785656	410821	-0.935386	0.635515	0.388889	0.514815	819279	0.0604565	0.597229	0.722222	0.600601	101827	-2.94777	0.0493902	1	1.04979
Dehydropachymic Acid	Lipids and lipid-like molecules	Prenol lipids	526.364	603400	256829	-1.23231	0.0149385	0.833333	1.41677	410098	-0.557147	0.227159	0.694444	0.405989	297128	-1.02203	0.0597253	0.888889	0.663919
1,2,3-cyclopropanetricarboxylic acid			174.016	2.46495e+08	4.35397e+08	0.82077	0.0138645	0.888889	2.30062	3.3701e+08	0.45123	0.00576513	0.944444	1.00735	3.76223e+08	0.610027	0.000170323	1	1.02314
(2E)-N-(4-acetamidobutyl)-3-(4-hydroxy-3-methoxyphenyl)prop-2-enamide			328.138	847994	958231	0.17632	0.422176	0.583333	0.137859	1.36288e+06	0.684535	0.0454119	0.916667	0.386644	6.54983e+06	2.94933	0.000318567	1	1.30951
N1-phenyl-3,3,3-trifluoro-2-(trifluoromethyl)propanamide			278.058	8.36493e+07	2.0665e+07	-2.01716	0.00118287	1	1.25204	1.14382e+07	-2.87049	0.000124251	1	1.38956	2.96801e+06	-4.81679	5.47285e-06	1	1.80507
3-Methylcrotonylglycine	Organic acids and derivatives	Carboxylic acids and derivatives	157.074	4.01017e+07	3.89042e+07	-0.0437376	0.757141	0.527778	0.170239	5.68716e+07	0.504045	0.0052277	0.944444	1.21415	5.33198e+07	0.411007	0.00503036	0.944444	0.757276
Phellodensin F	Phenylpropanoids and polyketides	Flavonoids	502.182	3.18038e+07	1.19146e+07	-1.41647	0.00542828	1	1.11916	4.66797e+06	-2.76833	2.1146e-06	1	1.40412	2.40243e+06	-3.72663	0.000305317	1	1.49677
Myricitrin	Phenylpropanoids and polyketides	Flavonoids	464.104	1.40606e+06	1.22368e+06	-0.200435	0.645508	0.611111	0.218789	993717	-0.500755	0.203231	0.75	0.504186	379684	-1.88879	0.00634423	0.972222	1.54181
Hypoxanthine-9-beta-D-Arabinofuranoside			268.081	1.53534e+07	6.68955e+06	-1.19858	0.00403523	1	2.16997	1.4102e+07	-0.12266	0.874856	0.555556	0.207513	1.71494e+07	0.159596	0.318373	0.833333	0.309801
Diaminopimelic acid	Organic acids and derivatives	Carboxylic acids and derivatives	190.095	1.11097e+07	1.09192e+07	-0.0249519	0.95677	0.555556	0.102689	3.54637e+07	1.67453	0.000136485	1	1.5337	4.13361e+07	1.89558	3.56086e-05	1	1.29993
D-Xylulose 5-phosphate	Organic oxygen compounds	Organooxygen compounds	230.019	1.01304e+06	1.71755e+06	0.761657	0.0400391	0.861111	0.890111	6.17952e+06	2.6088	4.53691e-06	1	2.32277	5.47117e+06	2.43315	0.000277948	1	1.54977
Bakuchiol	Lipids and lipid-like molecules	Prenol lipids	256.183	1.26038e+07	1.28412e+07	0.0269169	0.907629	0.583333	0.149794	9.04207e+06	-0.479136	0.0516264	0.833333	0.706178	5.15756e+06	-1.2891	0.000173951	1	1.4275
Rhapontin	Phenylpropanoids and polyketides	Stilbenes	420.142	921039	1.62151e+06	0.816007	0.901879	0.666667	0.346231	6.25842e+06	2.76446	1.04513e-06	1	1.6386	9.44861e+06	3.35877	7.81711e-08	1	1.48719
methyl oxo pentanoate	Organic acids and derivatives	Keto acids and derivatives	130.063	4.51884e+06	4.73058e+06	0.0660638	0.876758	0.527778	0.140859	7.67891e+06	0.764947	1.29539e-05	1	0.846734	1.64964e+07	1.86812	1.29174e-05	1	1.50294
Kojic acid	Organoheterocyclic compounds	Pyrans	142.026	1.50193e+07	1.98168e+07	0.399908	0.514965	0.555556	0.421965	3.45371e+07	1.20133	0.00315582	0.944444	1.10218	3.08714e+07	1.03946	0.0269537	0.888889	0.661594
4-chlorophenyl 5-methyl-2-phenyl-2H-1,2,3-triazole-4-carboxylate			330.087	8.73236e+06	2.04406e+06	-2.09493	0.00866786	0.944444	1.00542	468606	-4.21992	6.46098e-05	1	1.53906	141703	-5.94543	6.33409e-05	1	1.52781
N-Stearoyl taurine	Lipids and lipid-like molecules	Fatty Acyls	408.303	4.63408e+06	1.5766e+06	-1.55546	0.110435	0.777778	1.16981	1.08173e+06	-2.09894	0.0383917	0.916667	1.0239	889852	-2.38065	0.0214049	0.944444	0.891362
2-[(3S)-1-Benzyl-3-pyrrolidinyl]-5-(trifluoromethyl)-1H-benzimidazole	Organoheterocyclic compounds	Benzimidazoles	367.127	4.68241e+07	2.88083e+07	-0.700766	0.086948	0.805556	1.08438	2.51933e+07	-0.894208	0.00724681	0.888889	0.696639	1.46813e+07	-1.67327	0.00300545	1	1.09284
Osthole	Phenylpropanoids and polyketides	Coumarins and derivatives	244.11	4.60156e+06	4.49305e+06	-0.034426	0.673219	0.5	0.146395	3.12266e+06	-0.559346	0.0368997	0.861111	0.599751	1.60144e+06	-1.52275	0.00229675	1	1.15648
Norisoboldine	Alkaloids and derivatives	Aporphines	313.131	2.59536e+06	909171	-1.51331	0.185905	0.75	0.76071	908557	-1.51428	0.166897	0.75	0.611003	285253	-3.18562	0.00472055	0.944444	1.08
(+)-Catechin	Phenylpropanoids and polyketides	Flavonoids	290.079	2.33912e+07	1.46941e+07	-0.670733	0.00171483	1	0.820949	8.50978e+06	-1.45877	3.30835e-05	1	1.24287	6.42999e+06	-1.86308	0.000520196	1	1.22488
4-p-Coumaroylquinic acid	Organic oxygen compounds	Organooxygen compounds	338.1	2.68027e+07	1.49923e+07	-0.838157	0.112009	0.805556	1.24501	1.65122e+07	-0.698844	0.157233	0.722222	0.574632	8.67108e+06	-1.6281	0.00393306	0.944444	1.0931
L-Homocitrulline	Organic acids and derivatives	Carboxylic acids and derivatives	189.111	3.78849e+06	4.01678e+06	0.0844193	0.649228	0.527778	0.273726	4.82281e+06	0.348251	0.042644	0.833333	0.947055	5.63502e+06	0.572798	0.000291134	1	1.18179
Agarotetrol	Organoheterocyclic compounds	Pyrans	318.11	2.75235e+07	5.65952e+06	-2.28191	0.0029788	0.972222	1.71487	4.32226e+06	-2.67081	0.000398787	1	1.3807	1.89415e+06	-3.86104	0.000103011	1	1.50587
Kinetin 9-riboside	Nucleosides, nucleotides, and analogues	Purine nucleosides	347.122	2.45786e+06	4.00472e+06	0.704298	0.027029	0.888889	0.632796	1.73184e+07	2.81683	2.2338e-06	1	1.77112	2.25331e+07	3.19657	1.0426e-06	1	1.51003
Vitexin-2-O-rhaMnoside	Phenylpropanoids and polyketides	Flavonoids	578.164	903158	844952	-0.0961089	0.998158	0.555556	0.13238	1.59128e+06	0.817142	0.0375982	0.805556	1.0168	1.04253e+06	0.207037	0.429304	0.638889	0.244752
Gamma-Aminobutyric acid	Organic acids and derivatives	Carboxylic acids and derivatives	103.064	1.79249e+06	1.94185e+06	0.115468	0.493071	0.722222	0.819402	1.30038e+06	-0.463037	0.676023	0.583333	0.305905	589633	-1.60408	0.0134431	0.972222	1.20767
Nitidine	Organoheterocyclic compounds	Quinolines and derivatives	348.125	2.56032e+06	2.85462e+06	0.156976	0.393924	0.694444	0.118687	5.69084e+06	1.15232	0.0332248	0.972222	0.549192	2.12322e+07	3.05186	0.000782648	1	1.17788
Lysopc 17:0	Lipids and lipid-like molecules	Glycerophospholipids	509.347	172903	176525	0.0299062	0.975793	0.555556	0.0627099	576494	1.73734	0.013366	0.888889	1.45212	391625	1.17951	0.021463	0.888889	0.873429
Nicotianamine	Organic acids and derivatives	Carboxylic acids and derivatives	303.143	2.02117e+07	1.82406e+07	-0.148042	0.321026	0.722222	0.492624	2.45841e+07	0.282531	0.054852	0.833333	0.672645	3.5223e+07	0.801325	0.000189431	1	1.36857
Arctigenin-4'-O-beta-Gentiobioside	Lignans, neolignans and related compounds	Lignan glycosides	696.263	2.10077e+06	1.78709e+06	-0.233303	0.497084	0.583333	0.282265	1.49551e+06	-0.490282	0.114855	0.777778	0.492461	805242	-1.38342	0.000676904	1	1.15357
N-Feruloylspermidine	Benzenoids	Phenols	321.204	516039	817376	0.66352	0.007056	1	1.1158	665069	0.366024	0.0292669	0.833333	0.440706	634889	0.299026	0.0110653	0.916667	0.287332
Isovitexin	Phenylpropanoids and polyketides	Flavonoids	432.106	6.09303e+06	6.26329e+06	0.0397594	0.899038	0.583333	0.458914	1.26946e+07	1.05898	0.029098	0.888889	1.05569	2.04424e+07	1.74633	0.00224923	1	1.27196
Ala-Ile	Organic acids and derivatives	Carboxylic acids and derivatives	202.132	7.73655e+07	5.60354e+07	-0.465351	0.298514	0.666667	0.794076	2.85666e+07	-1.43736	0.00492044	0.972222	1.69147	2.75675e+07	-1.48872	0.00373106	0.972222	1.31345
α-Aspartylphenylalanine	Organic acids and derivatives	Carboxylic acids and derivatives	280.106	3.5589e+07	2.98203e+07	-0.255134	0.148469	0.694444	0.411268	1.26311e+07	-1.49446	2.28891e-05	1	1.73075	1.13636e+07	-1.64701	0.00024092	1	1.48666
Maltotetraose	Organic oxygen compounds	Organooxygen compounds	688.204	2.67822e+08	3.3751e+08	0.333653	0.045122	0.861111	0.628141	2.38651e+08	-0.166372	0.17284	0.722222	0.231757	1.41943e+08	-0.915963	0.0129455	0.972222	1.01257
NNK	Organic oxygen compounds	Organooxygen compounds	207.101	365345	365015	-0.00130685	0.809455	0.555556	0.101663	701996	0.942203	0.0310951	0.972222	0.650631	2.53869e+06	2.79675	0.00063315	1	1.51382
Gossypol	Lipids and lipid-like molecules	Prenol lipids	518.194	1.66791e+06	1.22534e+06	-0.444857	0.0405223	0.861111	1.27717	1.18531e+06	-0.492781	0.0247733	0.888889	1.03249	1.199e+06	-0.476216	0.0328197	0.861111	0.772351
D-(-)-Glutamine	Organic acids and derivatives	Carboxylic acids and derivatives	146.069	9.8941e+07	1.3596e+08	0.458541	0.0795579	0.75	0.510891	4.58495e+08	2.21226	1.40064e-05	1	1.73344	6.4175e+08	2.69737	6.04625e-06	1	1.56851
3-Hydroxykynurenine	Organic oxygen compounds	Organooxygen compounds	224.079	435615	278593	-0.644894	0.770257	0.638889	0.34035	1.01348e+06	1.21819	0.0361462	0.972222	1.75915	584726	0.424705	0.272768	0.638889	0.620298
Υ-L-Glutamyl-L-glutamic acid	Organic acids and derivatives	Carboxylic acids and derivatives	276.096	7.73019e+06	7.00903e+06	-0.141288	0.431279	0.638889	0.686761	5.1504e+06	-0.585817	0.00334778	0.972222	1.19666	9.03596e+06	0.225175	0.193902	0.75	0.37143
Gallic acid	Benzenoids	Benzene and substituted derivatives	170.021	5.5141e+07	2.64567e+07	-1.0595	0.0121777	0.916667	2.44476	4.08018e+07	-0.434493	0.146231	0.805556	0.640658	4.7272e+07	-0.22214	0.460505	0.666667	0.264997
3-Ureidopropionic acid	Organic acids and derivatives	Organic carbonic acids and derivatives	132.053	1.35234e+06	1.97006e+06	0.542775	0.0127367	0.916667	0.47688	7.71375e+06	2.51197	5.45928e-07	1	1.58705	1.67813e+07	3.63332	2.24647e-08	1	1.70113
3-Amino-3-(4-hydroxyphenyl)propanoic acid	Organic acids and derivatives	Carboxylic acids and derivatives	181.074	2.70145e+06	4.24892e+06	0.653358	0.00138564	0.944444	0.81184	1.18548e+07	2.13366	8.47942e-08	1	1.92699	1.83733e+07	2.7658	2.65253e-07	1	1.84684
Bilobalide	Lipids and lipid-like molecules	Prenol lipids	326.1	2.66675e+07	2.9313e+07	0.13646	0.299254	0.694444	0.301039	2.20282e+07	-0.275732	0.0921207	0.75	0.326294	1.0861e+07	-1.29593	4.05129e-05	1	1.21727
3-Indolepropionic acid	Organoheterocyclic compounds	Indoles and derivatives	189.079	5.9122e+06	6.71021e+06	0.182663	0.458621	0.666667	0.902174	8.09691e+06	0.453677	0.0495717	0.805556	1.33135	6.44809e+06	0.125176	0.377035	0.583333	0.345541
Nicotinate ribonucleoside	Organic oxygen compounds	Organooxygen compounds	255.074	8.64515e+06	1.00634e+07	0.219151	0.44699	0.555556	0.425538	1.2714e+07	0.556452	0.00254467	0.944444	1.00054	1.3255e+07	0.616575	2.01462e-05	1	0.838287
Sepiapterin	Organoheterocyclic compounds	Pteridines and derivatives	237.085	1.36069e+07	1.46632e+07	0.107855	0.522325	0.611111	0.380671	8.40602e+06	-0.694847	0.0285674	0.833333	0.641719	4.90231e+06	-1.47281	0.000330913	1	1.02655
1,2-Dipalmitoylphosphatidylglycerol	Lipids and lipid-like molecules	Glycerophospholipids	722.517	1.99e+06	373059	-2.41529	0.00368911	0.972222	1.74981	570045	-1.80362	0.0186013	0.888889	1.19607	92131.2	-4.43293	0.00013032	1	1.4947
Tetrahydroxyxanthone			260.03	5.60074e+07	9.33003e+07	0.736264	0.0495029	0.888889	1.35667	8.55217e+07	0.610673	0.0549954	0.861111	0.859831	8.83733e+07	0.657994	0.0609366	0.833333	0.645788
1-adamantyl(piperidino)methanone			269.176	1.3721e+06	1.42259e+06	0.0521273	0.937252	0.472222	0.390269	1.62975e+06	0.248262	0.324547	0.611111	0.481413	867442	-0.661551	0.00263843	0.972222	1.01402
LPC 17:0-SN1			509.348	411053	421053	0.0346759	0.966374	0.527778	0.392191	891299	1.11658	0.029826	0.972222	1.14918	1.05767e+06	1.3635	0.0161924	0.972222	0.99219
Hypoxanthine	Organoheterocyclic compounds	Imidazopyrimidines	136.039	6.72679e+07	4.7413e+07	-0.504636	0.0225904	0.888889	1.62228	7.41343e+07	0.140222	0.43676	0.666667	0.296524	8.67706e+07	0.367287	0.0378183	0.888889	0.592007
4-[2-(2-oxo-1-imidazolidinyl)ethyl]-1lambda~6~,4-thiazinane-1,1-dione			248.105	4.61719e+06	1.6151e+06	-1.51539	0.0380914	0.805556	1.47118	1.78326e+06	-1.3725	0.0637973	0.805556	0.869382	782977	-2.55997	0.00239896	1	1.35505
D-glutamine	Organic acids and derivatives	Carboxylic acids and derivatives	146.069	4.70422e+06	6.43465e+06	0.451907	0.399541	0.611111	0.452697	2.6646e+07	2.50189	8.70975e-05	1	2.02265	2.84967e+07	2.59877	5.25734e-05	1	1.55757
2-[(2-chlorobenzyl)sulfanyl]-4,6-dimethylnicotinonitrile			326.003	2.01728e+07	2.48803e+07	0.302591	0.41588	0.611111	0.687092	4.09402e+07	1.0211	0.0141678	1	1.56653	4.32433e+07	1.10006	0.0109444	1	1.23572
Heptadecanoic Acid	Lipids and lipid-like molecules	Fatty Acyls	292.24	802525	800601	-0.00346224	0.801809	0.527778	0.185549	6.61157e+06	3.04237	7.10988e-08	1	2.49251	1.2658e+06	0.657434	0.00482859	0.972222	0.414652
N-(cyclopropylmethyl)-N'-phenylurea			212.09	1.49543e+07	2.19688e+07	0.554902	0.0148473	0.972222	2.09659	1.7823e+07	0.253185	0.0469284	0.833333	0.678622	1.53198e+07	0.0348391	0.498224	0.638889	0.0742158
Trachelogenin	Lignans, neolignans and related compounds	Furanoid lignans	388.152	8.96616e+06	8.31649e+06	-0.108516	0.422578	0.694444	0.632533	3.65421e+06	-1.29493	0.00033403	1	1.42526	2.49584e+06	-1.84497	0.00013608	1	1.54103
7-(2-thienyl)[1,2,4]triazolo[4,3-a]pyrimidine			224.009	6.70111e+07	8.00144e+07	0.255861	0.555747	0.555556	0.516356	1.13928e+08	0.76565	0.0422625	0.861111	1.13543	1.25913e+08	0.909959	0.0384316	0.861111	0.946901
Pristimerin	Lipids and lipid-like molecules	Prenol lipids	464.291	1.88845e+06	3.2161e+06	0.768105	0.0342177	0.805556	1.62435	1.5614e+06	-0.274366	0.226216	0.638889	0.432726	2.24176e+06	0.247424	0.268807	0.694444	0.305589
s7p	Organic oxygen compounds	Organooxygen compounds	290.04	1.86581e+06	9.90393e+06	2.4082	2.40732e-06	1	2.63154	7.92465e+06	2.08655	1.32243e-05	1	1.61845	7.07085e+06	1.92208	1.53375e-05	1	1.09305
1-(3,4-dihydroxyphenyl)-7-(4-hydroxyphenyl)heptan-3-one			336.132	3.8561e+06	4.0138e+06	0.057826	0.68309	0.527778	0.0711804	1.20907e+07	1.64868	1.11843e-06	1	1.27452	1.8968e+07	2.29835	6.07503e-08	1	1.30849
Shikonin	Benzenoids	Naphthalenes	310.083	1.72601e+07	9.94843e+06	-0.794901	0.032933	0.916667	1.07479	8.29279e+06	-1.05751	0.00333933	0.972222	0.935518	5.6417e+06	-1.61324	0.000946766	1	1.05207
(-)-3-(3,4-Dihydroxyphenyl)-2-methylalanine			211.084	482609	639765	0.406687	0.172736	0.694444	0.32748	1.41657e+06	1.55347	0.00343895	1	0.968967	3.97559e+06	3.04224	0.000110465	1	1.45736
Pseudolaric acid C			390.167	7.52906e+06	1.07156e+07	0.509172	0.33732	0.722222	0.828398	3.51167e+06	-1.10031	0.0212462	1	1.02431	3.4091e+06	-1.14308	0.0186003	0.861111	0.908497
Resveratrol	Phenylpropanoids and polyketides	Stilbenes	228.079	1.26148e+07	7.71842e+06	-0.708744	0.0533466	0.916667	0.925764	5.38774e+06	-1.22737	0.000972609	0.972222	0.993116	3.47251e+06	-1.86107	0.000262541	0.972222	1.16262
N6,N6,N6-Trimethyl-L-lysine	Organic acids and derivatives	Carboxylic acids and derivatives	188.153	9.15952e+06	1.39182e+07	0.603625	0.0244244	0.888889	0.911161	2.27566e+07	1.31294	2.25515e-06	1	1.46568	3.75268e+07	2.03458	3.9259e-08	1	1.67655
2-Hydroxybutyric acid	Organic acids and derivatives	Hydroxy acids and derivatives	104.047	717535	1.08086e+06	0.591055	0.00714586	0.944444	0.640556	3.82712e+06	2.41514	9.22669e-08	1	1.81135	3.93054e+06	2.45361	7.67088e-08	1	1.35976
5-Methyluridine	Nucleosides, nucleotides, and analogues	Pyrimidine nucleosides	258.085	1.1606e+07	1.30756e+07	0.171997	0.396639	0.638889	0.281395	2.5898e+07	1.15796	6.7244e-06	1	1.48316	2.90963e+07	1.32596	0.271656	0.5	0.759159
Arabidopyl ketoadipic acid			338.064	1.30567e+07	1.18057e+07	-0.145308	0.396451	0.638889	0.37988	8.73942e+06	-0.57918	0.00118436	1	0.842404	6.9287e+06	-0.914132	0.00065586	1	1.02378
7-chloro-4-piperidinoquinoline			492.179	1.27928e+07	7.32674e+06	-0.804086	0.0415552	0.916667	1.17183	5.68158e+06	-1.17097	0.000813111	1	1.03375	3.42362e+06	-1.90173	0.00175162	1	1.32493
N-{2-[(2-furylmethyl)thio]ethyl}-2-[(3-methoxyphenyl)thio]acetamide			337.08	483219	743480	0.621616	0.33829	0.444444	0.655166	966209	0.999657	0.0327816	0.833333	1.00588	1.67932e+06	1.79713	0.00184869	0.972222	1.38314
Adenine	Organoheterocyclic compounds	Imidazopyrimidines	135.055	4.63392e+08	3.00697e+08	-0.623924	0.121373	0.777778	1.29085	2.26951e+08	-1.02985	0.0123573	0.916667	1.37144	2.11365e+08	-1.1325	0.00823674	0.916667	1.11174
O1-(2,6-dichlorobenzyl)-4-methoxybenzene-1-carbohydroximamide			302.064	1.60701e+08	1.07599e+08	-0.578715	0.0318548	0.861111	1.3859	1.33136e+08	-0.271478	0.312516	0.722222	0.480462	1.37924e+08	-0.220506	0.393342	0.694444	0.454376
Gly-Phe	Organic acids and derivatives	Carboxylic acids and derivatives	222.1	1.05298e+07	9.447e+06	-0.156557	0.70065	0.416667	0.268455	3.53071e+06	-1.57645	0.00245367	0.972222	1.49792	6.42993e+06	-0.711609	0.125764	0.777778	0.65044
dimethyl 4-(acetylamino)cyclohex-3-ene-1,3-dicarboxylate			255.111	2.19745e+06	3.80461e+06	0.791916	0.196824	0.694444	0.428937	1.66469e+07	2.92135	0.000179489	1	1.40521	3.79091e+07	4.10864	1.9313e-05	1	1.48899
D-Proline	Organic acids and derivatives	Carboxylic acids and derivatives	115.063	1.45899e+06	1.53855e+06	0.0766025	0.73712	0.638889	0.360862	2.4714e+06	0.760364	0.00258088	0.972222	1.40099	2.20577e+06	0.596313	0.0129907	0.916667	0.821212
2-Deoxyribose 1-Phosphate			214.025	1.04162e+06	2.32786e+06	1.16017	0.0587729	0.861111	1.55296	2.53861e+06	1.28521	0.011466	0.888889	1.31705	2.57376e+06	1.30505	0.00182078	0.972222	1.05518
Inosine	Nucleosides, nucleotides, and analogues	Purine nucleosides	268.081	1.53394e+07	9.14682e+06	-0.745902	0.0133729	0.944444	2.00061	1.62831e+07	0.0861341	0.64826	0.444444	0.161068	2.11326e+07	0.462227	0.0158245	0.916667	0.630003
L-Serine	Organic acids and derivatives	Carboxylic acids and derivatives	105.042	3.39082e+06	7.58259e+06	1.16106	5.37235e-05	1	1.08505	2.25674e+07	2.73454	3.97152e-08	1	1.88333	3.44367e+07	3.34424	9.25565e-09	1	1.7114
Dl-3-Hydroxynorvaline	Organic acids and derivatives	Carboxylic acids and derivatives	133.074	5.49163e+06	7.16778e+06	0.384292	0.0345815	0.805556	0.955681	1.23377e+07	1.16777	0.000107917	1	1.9033	1.26584e+07	1.20479	0.000209372	1	1.48074
D-Phenylalanine	Organic acids and derivatives	Carboxylic acids and derivatives	165.079	2.91168e+07	5.79996e+07	0.994193	0.0016661	0.972222	1.90508	8.08073e+07	1.47264	8.23768e-05	1	2.13112	6.61527e+07	1.18395	0.0003567	1	1.29511
Uridine monophosphate (UMP)	Nucleosides, nucleotides, and analogues	Pyrimidine nucleotides	324.036	7.33534e+06	6.38381e+06	-0.200446	0.765287	0.611111	0.117467	2.21619e+07	1.59514	0.00167056	1	1.41107	2.04516e+07	1.47928	0.00258727	1	0.993617
Ouabain	Lipids and lipid-like molecules	Steroids and steroid derivatives	566.27	437984	313792	-0.481071	0.000372979	1	0.608559	1.93659e+06	2.14457	0.0379125	0.833333	1.47584	331992	-0.399731	0.119259	0.833333	0.357109
Methylenesuccinic acid	Lipids and lipid-like molecules	Fatty Acyls	130.026	1.43267e+08	1.99794e+08	0.479813	0.0457079	0.833333	2.04226	1.73082e+08	0.27275	0.00527302	0.944444	0.921522	1.78708e+08	0.318904	0.00177673	0.972222	0.802159
6-Biopterin	Organoheterocyclic compounds	Pteridines and derivatives	237.085	6.61819e+06	1.5772e+07	1.25285	0.0060927	0.916667	1.29516	2.04811e+07	1.62978	0.00154355	1	1.29628	1.8769e+07	1.50384	0.00153755	1	0.876754
isoleucine	Organic acids and derivatives	Carboxylic acids and derivatives	131.095	1.01241e+09	1.0086e+09	-0.00545284	0.898872	0.555556	0.301936	1.99021e+09	0.975123	0.00147769	1	0.92021	3.68582e+09	1.86419	7.31552e-05	1	1.25833
Histidinol	Organic nitrogen compounds	Organonitrogen compounds	141.09	2.79692e+06	1.794e+06	-0.640655	0.228022	0.722222	0.921024	1.29857e+06	-1.10691	0.0485609	0.833333	0.902067	636147	-2.13641	0.00267699	1	1.37184
19(R)-Hydroxy-prostaglandin E2	Lipids and lipid-like molecules	Fatty Acyls	350.212	365621	1.97179e+06	2.43109	0.000404078	1	1.86004	224052	-0.706516	0.118897	0.777778	0.417077	135548	-1.43155	0.00421568	1	0.567453
3,4,5-trihydroxycyclohex-1-ene-1-carboxylic acid			174.052	6.44136e+06	8.95574e+06	0.475447	0.0483153	0.805556	0.822253	1.20951e+07	0.90898	0.00879611	0.888889	1.17105	1.38134e+07	1.10063	4.36872e-06	1	1.12134
Ellagic acid	Phenylpropanoids and polyketides	Tannins	302.012	1.56589e+07	5.97363e+06	-1.3903	0.00477595	0.944444	1.64649	2.4877e+06	-2.6541	0.000432926	1	2.17209	3.03473e+06	-2.36734	0.000614323	1	1.44681
N-Oleoyl Glycine	Organic acids and derivatives	Carboxylic acids and derivatives	339.277	892413	478491	-0.899221	0.00463637	0.972222	2.16045	853089	-0.0650156	0.895558	0.416667	0.208159	675179	-0.402441	0.13498	0.694444	0.504321
Dehydrodiisoeugenol	Phenylpropanoids and polyketides	2-arylbenzofuran flavonoids	326.152	3.96854e+07	1.85797e+07	-1.09488	0.0440875	0.833333	0.925575	1.49369e+07	-1.40973	0.0136599	1	0.817095	5.9645e+06	-2.73414	0.000191641	1	1.31356
L-Mimosine	Organic acids and derivatives	Carboxylic acids and derivatives	198.064	2.7863e+06	1.13156e+06	-1.30004	0.0649584	0.888889	1.13984	665525	-2.06579	0.00626492	1	1.41887	537456	-2.37413	0.00450469	1	1.19309
Ala-Gln	Organic acids and derivatives	Carboxylic acids and derivatives	217.106	3.91274e+06	3.08255e+06	-0.344057	0.0785701	0.75	1.00829	1.94476e+06	-1.00859	0.000249847	1	1.97192	2.19467e+06	-0.834174	0.000287473	1	1.18277
Caffeine	Organoheterocyclic compounds	Imidazopyrimidines	194.079	1.87253e+07	1.9849e+07	0.0840771	0.650068	0.611111	0.0789419	3.51674e+07	0.909248	0.01683	1	0.543137	1.70648e+08	3.18796	7.70556e-05	1	1.51037
Ophiopogonanone E	Phenylpropanoids and polyketides	Homoisoflavonoids	360.121	3.28432e+06	5.62867e+06	0.777199	0.938059	0.638889	0.0612514	3.091e+07	3.23441	0.000211442	1	1.86219	3.97604e+07	3.59766	9.03059e-05	1	1.50494
1,7-bis(3,4-dihydroxyphenyl)heptan-3-one			352.131	647764	306190	-1.08104	0.0465746	0.861111	1.1967	180902	-1.84026	0.00574782	1	1.29066	157153	-2.04329	0.00341372	1	1.07215
2-(cyclopropylcarbonyl)-3-(4-fluoroanilino)acrylonitrile			252.062	976266	608930	-0.680997	0.0191154	0.916667	0.860264	369059	-1.40342	0.00115295	1	1.22141	236744	-2.04395	0.00188674	1	1.41989
D-Mannose 6-phosphate	Organic oxygen compounds	Organooxygen compounds	260.03	3.02785e+07	4.74092e+07	0.646873	0.00264176	0.972222	1.5862	5.98488e+07	0.983029	1.12291e-05	1	1.82563	5.87735e+07	0.956871	1.31817e-05	1	1.32974
Gracillin	Lipids and lipid-like molecules	Steroids and steroid derivatives	884.474	1.10951e+06	885098	-0.326015	0.162589	0.75	0.709764	471948	-1.23322	0.000350927	1	1.4664	329041	-1.75358	8.47788e-05	1	1.55078
Ophiopogonanone C	Phenylpropanoids and polyketides	Homoisoflavonoids	356.089	5.22187e+06	3.35928e+06	-0.636415	0.0467263	0.833333	0.907888	2.59118e+06	-1.01096	0.00376494	0.944444	0.973794	1.61174e+06	-1.69595	0.000628725	1	1.3017
Lysine butyrate	Organic acids and derivatives	Carboxylic acids and derivatives	234.158	8.7339e+06	1.21253e+07	0.473325	0.0821043	0.777778	0.890949	1.13933e+07	0.383486	0.00250992	0.944444	0.585072	1.96427e+07	1.16929	0.00260246	1	1.23603
Geniposidic acid	Lipids and lipid-like molecules	Prenol lipids	374.121	4.81826e+06	1.19326e+07	1.30832	0.0418703	0.861111	1.47427	3.85485e+06	-0.321837	0.487931	0.611111	0.261195	3.34766e+06	-0.525358	0.221076	0.777778	0.404317
3-[3-(beta-D-Glucopyranosyloxy)-2-hydroxyphenyl]propanoic acid			344.11	5.73321e+06	7.58815e+06	0.404405	0.34379	0.777778	0.5908	8.39464e+06	0.550126	0.843402	0.638889	0.24631	1.46502e+07	1.3535	0.00924409	1	1.03207
Soyasaponin I	Lipids and lipid-like molecules	Prenol lipids	964.501	128353	102094	-0.330211	0.00100581	1	0.9539	81615.8	-0.653194	5.165e-08	1	1.30983	64699.7	-0.988285	2.72991e-05	1	1.47869
Maltotriose	Organic oxygen compounds	Organooxygen compounds	504.169	2.00196e+08	1.63486e+08	-0.292245	0.352812	0.638889	0.680991	1.36666e+08	-0.550762	0.0978621	0.777778	0.951062	9.24269e+07	-1.11503	0.0022172	1	1.3943
Polygalic acid	Lipids and lipid-like molecules	Steroids and steroid derivatives	488.315	1.93339e+06	673185	-1.52206	0.000409536	1	1.95246	782571	-1.30484	0.00163818	1	1.1883	495222	-1.96498	2.00236e-05	1	1.28028
Arbutin	Organic oxygen compounds	Organooxygen compounds	272.089	1.12767e+08	9.49523e+07	-0.248075	0.0299982	0.888889	0.574254	7.24318e+07	-0.638656	0.037281	1	1.20777	7.00048e+07	-0.687824	2.20399e-07	1	0.845552
9,17-Octadecadiene-12,14-diyne-1,11,16-triol			290.188	4.39528e+07	1.94849e+07	-1.1736	0.00759013	1	1.76929	1.44415e+07	-1.60574	0.00121918	1	1.74827	8.68547e+06	-2.33928	0.000218363	1	1.91048
Sebacic acid	Lipids and lipid-like molecules	Fatty Acyls	202.12	9.04084e+06	7.00709e+06	-0.367642	0.0848612	0.805556	0.56075	3.93065e+06	-1.20169	0.00089509	1	1.23702	2.85686e+06	-1.66203	0.00116415	1	1.31454
3-Methoxy prostaglandin F1α	Lipids and lipid-like molecules	Fatty Acyls	408.249	2.05191e+07	1.62526e+07	-0.336297	0.32966	0.694444	0.576699	1.4884e+07	-0.463211	0.178121	0.777778	0.482751	5.1001e+06	-2.00837	0.000716249	0.972222	1.8693
Theaflavin	Phenylpropanoids and polyketides	Flavonoids	564.125	3.76233e+06	3.94799e+06	0.0694921	0.941559	0.555556	0.127301	1.68678e+06	-1.15735	0.00451302	0.944444	0.87345	801523	-2.23081	0.000373729	1	1.27904
3-Dehydroshikimic acid	Organic oxygen compounds	Organooxygen compounds	172.037	5.4123e+07	7.56397e+07	0.482903	0.369778	0.583333	0.394627	3.15924e+08	2.54526	1.17284e-06	1	1.61678	5.35351e+08	3.30617	3.04467e-08	1	1.57419
O-Phosphorylethanolamine	Organic acids and derivatives	Organic phosphoric acids and derivatives	141.019	496837	705964	0.506822	0.633733	0.583333	0.218008	3.30419e+06	2.73345	7.35265e-05	1	1.42624	4.82446e+06	3.27952	1.43804e-05	1	1.26055
Phylloquinone	Lipids and lipid-like molecules	Prenol lipids	450.352	1.37245e+06	3.96934e+06	1.53214	0.0208199	0.944444	2.17704	2.29129e+06	0.739404	0.112734	0.694444	0.912333	2.5689e+06	0.904394	0.360564	0.638889	0.498718
Nicotinamide	Organoheterocyclic compounds	Pyridines and derivatives	122.048	3.46519e+08	3.8541e+08	0.15346	0.509424	0.527778	0.384926	5.724e+08	0.72409	0.00140942	0.972222	1.22569	8.37009e+08	1.27231	3.23491e-06	1	1.61577
Linustatin	Organic oxygen compounds	Organooxygen compounds	431.142	211241	491896	1.21947	0.198236	0.527778	0.736676	457914	1.11619	0.0173625	0.944444	0.662164	1.65528e+06	2.97012	5.66539e-05	1	1.41124
13-HPODE	Lipids and lipid-like molecules	Fatty Acyls	312.23	1.18324e+06	1.10121e+06	-0.103644	0.743872	0.611111	0.2202	2.08788e+06	0.819303	0.00765357	0.944444	1.83663	1.15966e+06	-0.0290298	0.962374	0.555556	0.263842
S-ribosyl-L-homocysteine	Organic oxygen compounds	Organooxygen compounds	267.078	4.1422e+06	2.82661e+06	-0.551326	0.0742614	0.805556	0.91096	1.65063e+06	-1.32738	0.000649124	0.972222	1.51845	1.24512e+06	-1.73411	0.000161138	1	1.45115
Oridonin			364.188	1.11106e+07	1.09142e+07	-0.0257263	0.876944	0.444444	0.14441	7.47761e+06	-0.571282	0.15796	0.75	0.56611	4.49179e+06	-1.30657	0.00466303	0.972222	1.01478
3-hydroxy-4-methoxy-9H-xanthen-9-one			242.058	6.48732e+06	4.18923e+06	-0.630935	0.0182331	0.944444	0.710911	2.59125e+06	-1.32397	0.00334024	0.972222	1.06179	1.77573e+06	-1.86921	0.00200127	1	1.12443
Isomucronulatol-7-O-glucoside	Phenylpropanoids and polyketides	Isoflavonoids	464.168	2.83384e+06	1.48834e+06	-0.929052	0.106861	0.833333	1.01295	1.18312e+06	-1.26017	0.0337698	0.833333	1.10133	902592	-1.65061	0.00842803	0.944444	1.22719
N-Acetylornithine	Organic acids and derivatives	Carboxylic acids and derivatives	174.1	8.95503e+06	1.64269e+07	0.875292	0.013378	0.888889	0.982581	2.77952e+07	1.63407	0.000362014	1	1.3534	4.59039e+07	2.35785	2.01084e-05	1	1.45906
6-Hydroxymelatonin	Organoheterocyclic compounds	Indoles and derivatives	248.12	2.02064e+07	1.89124e+07	-0.0954768	0.854561	0.555556	0.104836	9.76152e+06	-1.04964	0.008747	0.944444	1.1404	5.96094e+06	-1.7612	0.000803826	1	1.55824
3-Hydroxy-3-Methylpentane-1,5-Dioic Acid			162.053	2.33829e+08	2.22196e+08	-0.0736189	0.815829	0.555556	0.216428	1.85224e+08	-0.336177	0.140487	0.694444	0.67186	1.28721e+08	-0.861208	0.0021153	1	1.31263
Salidroside	Organic oxygen compounds	Organooxygen compounds	300.121	2.59097e+07	2.89012e+07	0.157639	0.353755	0.611111	0.318431	1.96596e+07	-0.398255	0.0421489	0.861111	0.465254	9.78513e+06	-1.40483	0.00300972	1	1.37421
Oleoyl ethanolamide	Organic nitrogen compounds	Organonitrogen compounds	325.298	4.20616e+07	2.90182e+07	-0.535545	0.0185615	0.861111	1.75972	4.50931e+07	0.1004	0.507409	0.361111	0.35383	4.50413e+07	0.0987437	0.722328	0.666667	0.330328
Antiarol	Benzenoids	Phenols	184.073	8.93073e+07	1.1774e+08	0.398756	0.575345	0.583333	0.352815	2.07911e+08	1.21912	0.00191118	0.944444	0.984669	5.12891e+08	2.5218	9.18081e-06	1	1.4773
α-Hydroxymidazolam	Organoheterocyclic compounds	Benzodiazepines	341.072	829800	925042	0.156755	0.0351256	0.888889	0.192584	1.37617e+06	0.729821	0.0950146	0.944444	0.491193	5.4012e+06	2.70244	0.000122349	1	1.60289
5-Ethyl-2'-deoxyuridine	Nucleosides, nucleotides, and analogues	Pyrimidine nucleosides	256.106	1.67897e+06	8.59358e+06	2.35569	0.0275979	0.888889	0.998513	7.86113e+07	5.54909	4.47493e-06	1	1.89416	1.82819e+08	6.7667	1.59712e-06	1	1.69344
Apigenin	Phenylpropanoids and polyketides	Flavonoids	270.053	1.00498e+07	2.18404e+07	1.11983	0.015821	0.888889	0.97608	6.05724e+06	-0.730433	0.0705471	0.805556	0.551363	2.54927e+06	-1.97901	0.0105563	1	1.13685
Pyroglutamic acid	Organic acids and derivatives	Carboxylic acids and derivatives	129.043	9.10397e+07	1.12598e+08	0.306615	0.0222205	0.916667	0.650717	1.98693e+08	1.12597	2.07197e-05	1	1.5514	2.95668e+08	1.69941	8.94784e-05	1	1.68409
N7-Methylguanosine	Nucleosides, nucleotides, and analogues	Purine nucleosides	299.122	1.05397e+06	1.17702e+06	0.159305	0.661126	0.5	0.313756	2.12736e+06	1.01323	0.00626851	1	1.52603	1.37846e+06	0.387228	0.180818	0.75	0.501457
Glucose 1-phosphate	Organic oxygen compounds	Organooxygen compounds	260.03	4.26198e+07	5.66489e+07	0.410523	0.0210181	0.888889	1.07142	4.43802e+07	0.0583912	0.593457	0.611111	0.210767	3.29721e+07	-0.37028	0.158946	0.777778	0.5331
Ribulose-5-phosphate	Organic oxygen compounds	Organooxygen compounds	230.019	1.01141e+06	1.30273e+06	0.365171	0.209324	0.777778	0.500874	3.88845e+06	1.94282	4.59653e-05	1	2.16018	3.12382e+06	1.62694	0.000785737	1	1.31707
L-Pyroglutamic acid	Organic acids and derivatives	Carboxylic acids and derivatives	129.043	1.12901e+08	1.83455e+08	0.70037	0.0124088	0.944444	1.24655	1.83797e+08	0.703051	0.000258288	0.972222	0.914151	3.62728e+08	1.68383	9.97019e-08	1	1.61434
Lycoperodine 1			216.089	753691	1.38334e+06	0.876116	0.0263128	0.861111	1.63335	886751	0.234555	0.645967	0.722222	0.238863	1.2548e+06	0.735414	0.145839	0.805556	0.655078
S-Adenosylmethionine	Nucleosides, nucleotides, and analogues	5'-deoxyribonucleosides	398.137	5.98476e+06	1.16997e+07	0.96711	0.0061169	0.944444	2.10001	1.02821e+07	0.78077	0.00219772	0.944444	1.25233	1.20098e+07	1.00485	0.000482923	1	1.18232
Tetrahydroberberine	Alkaloids and derivatives	Protoberberine alkaloids and derivatives	339.147	3.15632e+06	2.17857e+06	-0.534862	0.0193615	0.944444	0.816089	1.32347e+06	-1.25392	0.00014092	1	1.26164	875411	-1.85021	0.000599232	1	1.42509
ADP-ribose	Nucleosides, nucleotides, and analogues	Purine nucleotides	559.071	353709	494765	0.484181	0.0190085	1	0.331546	3.27788e+06	3.21213	1.05448e-05	1	1.59018	6.39669e+06	4.17669	9.51966e-09	1	1.5536
D-Sedoheptulose 7-phosphate	Organic oxygen compounds	Organooxygen compounds	290.041	369072	664212	0.84774	0.0132677	0.972222	1.45383	1.28336e+06	1.79795	1.22009e-06	1	2.3791	1.11209e+06	1.5913	0.000123825	1	1.53034
Lipoamide	Organoheterocyclic compounds	Dithiolanes	205.059	1.00307e+06	1.70338e+06	0.763985	0.000300885	1	1.36797	2.33247e+06	1.21744	4.61011e-08	1	1.53748	3.30555e+06	1.72047	1.368e-05	1	1.5813
LPE 18:0	Lipids and lipid-like molecules	Glycerophospholipids	481.316	610621	508659	-0.263577	0.557457	0.666667	0.420678	1.44649e+06	1.24421	0.00987375	0.944444	1.3237	1.12209e+06	0.877835	0.0286082	0.861111	0.761231
LPE 18:1	Lipids and lipid-like molecules	Glycerophospholipids	479.301	8.28889e+06	8.93303e+06	0.10797	0.832326	0.527778	0.194581	1.52106e+07	0.875824	0.0191766	0.888889	1.1845	1.49908e+07	0.854827	0.00766913	0.833333	0.893064
2,4-Dihydroxybenzoic acid	Benzenoids	Benzene and substituted derivatives	154.027	6.88451e+06	8.18571e+06	0.249753	0.257013	0.694444	0.855955	1.00229e+07	0.541881	0.0126445	0.916667	1.36381	1.16225e+07	0.755496	0.00183218	1	1.39369
DG 18:1_18:2			635.549	1.81156e+06	6.08383e+06	1.74775	0.00220636	1	2.16945	1.60214e+06	-0.177233	0.653008	0.666667	0.169931	1.90967e+06	0.0760895	0.697388	0.555556	0.168058
5-OxoETE	Lipids and lipid-like molecules	Fatty Acyls	318.217	4.45509e+07	5.14911e+07	0.20887	0.600781	0.638889	0.897526	1.09858e+08	1.30212	0.0595611	0.805556	1.0854	1.82353e+08	2.03321	0.0070608	0.944444	1.2626
Adenosine 5'-monophosphate	Nucleosides, nucleotides, and analogues	Purine nucleotides	347.063	6.5417e+06	6.63554e+06	0.0205478	0.880239	0.611111	0.0698553	1.64146e+07	1.32724	0.000294742	1	1.16773	1.66299e+07	1.34604	0.000364012	1	0.879257
Monotropein	Lipids and lipid-like molecules	Prenol lipids	390.116	2.08601e+06	2.3743e+06	0.186754	0.612522	0.694444	0.421694	3.96933e+06	0.928149	0.0211288	0.833333	1.38352	2.56139e+06	0.296182	0.250108	0.75	0.465749
Camptothecin	Alkaloids and derivatives	Camptothecins	348.113	2.16502e+06	258877	-3.06404	8.69224e-05	1	2.1992	138870	-3.96257	0.00012401	1	1.95402	108934	-4.31286	7.11447e-05	1	1.57733
Tanshinone IIA	Lipids and lipid-like molecules	Prenol lipids	294.126	1.86876e+06	278295	-2.7474	0.0469437	0.805556	1.20661	291003	-2.68298	0.0464645	0.916667	0.844583	185410	-3.33329	0.018518	1	0.806979
ethyl 4-hydroxy-2-[(4-methoxyphenoxy)methyl]pyrimidine-5-carboxylate			342.058	2.68681e+06	3.41719e+06	0.346917	0.320608	0.777778	0.440741	7.17358e+06	1.4168	0.000134053	1	1.5321	1.00019e+07	1.89632	1.05348e-05	1	1.49718
Thymidine	Nucleosides, nucleotides, and analogues	Pyrimidine nucleotides	242.09	3.37229e+06	1.18236e+07	1.80987	0.350633	0.472222	0.561009	1.1221e+08	5.05633	2.8312e-05	1	1.87546	2.41113e+08	6.15984	1.05289e-05	1	1.67933
2-(benzylamino)-1,3-thiazole-5-carboxylic acid			234.051	1.00296e+07	1.13736e+07	0.18142	0.606393	0.444444	0.44603	1.37418e+07	0.454303	0.103942	0.833333	0.840104	2.27087e+07	1.17898	0.00831017	0.944444	1.2403
2-(5-mercapto-4-methyl-4H-1,2,4-triazol-3-yl)acetonitrile			154.03	1.77642e+06	8.43632e+06	2.24764	0.00340189	0.972222	1.75644	1.07269e+06	-0.727743	0.146433	0.722222	0.361858	1.11586e+06	-0.670818	0.183642	0.694444	0.247204
Pantetheine	Organic acids and derivatives	Carboxylic acids and derivatives	278.13	2.41376e+07	4.57374e+06	-2.39983	0.00140702	0.972222	2.03714	3.23941e+06	-2.89748	0.000100476	1	1.73615	1.57719e+06	-3.93585	3.43086e-05	1	1.68469
8-O-Acetylharpagide			406.147	9.09597e+07	3.70338e+07	-1.29639	0.0996173	0.944444	1.80684	3.52962e+07	-1.36572	0.00183572	1	0.934952	2.08183e+07	-2.12737	7.95515e-05	1	1.11602
17α-Hydroxyprogesterone	Lipids and lipid-like molecules	Steroids and steroid derivatives	330.217	1.26803e+06	1.32744e+06	0.0660585	0.89574	0.555556	0.0368902	8.1431e+06	2.68299	0.0181196	0.972222	1.57451	1.69355e+06	0.417463	0.306171	0.638889	0.216283
5-O-Caffeoylshikimic acid	Phenylpropanoids and polyketides	Cinnamic acids and derivatives	336.084	1.9657e+06	1.76727e+06	-0.153521	0.54477	0.611111	0.49351	4.33692e+06	1.14163	0.0289503	0.916667	0.98857	8.64449e+06	2.13674	0.00292249	1	1.23273
Phytocassane E	Lipids and lipid-like molecules	Prenol lipids	316.204	1.21215e+06	1.05412e+06	-0.201524	0.441701	0.583333	0.452223	1.67445e+06	0.466127	0.517449	0.805556	0.47753	418641	-1.53378	0.000184978	1	1.11159
Lysopa 18:0	Lipids and lipid-like molecules	Glycerophospholipids	438.275	1.54905e+06	596838	-1.37597	0.00402252	1	1.47472	281790	-2.45869	0.00022394	1	1.7857	132940	-3.54254	3.22373e-09	1	1.78151
1,3-dimethyl 2,4-bis(4-hydroxyphenyl)cyclobutane-1,3-dicarboxylate			378.108	2.7366e+06	941789	-1.53891	0.0246454	0.972222	1.43149	767068	-1.83496	0.0112322	1	1.22666	666595	-2.0375	0.0066654	1	1.02607
8-(1,2-dihydroxy-3-methylbut-3-en-1-yl)-7-methoxy-2H-chromen-2-one			276.1	2.22568e+06	2.36678e+06	0.088679	0.71261	0.5	0.132461	2.01776e+07	3.18044	0.00612298	1	1.61395	8.56847e+06	1.94479	0.00977381	0.972222	0.768963
Nicotinamide N-oxide			138.042	9.03124e+07	3.93985e+07	-1.19678	0.00187409	0.972222	2.99097	5.72682e+07	-0.657189	0.0166445	0.888889	1.05249	6.68936e+07	-0.433056	0.0959442	0.805556	0.513293
3-Phosphoglyceric acid	Organic oxygen compounds	Organooxygen compounds	185.993	1.49608e+07	1.15658e+07	-0.371317	0.125899	0.777778	1.09674	1.08131e+07	-0.468402	0.0619559	0.777778	0.935673	8.7361e+06	-0.776122	0.0035077	0.944444	1.12856
Ne-(1-Carboxymethyl)-L-lysine			204.111	8.18979e+06	7.24418e+06	-0.177003	0.373523	0.666667	0.541318	4.35877e+06	-0.909904	0.000488484	1	1.79908	4.76919e+06	-0.78008	0.00129193	0.972222	1.15399
(±)14(15)-DiHETE			336.23	871843	518780	-0.748946	0.161527	0.777778	0.908582	734173	-0.247947	0.127297	0.805556	1.13227	116595	-2.90257	0.000528765	1	1.56854
UDP	Nucleosides, nucleotides, and analogues	Pyrimidine nucleotides	404.002	2.90347e+07	4.61471e+07	0.668461	0.0101452	0.916667	2.02691	5.40606e+07	0.896796	0.00277898	1	1.88587	3.60423e+07	0.311912	0.133373	0.75	0.534296
Inositol	Organic oxygen compounds	Organooxygen compounds	180.063	9.77543e+06	1.10257e+07	0.173636	0.122123	0.75	0.855276	9.70636e+06	-0.01023	0.953038	0.555556	0.116699	1.43701e+07	0.555833	0.0062676	0.916667	1.36552
Guanosine 5'-diphospho-D-mannose	Nucleosides, nucleotides, and analogues	Purine nucleotides	605.086	769295	675648	-0.187265	0.468617	0.583333	0.295671	463679	-0.730409	0.0241187	0.888889	0.586437	222010	-1.79291	0.00226225	0.972222	1.18081
Danshenol C	Lipids and lipid-like molecules	Prenol lipids	336.136	3.09396e+06	1.63678e+06	-0.918597	0.164539	0.777778	0.651798	1.47668e+06	-1.06709	0.103824	0.805556	0.5739	418449	-2.88633	0.00167537	0.972222	1.44896
Erythronolactone	Organoheterocyclic compounds	Lactones	118.026	1.66846e+09	1.88104e+09	0.173013	0.209213	0.694444	0.283896	2.95407e+09	0.824186	1.59318e-06	1	1.04973	3.05171e+09	0.871102	0.000550007	1	0.799315
Phloretic acid	Phenylpropanoids and polyketides	Phenylpropanoic acids	166.063	2.10522e+07	2.52371e+07	0.261575	0.00778396	0.944444	1.92697	2.6272e+07	0.319557	0.00246624	1	1.6497	3.04709e+07	0.533464	0.000106123	1	2.00578
T-2 Triol	Lipids and lipid-like molecules	Prenol lipids	382.197	270621	786363	1.53892	0.000491274	1	1.01426	46811.7	-2.53133	4.43553e-05	1	1.09738	38946.1	-2.79672	4.65837e-05	1	0.895317
3'-Adenosine monophosphate (3'-AMP)	Nucleosides, nucleotides, and analogues	Ribonucleoside 3'-phosphates	347.062	1.25359e+06	1.51932e+06	0.277357	0.394843	0.694444	0.512778	5.07165e+06	2.01639	0.00079823	1	1.83853	5.67998e+06	2.17982	0.000640099	1	1.46555
gamma,gamma-Dimethylallyl pyrophosphate	Lipids and lipid-like molecules	Prenol lipids	246.005	1.38299e+07	1.63614e+07	0.242507	0.0169466	1	1.22436	1.41734e+07	0.0353971	0.475388	0.444444	0.131237	1.05784e+07	-0.386665	0.00259806	1	1.05862
5,7-dihydroxy-2-phenyl-4H-chromen-4-one			254.058	1.83665e+07	1.69421e+06	-3.43839	0.00324354	1	1.533	590563	-4.95884	0.000121316	1	1.7095	210063	-6.45011	3.11063e-05	1	1.61564
C-pentosyl-apeignin O-feruloylhexoside	Phenylpropanoids and polyketides	Flavonoids	740.193	870230	367714	-1.24281	0.0569394	0.888889	2.02028	170545	-2.35124	0.00625022	1	2.20234	200435	-2.11826	0.00604347	0.944444	1.54543
Picrotoxinin	Organoheterocyclic compounds	Furopyrans	292.095	2.06908e+09	1.01842e+09	-1.02266	0.00601566	1	0.996674	5.62371e+08	-1.8794	0.000109861	1	1.30157	3.02342e+08	-2.77474	0.000470083	1	1.49841
Timosaponin A3	Lipids and lipid-like molecules	Steroids and steroid derivatives	740.436	3.54131e+06	7.23692e+06	1.03109	0.00426627	0.944444	1.39083	5.73276e+06	0.694947	0.0220434	0.916667	0.681892	2.06446e+06	-0.778518	0.0222901	0.944444	0.484775
N-Sinapoylagmatine			336.179	1.23174e+07	2.39165e+07	0.957315	0.0188791	0.861111	1.78051	2.61924e+07	1.08846	0.000227348	1	1.63835	2.9234e+07	1.24695	0.00011768	1	1.38358
Phe-Phe	Organic acids and derivatives	Carboxylic acids and derivatives	312.147	1.12381e+07	1.20095e+07	0.0957771	0.715648	0.583333	0.187455	6.55557e+06	-0.777607	0.000330748	1	1.11393	4.39382e+06	-1.35485	8.26862e-05	1	1.48486
DL-methionine sulfoxide			148.014	659098	1.04891e+06	0.670324	0.00992573	0.916667	1.64137	570004	-0.209522	0.344619	0.777778	0.290274	451996	-0.544183	0.0235804	0.861111	0.615879
Methionine sulfoxide	Organic acids and derivatives	Carboxylic acids and derivatives	165.046	8.3507e+07	4.43518e+07	-0.912904	0.146866	0.805556	1.36492	2.68603e+07	-1.63642	0.0137748	0.888889	1.79276	2.17902e+07	-1.93822	0.00574367	0.944444	1.61036
Threonyl carbamoyl adenosine	Nucleosides, nucleotides, and analogues	Purine nucleosides	412.134	1.88143e+07	1.794e+07	-0.0686489	0.701154	0.444444	0.143451	1.1123e+07	-0.758277	0.00103829	0.972222	0.837903	7.96748e+06	-1.23963	0.00036474	1	1.04067
Ganoderic acid C2	Lipids and lipid-like molecules	Prenol lipids	518.325	499140	319758	-0.642463	0.00173515	1	1.01246	489304	-0.0287115	0.401739	0.833333	0.437113	322278	-0.631137	0.055277	0.888889	0.635088
Epicatechin	Phenylpropanoids and polyketides	Flavonoids	290.079	8.76038e+06	5.16874e+06	-0.761181	0.00274446	0.972222	1.76077	5.30515e+06	-0.7236	8.19189e-05	1	1.17918	5.24009e+06	-0.741402	0.00266607	0.972222	0.935686
Gly-Tyr	Organic acids and derivatives	Carboxylic acids and derivatives	238.095	9.88511e+06	2.00277e+07	1.01867	0.19081	0.75	0.648492	2.52097e+07	1.35065	1.74414e-05	1	0.909798	5.81241e+07	2.55581	3.68997e-06	1	1.236
TBHQ	Benzenoids	Benzene and substituted derivatives	166.099	1.00264e+07	8.06001e+06	-0.314947	0.41941	0.638889	0.482394	7.2835e+06	-0.461097	0.217556	0.694444	0.422563	3.45367e+06	-1.5376	0.000995223	1	1.21532
Azelaic acid	Lipids and lipid-like molecules	Fatty Acyls	188.105	1.46966e+09	8.27019e+08	-0.82949	0.000424947	1	1.90709	7.59251e+08	-0.952833	0.000108063	1	1.61772	6.11279e+08	-1.26558	4.99971e-05	1	1.61349
3-Methylcytidine	Nucleosides, nucleotides, and analogues	Pyrimidine nucleosides	257.101	6.67112e+06	4.1972e+06	-0.668503	0.0145277	0.972222	1.32415	2.88302e+06	-1.21035	0.000340475	1	1.79248	2.34356e+06	-1.50923	6.26224e-05	1	1.63792
5-(1,3-dioxo-1,3-dihydro-2H-isoindol-2-yl)-1H-indole-3-carbonitrile			287.064	1.30053e+06	1.12242e+06	-0.212487	0.605477	0.638889	0.268524	3.749e+06	1.52741	0.0350883	0.888889	0.874696	1.1147e+07	3.09948	0.000277673	1	1.3716
lactucopicrin	Benzenoids	Phenols	410.136	2.43384e+07	2.31087e+07	-0.0747969	0.995821	0.555556	0.0548422	1.27015e+07	-0.938238	0.0279219	0.833333	0.466283	3.66081e+06	-2.733	0.000669158	1	1.14048
Quercetin-3β-D-glucoside	Phenylpropanoids and polyketides	Flavonoids	486.077	4.55101e+06	3.07381e+06	-0.566159	0.14688	0.777778	0.793486	1.32166e+07	1.5381	0.000870555	1	1.29366	1.71112e+07	1.91068	0.000611007	1	1.19504
(6E,10E)-3,7,11,15-tetramethylhexadeca-1,6,10,14-tetraene-3,5,9-triol			339.275	2.49387e+07	2.10621e+07	-0.243735	0.533391	0.666667	0.34402	4.95056e+07	0.989205	0.00789048	0.944444	1.3185	4.19655e+07	0.750816	0.0223283	0.916667	0.785955
Bergapten	Phenylpropanoids and polyketides	Coumarins and derivatives	432.084	4.38704e+06	1.1433e+06	-1.94004	0.00939573	0.916667	1.82948	373178	-3.55531	2.42444e-05	1	2.06246	228267	-4.26446	1.29901e-06	1	1.7445
PC 18:2_18:3			779.546	3.14905e+07	1.65491e+07	-0.928163	0.034502	0.888889	1.22541	3.24758e+07	0.0444488	0.800167	0.555556	0.100021	4.3198e+07	0.456049	0.374926	0.638889	0.182511
methyl 5-{[2-(ethoxycarbonyl)-3-oxohex-1-enyl]amino}-2-furoate			309.121	1.1884e+06	5.98281e+06	2.3318	0.000236631	1	1.52138	2.73905e+07	4.52658	3.46457e-08	1	2.11136	4.44124e+07	5.22387	7.62554e-09	1	1.80114
1-(1,8-dihydroxy-3,6-dimethyl-2-naphthyl)ethan-1-one			248.105	2.171e+06	1.18137e+06	-0.877905	0.00882784	0.916667	1.3168	1.10926e+06	-0.96876	0.00344611	0.972222	1.03274	1.09741e+06	-0.984254	0.0274882	0.916667	0.914422
Deoxycholic acid	Lipids and lipid-like molecules	Steroids and steroid derivatives	392.292	135355	154585	0.191645	0.93774	0.722222	0.582918	108436	-0.319906	0.00825202	0.972222	0.695712	82149.2	-0.720434	2.57495e-05	1	1.19137
Hydroxytyrosol	Benzenoids	Phenols	154.063	1.87081e+06	2.17451e+06	0.217032	0.0959902	0.722222	0.473291	2.57525e+06	0.461051	0.00495014	1	0.730952	5.84634e+06	1.64387	0.00878071	1	1.61419
2-{[(1-benzothiophen-3-ylmethyl)imino]methyl}phenol			285.085	3.58567e+06	2.72382e+06	-0.396612	0.220356	0.75	0.587154	7.56653e+06	1.07739	0.00939972	0.916667	1.17815	1.05681e+07	1.5594	0.00100946	0.972222	1.27219
2-{1-[2-(1-benzothiophen-5-ylamino)-2-oxoethyl]cyclohexyl}acetic acid			331.126	653893	1.72064e+06	1.39582	0.0275541	0.944444	0.583518	1.88984e+07	4.85306	2.32556e-11	1	1.76447	3.92636e+07	5.90799	2.26707e-08	1	1.58965
6-methyl-7-nitro-2,3-dihydro-1,4-benzodioxine			195.053	2.26192e+07	2.09377e+07	-0.111447	0.201592	0.722222	0.652557	2.63523e+07	0.22038	0.104414	0.777778	0.848451	3.03339e+07	0.423382	0.00077191	1	1.25713
Valylproline	Organic acids and derivatives	Carboxylic acids and derivatives	214.132	3.03521e+07	2.87152e+07	-0.0799841	0.78005	0.555556	0.238463	2.42744e+07	-0.322363	0.125983	0.694444	0.909139	2.13996e+07	-0.50421	0.0307112	0.833333	1.09734
(±)9(10)-EpOME			342.24	1.15374e+08	1.11133e+08	-0.0540248	0.910499	0.583333	0.571664	1.03258e+08	-0.160063	0.966098	0.555556	0.20666	5.61221e+07	-1.03967	0.0324783	0.916667	1.13658
Epsilon-Viniferin	Phenylpropanoids and polyketides	2-arylbenzofuran flavonoids	454.143	2.80089e+06	1.28751e+06	-1.1213	0.0141554	0.888889	1.94455	850491	-1.71952	0.00215986	1	2.13336	900705	-1.63676	0.00286699	1	1.49063
δ-Gluconic acid δ-lactone	Organic oxygen compounds	Organooxygen compounds	178.048	4.28783e+07	2.54651e+07	-0.751725	0.0110143	1	1.46787	2.82801e+07	-0.600459	0.0334797	0.888889	0.883705	2.23745e+07	-0.938396	0.00450607	1	1.02034
Biopterin	Organoheterocyclic compounds	Pteridines and derivatives	237.085	8.21044e+06	7.44033e+06	-0.142092	0.311734	0.638889	0.24158	5.43807e+06	-0.594364	0.00178636	0.972222	0.688993	3.15587e+06	-1.37942	2.54413e-06	1	1.17382
15-Deoxy-δ12,14 -Prostaglandin J2	Lipids and lipid-like molecules	Fatty Acyls	632.407	3.21219e+06	1.30171e+06	-1.30315	0.038382	0.861111	1.15828	2.36921e+06	-0.43915	0.491707	0.638889	0.298338	1.11221e+06	-1.53013	0.0179733	0.888889	0.807865
Mosloflavone	Phenylpropanoids and polyketides	Flavonoids	298.083	4.84741e+06	4.16139e+06	-0.22015	0.634881	0.444444	0.537881	1.22529e+07	1.33784	0.00688707	0.888889	1.44744	8.25881e+06	0.768718	0.0371109	0.833333	0.739674
LPE 16:1	Lipids and lipid-like molecules	Glycerophospholipids	451.27	4.00485e+06	5.22764e+06	0.384412	0.251295	0.694444	0.552541	1.56168e+07	1.96328	0.004523	0.944444	1.43594	2.62704e+07	2.71362	0.000345015	1	1.5148
